# Supplementary material for: Association of intratumoral microbiome diversity with hepatocellular carcinoma prognosis
Source: mSystems. 2024 Dec 11;10(1):e00765-24. doi: 10.1128/msystems.00765-24 (PMC11748501; doi:10.1128/msystems.00765-24)
Supplement: Supplemental Tables — Tables S1 to S7. [file msystems.00765-24-s0004.xlsx]

## Sheet: Table S1A
Table S1A. The result of 16s rRNA gene sequencing (GC_Q statistics).
Notes:
P, peri-tumor; T, tumor;
Sample ID	Raw Reads	Clean Reads	Effective Reads	AvgLen(bp)	GC(%)	Q20(%)	Q30(%)	Effective(%)
P1025	80091	79349	70657	417	54.46	98.59	94.69	88.22
P1062	79841	79018	72468	417	54.34	98.58	94.65	90.77
P1073	80137	79357	71904	417	54.41	98.57	94.63	89.73
P1082	80070	79382	74019	417	53.74	98.6	94.69	92.44
P1083	80038	79321	71733	418	54.11	98.55	94.58	89.62
P1093	79919	79198	74636	418	53.81	98.56	94.58	93.39
P1100	68268	67696	61843	417	53.52	98.59	94.66	90.59
P1106	79915	79217	73420	416	53.67	98.62	94.76	91.87
P1108	52665	52146	46334	417	53.62	98.54	94.52	87.98
P1114	79915	79169	73478	418	54	98.57	94.62	91.95
P1119	68168	67573	59089	415	54.23	98.61	94.75	86.68
P1123	68902	68309	62876	417	53.32	98.59	94.65	91.25
P1147	79966	79280	71242	417	53.72	98.59	94.67	89.09
P1148	79864	79164	73789	417	53.99	98.59	94.65	92.39
P1169	72087	71463	70116	416	53.86	98.56	94.61	97.27
P1174	67727	67098	61479	417	53.74	98.57	94.62	90.77
P1176	68487	67845	63347	416	53.78	98.62	94.76	92.49
P1186	79852	79146	70073	416	53.17	98.6	94.71	87.75
P1195	78315	77654	72989	417	54.29	98.59	94.66	93.2
P1210	70660	70031	65796	416	54.1	98.64	94.78	93.12
P1215	58815	58332	51482	415	53.59	98.63	94.76	87.53
P1220	79879	79152	75348	415	55.05	98.61	94.75	94.33
P1221	66787	66217	60773	417	54.35	98.58	94.64	91
P1224	69612	69016	64637	416	54.47	98.63	94.75	92.85
P1227	80054	79408	76893	417	54.77	98.64	94.82	96.05
P1228	71239	70651	64904	417	53.72	98.63	94.73	91.11
P1236	80051	79280	75402	417	54.87	98.57	94.64	94.19
P1238	79992	79364	74749	417	54.71	98.61	94.74	93.45
P1242	79866	79248	72844	418	54.4	98.61	94.73	91.21
P1250	79919	79269	73522	417	54.75	98.66	94.83	92
P1251	80025	79362	74090	417	54.39	98.64	94.78	92.58
P1253	73747	73115	70352	417	54.14	98.62	94.77	95.4
P1256	80023	79275	72083	418	53.59	98.55	94.56	90.08
P1257	80091	79429	73804	419	54.1	98.58	94.61	92.15
P1260	79914	79126	70602	417	54.1	98.61	94.68	88.35
P1263	79943	79244	73366	417	54.11	98.56	94.57	91.77
P1272	69541	68993	64678	416	53.77	98.66	94.86	93.01
P1276	80111	79375	71925	418	53.82	98.57	94.63	89.78
P1278	69838	69146	57260	415	55.07	98.6	94.73	81.99
P1282	79821	79103	72977	418	54.4	98.54	94.53	91.43
P1283	80260	79535	74958	413	53.56	98.68	94.92	93.39
P1287	71365	70700	63330	416	54.46	98.56	94.52	88.74
P1295	59210	58763	54140	416	53.51	98.7	94.93	91.44
P1299	45301	44864	39561	416	53.45	98.55	94.46	87.33
P1310	80121	79410	74542	419	53.79	98.51	94.45	93.04
P1314	75846	75228	69219	418	53.68	98.59	94.61	91.26
P1318	79989	79353	71530	415	53.93	98.66	94.8	89.42
P1321	58962	58347	49588	416	53.53	98.58	94.61	84.1
P1322	65544	64947	59608	417	53.32	98.58	94.6	90.94
P1329	80076	79352	74002	417	54.31	98.57	94.62	92.41
P1333	79872	79156	74655	416	53.31	98.62	94.75	93.47
P1334	73189	72570	69247	416	54.1	98.64	94.79	94.61
P1341	80019	79367	73668	417	54.75	98.58	94.68	92.06
P1342	67832	67263	60371	418	53.55	98.61	94.68	89
P1347	76240	75533	67501	417	53.82	98.57	94.62	88.54
P1348	79458	78750	72147	417	54.59	98.57	94.63	90.8
P1352	58399	57851	54649	418	54.1	98.61	94.69	93.58
P1354	79916	79247	74598	417	54.18	98.59	94.66	93.35
P1355	79968	79261	76126	420	54.99	98.59	94.66	95.2
P1364	80204	79553	74473	420	53.34	98.53	94.48	92.85
P1367	79916	79249	73585	416	54.2	98.64	94.8	92.08
P1393	46221	45792	42210	419	53.95	98.61	94.66	91.32
P1395	75861	75199	70456	416	54.49	98.59	94.69	92.88
P1397	61199	60606	54961	418	53.66	98.55	94.54	89.81
P1404	61512	60958	55749	415	54.13	98.58	94.63	90.63
P1408	60958	60323	49701	415	53.09	98.61	94.71	81.53
P1420	80034	79334	72832	418	54.44	98.56	94.59	91
P1431	80044	79309	72042	417	54.64	98.58	94.65	90
P1438	74955	74309	69315	418	53.69	98.57	94.61	92.48
P1460	98427	97841	86744	417	53.5	98.81	95.31	88.13
P1465	70637	70004	64836	417	53.71	98.57	94.6	91.79
P1469	80048	79339	73419	418	54.13	98.61	94.71	91.72
P1500	76413	75680	66883	417	53.57	98.57	94.62	87.53
P1502	79994	79230	73002	417	53.55	98.59	94.67	91.26
P1504	71945	71277	64839	416	54.1	98.57	94.66	90.12
P1506	79835	79115	72724	418	54.95	98.56	94.6	91.09
P1517	80110	79357	72506	417	54	98.55	94.55	90.51
P1533	79953	79159	75215	418	55.19	98.56	94.62	94.07
P1544	80196	79479	74284	418	54.31	98.54	94.55	92.63
P1552	62623	62019	56813	418	53.79	98.5	94.41	90.72
P1557	52997	52429	47409	416	53.84	98.54	94.55	89.46
P1575	65427	64828	59786	416	54.16	98.55	94.57	91.38
P1577	72791	72153	67207	417	53.94	98.59	94.67	92.33
P1578	80006	79310	74126	416	53.87	98.58	94.64	92.65
P1583	80159	79461	74869	419	54.38	98.6	94.64	93.4
P1603	80046	79355	75234	419	55.28	98.58	94.67	93.99
P1608	69155	68561	61707	418	53.92	98.61	94.69	89.23
P1612	80129	79539	71175	415	54.24	98.66	94.88	88.83
P1625	79832	79147	73448	417	53.91	98.61	94.72	92
P1641	80159	79435	72646	416	54.17	98.59	94.7	90.63
P1642	80091	79348	71908	417	53.89	98.61	94.71	89.78
P1644	79923	79230	72996	417	54.11	98.63	94.76	91.33
P1654	79933	79285	73309	418	53.63	98.6	94.71	91.71
P1668	79951	79280	72128	416	53.77	98.62	94.76	90.22
P1681	79876	79217	70204	417	53.63	98.57	94.61	87.89
P1694	79853	79171	72969	417	53.84	98.58	94.65	91.38
P1698	80016	79356	73852	417	53.99	98.61	94.73	92.3
P1724	80031	79302	71947	415	53.97	98.61	94.76	89.9
P1734	80050	79290	74265	416	53.99	98.59	94.71	92.77
P1745	80132	79447	74860	418	53.88	98.58	94.65	93.42
P1770	72924	72312	67303	417	55.3	98.6	94.72	92.29
P1776	79913	79223	67728	417	54.27	98.61	94.74	84.75
P1781	79965	79217	73388	416	53.97	98.61	94.77	91.78
P1789	70608	69995	64344	417	54.16	98.6	94.72	91.13
P1795	70950	70354	64790	416	54.24	98.63	94.78	91.32
P1803	68086	67522	62111	417	53.98	98.58	94.66	91.22
P1808	63608	63058	57089	416	54.02	98.61	94.75	89.75
P1814	80027	79382	74131	417	54.16	98.6	94.68	92.63
P1815	66601	66018	61303	416	53.86	98.61	94.72	92.05
P1859	79924	79247	73391	417	53.95	98.61	94.74	91.83
P1863	61061	60325	47938	413	55.47	98.53	94.56	78.51
P1867	79773	79102	69144	416	53.88	98.6	94.75	86.68
P1879	79885	79204	73807	417	53.79	98.56	94.6	92.39
P1914	80034	79282	74490	415	55.51	98.6	94.73	93.07
P1934	80068	79361	72012	417	53.98	98.57	94.63	89.94
P1948	80153	79430	73605	417	53.81	98.57	94.59	91.83
P1951	79835	79060	73670	418	54.19	98.5	94.46	92.28
P1952	80054	79343	72904	417	53.74	98.56	94.6	91.07
P1989	80046	79355	72864	417	53.77	98.58	94.64	91.03
P1990	80135	79444	74056	417	53.91	98.59	94.68	92.41
P1992	79974	79203	73982	417	53.7	98.57	94.64	92.51
P2000	80076	79341	72468	416	53.72	98.61	94.73	90.5
P2017	80098	79429	73642	416	53.99	98.62	94.76	91.94
P2025	80013	79271	73788	417	53.87	98.59	94.69	92.22
P2048	79783	79053	74626	417	54	98.62	94.74	93.54
P2054	80193	79452	74130	417	54.1	98.57	94.6	92.44
P2059	80202	79506	73812	415	53.7	98.61	94.7	92.03
P2060	80117	79484	73668	416	53.89	98.6	94.71	91.95
P2083	80108	79361	72755	416	53.8	98.58	94.65	90.82
P2098	63789	63259	58881	416	53.41	98.64	94.82	92.31
P2113	63819	63229	57845	416	53.82	98.61	94.73	90.64
P2126	61860	61344	56276	417	53.66	98.63	94.78	90.97
P2145	79962	79297	72951	417	53.82	98.6	94.7	91.23
P2154	79948	79320	73713	416	53.87	98.61	94.73	92.2
P2191	79908	79177	73680	418	53.46	98.55	94.57	92.21
P2195	80103	79414	72598	416	53.78	98.58	94.67	90.63
P2202	80209	79506	73857	417	53.78	98.58	94.67	92.08
P2225	80205	79424	75027	417	53.72	98.6	94.69	93.54
P2228	79976	79225	73130	417	53.58	98.57	94.59	91.44
P2262	79706	79032	72601	421	53.21	98.49	94.36	91.09
P2272	79660	79009	74252	418	53.46	98.59	94.64	93.21
P2318	79649	78978	74171	419	53.43	98.57	94.59	93.12
P2348	79868	79124	74203	419	53.39	98.58	94.63	92.91
P2363	79888	79173	74186	419	53.55	98.54	94.53	92.86
P2366	80139	79397	74860	418	53.75	98.59	94.68	93.41
P2398	79869	79163	74942	418	53.44	98.56	94.61	93.83
P2423	79912	79210	74329	420	53.23	98.58	94.61	93.01
P2489	80192	79472	74324	419	53.49	98.59	94.64	92.68
P2541	80107	79410	73890	418	53.57	98.55	94.54	92.24
P2542	80191	79478	74567	418	53.52	98.6	94.68	92.99
P2560	80075	79305	73970	419	53.56	98.51	94.46	92.38
P2570	79929	79214	73951	418	53.55	98.55	94.56	92.52
P2581	80008	79320	74097	419	53.69	98.58	94.63	92.61
P2587	80258	79554	74396	419	53.72	98.55	94.59	92.7
P2597	79934	79227	73138	419	53.67	98.58	94.63	91.5
P2636	80077	79298	74343	419	53.7	98.53	94.53	92.84
P2678	79996	79277	74277	419	53.57	98.56	94.58	92.85
P2685	79795	79170	73605	417	54	98.61	94.74	92.24
P2690	80216	79525	74597	417	53.94	98.62	94.75	93
P2701	80285	79566	74147	418	53.94	98.58	94.66	92.35
P2703	80200	79543	72206	417	54.09	98.61	94.73	90.03
P913	80184	79466	74383	418	54.28	98.57	94.6	92.77
P918	95914	95313	84803	417	53.82	98.86	95.42	88.42
P921	58604	58071	54084	418	53.96	98.57	94.6	92.29
P923	79644	78873	71105	418	54.44	98.54	94.57	89.28
P935	80035	79278	71957	417	54.46	98.58	94.65	89.91
P943	79944	79202	72011	417	54.38	98.59	94.64	90.08
P945	80119	79339	71839	417	54.24	98.53	94.49	89.67
P951	80018	79222	72392	417	54.46	98.5	94.4	90.47
P952	80162	79339	73318	417	54.31	98.53	94.48	91.46
P954	80225	79492	72139	417	54.27	98.58	94.66	89.92
P998	80180	79406	72807	417	54.38	98.6	94.69	90.8
T1025	79835	79084	70475	417	54.52	98.58	94.66	88.28
T1062	79866	79136	70348	417	54.5	98.6	94.7	88.08
T1073	80083	79342	71347	417	54.48	98.58	94.64	89.09
T1082	80147	79353	70041	418	53.67	98.57	94.6	87.39
T1083	64481	63854	55778	415	53.72	98.58	94.65	86.5
T1093	66399	65797	57802	417	53.66	98.59	94.66	87.05
T1100	76035	75338	67542	417	53.86	98.55	94.57	88.83
T1106	72284	71628	63266	418	53.14	98.59	94.62	87.52
T1108	80097	79384	72582	416	54.08	98.58	94.66	90.62
T1114	79945	79212	73683	417	54.3	98.56	94.6	92.17
T1119	80092	79369	72029	417	53.63	98.53	94.54	89.93
T1123	66261	65639	60451	415	53.92	98.61	94.75	91.23
T1147	79980	79267	73062	418	54.64	98.57	94.64	91.35
T1148	80066	79203	71198	417	53.55	98.56	94.58	88.92
T1169	79947	79263	77892	416	53.72	98.55	94.59	97.43
T1174	63486	62915	57370	417	53.68	98.57	94.61	90.37
T1176	49785	49359	46232	416	53.94	98.62	94.74	92.86
T1186	80173	79395	73722	416	53.52	98.56	94.62	91.95
T1195	65776	65209	59063	417	54.69	98.56	94.61	89.79
T1210	115801	115220	102373	417	54.6	98.89	95.56	88.4
T1215	80005	79279	72724	417	53.89	98.58	94.64	90.9
T1220	76821	76180	72464	414	54.28	98.65	94.85	94.33
T1221	111208	110642	100308	417	54.43	98.91	95.61	90.2
T1224	120138	119461	101600	416	54.49	98.89	95.56	84.57
T1227	80107	79444	72729	417	54.19	98.59	94.68	90.79
T1228	55802	55275	48878	415	54.33	98.62	94.73	87.59
T1236	79891	79168	74922	419	53.91	98.52	94.47	93.78
T1238	79956	79324	73534	416	54.26	98.63	94.79	91.97
T1242	70443	69763	61620	417	53.5	98.58	94.62	87.47
T1250	80085	79338	73539	418	53.2	98.55	94.53	91.83
T1251	79900	79151	72348	417	54.58	98.57	94.65	90.55
T1253	65936	65417	60902	417	54.2	98.62	94.76	92.37
T1256	80101	79354	72012	417	53.97	98.58	94.66	89.9
T1257	58527	58064	53004	416	53.69	98.66	94.84	90.56
T1260	80005	79210	69538	417	54.17	98.53	94.53	86.92
T1263	80025	79250	70867	417	54.03	98.57	94.62	88.56
T1272	55729	55262	48249	416	53.71	98.62	94.75	86.58
T1276	71949	71304	63689	417	53.63	98.58	94.62	88.52
T1278	80121	79382	71116	417	53.55	98.57	94.56	88.76
T1282	79934	79223	71801	421	53.01	98.45	94.26	89.83
T1283	70761	70163	61684	415	53.44	98.68	94.87	87.17
T1287	53220	52708	45230	417	53.32	98.54	94.44	84.99
T1295	64530	64068	56846	416	53.79	98.65	94.82	88.09
T1299	107779	107083	87446	413	53.27	98.8	95.24	81.13
T1310	57621	57091	51799	415	53.74	98.67	94.88	89.9
T1314	55224	54757	47008	415	53.81	98.63	94.74	85.12
T1318	79969	79309	75758	415	54.33	98.63	94.78	94.73
T1321	80038	79393	73681	419	52.48	98.56	94.54	92.06
T1322	59002	58461	50305	417	53.26	98.62	94.66	85.26
T1329	79798	79168	73728	415	54.97	98.63	94.81	92.39
T1333	80135	79462	74633	417	54.33	98.58	94.66	93.13
T1334	122162	121443	106651	416	54.88	98.93	95.66	87.3
T1341	79981	79293	72247	418	54.73	98.55	94.58	90.33
T1342	80104	79429	76166	416	54.35	98.65	94.83	95.08
T1347	65331	64727	59363	418	53.98	98.59	94.63	90.86
T1348	66963	66378	61894	417	54.37	98.57	94.63	92.43
T1352	86017	85408	68957	416	52.92	98.84	95.33	80.17
T1354	59094	58572	52734	420	53.41	98.62	94.67	89.24
T1355	79897	79109	71021	416	53.74	98.61	94.72	88.89
T1364	80029	79284	74438	415	54.66	98.6	94.72	93.01
T1367	79966	79205	73670	415	53.97	98.65	94.84	92.13
T1393	55657	55137	47773	417	53.52	98.59	94.62	85.83
T1395	80069	79334	72351	419	54.41	98.64	94.8	90.36
T1397	65076	64506	59286	417	54.09	98.58	94.64	91.1
T1404	58728	58185	52770	416	53.82	98.6	94.71	89.85
T1408	104038	103374	82141	415	53.37	98.87	95.42	78.95
T1420	77804	77134	67733	416	53.46	98.57	94.58	87.06
T1431	78196	77490	72026	418	53.97	98.54	94.54	92.11
T1438	49767	49228	42738	416	53.64	98.52	94.47	85.88
T1460	45279	44843	39665	419	54.25	98.53	94.51	87.6
T1465	79935	79107	72657	416	53.39	98.56	94.62	90.9
T1469	80060	79316	73621	416	53.89	98.59	94.67	91.96
T1500	50144	49653	41691	415	53.51	98.57	94.59	83.14
T1502	80069	79343	73246	418	53.59	98.56	94.59	91.48
T1504	80077	79365	74338	416	54.08	98.58	94.65	92.83
T1506	80029	79284	74260	416	54.57	98.56	94.63	92.79
T1517	64561	63947	58264	417	53.48	98.55	94.55	90.25
T1533	65389	64814	56705	415	53.88	98.56	94.58	86.72
T1544	55556	55107	51311	417	53.73	98.57	94.58	92.36
T1552	79904	79047	74047	418	54.13	98.48	94.37	92.67
T1557	48528	48036	43356	417	53.96	98.48	94.37	89.34
T1575	85406	84827	75324	415	53.94	98.82	95.37	88.2
T1577	79861	79119	70983	417	53.54	98.57	94.64	88.88
T1578	69999	69341	65845	412	54.68	98.6	94.75	94.07
T1583	79920	79205	73312	417	54.07	98.59	94.66	91.73
T1603	65724	65127	59906	417	53.72	98.6	94.67	91.15
T1608	78143	77440	70574	416	53.9	98.64	94.79	90.31
T1612	52471	51956	47105	413	56.56	98.63	94.89	89.77
T1625	80080	79409	73424	416	54.04	98.62	94.78	91.69
T1641	80074	78938	77534	408	55.58	97.97	93.13	96.83
T1642	62454	61932	55026	416	54.04	98.6	94.67	88.11
T1644	76288	75580	66477	415	53.64	98.63	94.77	87.14
T1654	80121	79421	72980	414	54.8	98.67	94.91	91.09
T1668	75767	75079	61079	415	53.4	98.62	94.73	80.61
T1681	80155	79434	72054	417	53.94	98.62	94.73	89.89
T1694	80043	79300	67508	415	53.91	98.58	94.63	84.34
T1698	79979	79239	71576	417	53.92	98.59	94.65	89.49
T1724	56353	55859	47124	415	53.52	98.58	94.64	83.62
T1734	80190	79476	66262	415	52.86	98.61	94.77	82.63
T1745	75510	74772	66891	416	53.51	98.57	94.63	88.59
T1770	80125	79427	72003	415	53.57	98.63	94.82	89.86
T1776	79852	79119	73725	417	53.66	98.62	94.77	92.33
T1781	80019	79331	72546	416	53.77	98.61	94.73	90.66
T1789	60259	59737	54661	416	53.81	98.62	94.74	90.71
T1795	61452	60910	55986	416	54.01	98.62	94.73	91.11
T1803	62902	62315	56582	416	54.1	98.59	94.7	89.95
T1808	64293	63710	59405	417	54	98.59	94.66	92.4
T1814	76239	75485	69681	417	54.61	98.58	94.66	91.4
T1815	80006	79268	69555	415	53.54	98.6	94.7	86.94
T1859	79940	79289	71023	417	53.82	98.58	94.63	88.85
T1863	80052	79362	69920	417	54.79	98.58	94.69	87.34
T1867	80007	79319	73233	417	54.24	98.58	94.69	91.53
T1879	79802	79129	73586	416	54.03	98.61	94.74	92.21
T1914	80060	79455	75283	411	53.97	98.74	95.18	94.03
T1934	79946	79177	71955	417	53.71	98.56	94.59	90
T1948	80120	79389	73020	418	53.91	98.55	94.54	91.14
T1951	79228	78500	72091	417	54.03	98.56	94.57	90.99
T1952	80133	79355	73001	416	54	98.6	94.71	91.1
T1989	79944	79176	73144	418	53.75	98.56	94.61	91.49
T1990	67898	67274	61188	416	53.91	98.58	94.63	90.12
T1992	79952	79229	72624	417	53.74	98.6	94.68	90.83
T2000	73473	72811	64884	416	53.27	98.6	94.7	88.31
T2017	80152	79465	71362	417	53.93	98.59	94.66	89.03
T2025	79841	79110	73287	416	53.85	98.6	94.71	91.79
T2048	79970	79296	70850	417	53.68	98.59	94.68	88.6
T2054	79689	79023	73061	416	53.9	98.6	94.67	91.68
T2059	79587	78825	70790	416	54.23	98.54	94.54	88.95
T2060	80032	79367	71905	418	53.99	98.58	94.6	89.85
T2083	79603	78939	72783	416	53.75	98.58	94.63	91.43
T2098	68423	67823	63914	412	53.85	98.63	94.8	93.41
T2113	59244	58690	53322	416	53.45	98.61	94.72	90
T2126	53104	52652	48798	416	53.74	98.63	94.79	91.89
T2145	79905	79237	72913	415	53.67	98.61	94.75	91.25
T2154	68651	68007	61767	416	53.86	98.58	94.66	89.97
T2191	80098	79328	73446	417	53.82	98.59	94.65	91.7
T2195	80041	79322	70754	414	53.64	98.63	94.78	88.4
T2202	79850	79219	72768	417	53.63	98.6	94.69	91.13
T2225	80132	79508	74837	417	53.97	98.61	94.7	93.39
T2228	80149	79380	73172	417	54.05	98.58	94.64	91.29
T2262	79995	79301	71599	418	54.24	98.55	94.56	89.5
T2272	78742	78038	71336	418	53.39	98.56	94.61	90.59
T2318	75781	75113	67591	418	54.26	98.58	94.63	89.19
T2348	79739	79060	73601	418	53.64	98.58	94.62	92.3
T2363	79874	79160	73706	418	53.58	98.57	94.61	92.28
T2366	79954	79277	74893	418	53.66	98.6	94.69	93.67
T2398	80051	79320	73592	418	53.33	98.56	94.58	91.93
T2423	79742	79085	73155	418	53.88	98.59	94.66	91.74
T2489	79722	79043	74232	419	53.49	98.6	94.65	93.11
T2541	79731	79041	72798	419	53.52	98.59	94.65	91.3
T2542	80338	79575	73210	418	53.78	98.55	94.58	91.13
T2560	79699	79007	71423	417	53.57	98.58	94.63	89.62
T2570	79956	79302	72296	418	53.69	98.53	94.51	90.42
T2581	79945	79305	73130	419	53.59	98.58	94.63	91.48
T2587	79827	79088	73224	419	53.41	98.55	94.54	91.73
T2597	80011	79334	73916	419	53.62	98.57	94.62	92.38
T2636	79995	79272	74412	416	54.06	98.57	94.63	93.02
T2678	80043	79273	73476	418	53.55	98.55	94.57	91.8
T2685	80051	79294	72905	420	53.59	98.58	94.62	91.07
T2690	79831	79084	73801	417	53.97	98.61	94.71	92.45
T2701	80218	79563	73232	417	53.87	98.59	94.66	91.29
T2703	80210	79621	74038	417	53.83	98.6	94.7	92.31
T913	58092	57521	51317	416	53.6	98.6	94.7	88.34
T918	80013	79339	74023	420	55.01	98.58	94.62	92.51
T921	74369	73614	68427	415	53.77	98.61	94.77	92.01
T923	78362	77653	71744	421	53.63	98.56	94.5	91.55
T935	80019	79311	72393	417	54.51	98.6	94.71	90.47
T943	79830	79066	72453	417	54.29	98.56	94.61	90.76
T945	80021	79232	71342	417	54.44	98.59	94.67	89.15
T951	79997	79237	72561	417	54.38	98.54	94.51	90.7
T952	80079	79243	71992	416	54.12	98.54	94.52	89.9
T954	79979	79228	72473	417	54.32	98.58	94.65	90.62
T998	79961	79255	71898	417	54.34	98.58	94.65	89.92

## Sheet: Table S1B
Table S1B. The result of 16s rRNA gene sequencing (OTU statistics).
Notes:
P, peri-tumor; T, tumor;
#OTU ID	P1025	P1062	P1073	P1082	P1083	P1093	P1100	P1106	P1108	P1114	P1119	P1123	P1147	P1148	P1169	P1174	P1176	P1186	P1195	P1210	P1215	P1220	P1221	P1224	P1227	P1228	P1236	P1238	P1242	P1250	P1251	P1253	P1256	P1257	P1260	P1263	P1272	P1276	P1278	P1282	P1283	P1287	P1295	P1299	P1310	P1314	P1318	P1321	P1322
OTU1	190	420	392	3110	308	2605	5353	5776	1962	1363	2089	4610	323	1073	74	2443	4803	3538	1695	3246	3336	1327	1661	3757	9431	2681	2670	3205	5140	6863	7279	4572	1941	1258	5291	3517	5684	736	792	1402	318	4835	4115	3220	1214	3453	6305	3703	4074
OTU10	125	119	107	21	107	279	91	444	301	384	318	504	601	408	99	512	89	264	342	344	1769	113	1247	5	168	1327	152	820	35	410	245	166	381	461	316	366	15	641	441	565	11	16	421	332	74	113	1	609	401
OTU100	41	22	23	2	14	197	1	171	133	138	2	1	28	114	14	81	6	171	96	237	210	205	128	511	561	10	143	1	197	2	238	194	10	116	142	304	1	16	1	54	0	2	0	248	1	0	0	1	2
OTU1000	6	0	0	0	0	0	1	0	1	1	0	0	7	0	0	0	0	0	0	0	0	0	0	0	1	0	0	0	0	0	0	0	0	0	0	0	0	0	0	0	0	1	0	0	0	0	0	0	0
OTU1001	0	0	0	0	0	0	0	0	0	55	0	1	0	0	0	0	0	0	0	0	0	1	0	0	0	0	0	0	0	0	0	664	0	0	0	0	0	0	0	0	0	1	0	1	0	0	0	0	0
OTU1002	0	0	0	0	0	0	0	0	0	37	38	1	5	0	0	0	0	0	0	160	0	0	0	0	0	0	0	0	0	0	2	0	0	0	0	0	0	47	18	77	0	0	0	0	0	0	0	0	148
OTU1003	0	0	0	0	0	0	0	0	0	39	1	0	3	0	0	0	0	0	0	0	0	0	0	0	0	0	0	0	0	0	0	0	3	0	105	0	0	28	0	0	0	0	0	0	0	0	0	0	0
OTU1006	4	0	0	0	1	1	1	0	0	1	0	0	1	1	1	0	0	0	0	6	0	0	0	0	0	1	0	0	0	0	0	0	0	0	0	0	0	14	0	0	0	54	0	0	0	0	0	0	0
OTU10067	12	7	1	2	1	1	1	0	52	27	0	1	6	3	0	0	1	0	0	1	0	0	0	66	0	1	0	1	0	4	181	0	1	47	1	1	0	0	0	0	0	0	0	0	11	0	0	0	1
OTU10078	2	10	0	0	8	1	0	0	0	0	0	0	16	1	16	0	0	0	1	0	1	1	0	1	0	0	0	0	0	0	0	0	0	0	1	0	0	12	0	0	0	0	0	0	0	0	0	0	0
OTU1008	1	1	0	1	2	0	0	0	1	0	0	0	2	63	0	0	0	1	0	0	0	0	0	0	1	1	0	0	0	0	0	0	1	60	0	0	0	0	0	1	0	0	0	0	0	0	0	0	0
OTU1009	0	44	0	1	0	79	2	1	1	65	2	1	7	0	6	0	1	1	8	0	0	1	0	5	0	0	0	108	2	118	0	0	1	0	0	1	0	1	15	1	0	68	0	0	14	0	0	14	0
OTU101	12	1	42	2	17	3	0	4	73	12	2	4	30	156	8	3	85	2	0	181	0	1	0	47	0	1	0	221	1	4	2	0	5	0	54	2	0	26	3	1	0	1	0	0	15	2	0	0	1
OTU1010	20	5	15	3	29	109	62	3	86	206	6	1	62	5	20	0	2	2	0	0	0	88	48	111	0	0	21	1	135	2	1	1	81	51	3	83	0	53	65	40	0	3	0	5	0	0	0	1	0
OTU10100	3	0	1	2	12	0	1	2	4	1	0	0	0	1	1	0	2	0	1	0	0	0	0	0	0	0	0	0	2	1	1	0	0	0	0	0	0	0	0	0	0	0	0	0	0	0	0	0	0
OTU1011	9	8	30	5	11	4	5	3	2	1	4	5	1	0	1	4	2	3	0	0	0	46	0	0	0	3	0	0	0	0	176	0	1	0	0	1	0	1	0	0	0	0	0	0	0	0	141	0	0
OTU1012	14	30	11	5	15	1	6	11	129	119	7	0	13	0	2	1	2	78	1	52	1	39	0	83	1	0	2	0	1	0	0	0	1	1	1	26	0	0	33	2	0	0	0	0	0	0	0	1	0
OTU1013	43	9	0	0	0	0	0	0	1	1	0	1	2	1	0	1	0	0	5	11	3	3	1	4	0	0	0	3	0	0	0	0	131	0	0	0	1	1	0	1	0	0	0	0	3	1	0	0	0
OTU1015	40	32	25	0	19	7	0	1	0	39	1	2	17	0	8	0	0	0	11	105	0	59	1	0	0	1	0	63	0	0	1	0	2	0	2	1	1	38	12	69	0	0	0	0	0	0	0	0	1
OTU1017	0	0	0	0	0	89	1	1	0	1	1	98	7	1	0	110	0	0	0	0	0	0	0	0	0	0	0	0	0	241	0	0	0	0	0	0	0	0	0	0	0	0	0	0	0	0	0	0	0
OTU1019	32	11	17	148	13	0	0	1	0	1	0	2	3	0	8	1	158	3	0	0	0	2	65	0	1	192	0	1	0	2	0	1	1	32	0	0	89	16	1	64	0	216	1	1	0	1	0	0	0
OTU10190	15	24	36	2	18	1	1	0	3	94	121	4	20	120	14	2	102	251	109	2	1	71	2	188	0	4	401	2	4	3	382	0	1	5	1	174	0	13	29	1	4	94	0	1	0	0	0	0	0
OTU102	143	172	222	0	211	6	2	1	2	32	0	3	50	5	2150	1	0	2	133	1	2	0	0	89	0	0	141	0	1	1	0	0	53	31	0	2	0	15	14	0	0	1	1	0	0	0	0	1	0
OTU10204	2	0	0	0	0	0	0	0	0	0	0	1	11	0	0	0	0	1	0	0	0	0	0	0	146	0	0	0	1	0	0	0	1	0	0	1	0	8	17	0	0	0	0	0	1	0	1	0	0
OTU1021	0	0	22	0	0	1	0	0	2	0	0	1	9	0	0	112	1	0	0	0	0	0	69	0	0	1	0	0	1	0	0	0	1	0	2	0	0	0	0	0	0	0	0	1	0	0	0	1	0
OTU1022	10	12	1	0	11	0	0	0	0	1	0	1	1	0	8	1	0	0	0	0	0	0	0	0	0	0	0	0	0	0	0	0	1	0	0	1	0	0	10	0	0	0	0	0	0	0	0	0	1
OTU1023	2	2	1	41	1	88	1	3	1	86	1	3	8	1	14	3	1	89	2	152	0	34	0	1	1	1	29	0	0	1	3	0	176	0	3	103	0	16	1	69	4	3	0	0	2	0	0	0	1
OTU1024	1	0	7	0	0	0	0	0	0	0	0	0	0	3	3	0	62	0	0	0	0	0	0	0	0	0	44	0	0	0	0	117	35	0	0	0	0	0	0	0	0	1	0	0	0	0	0	0	0
OTU1026	2	0	6	2	0	0	0	0	1	3	0	1	4	0	0	1	0	0	0	0	0	0	0	0	0	0	0	0	0	0	0	0	0	0	0	0	0	0	23	0	0	0	0	0	3	0	0	1	0
OTU10263	1	0	0	197	0	0	0	88	0	0	1	1	1	45	0	0	0	0	0	1	0	0	0	0	0	0	0	0	0	0	0	0	0	0	53	0	0	23	0	0	0	0	0	15	1	71	1	0	0
OTU1027	9	0	0	1	0	1	0	0	0	0	0	1	6	0	28	0	0	0	0	1	0	0	1	0	0	1	2	0	134	0	0	1	1	1	0	0	1	0	0	45	0	0	0	0	1	0	0	0	0
OTU103	14	4	0	1	7	0	0	7	4	10	1	0	1	1	1	96	1	119	0	54	0	1	0	92	1	0	1	514	1	2	0	0	2	0	45	0	0	3	13	2	4	2	0	43	0	114	1	0	124
OTU1031	8	1	14	0	9	0	0	0	0	33	1	0	6	41	0	2	4	0	0	1	1	29	0	0	1	0	44	0	0	0	0	0	1	0	1	148	0	0	0	0	15	1	0	0	0	0	0	0	0
OTU1032	24	34	41	0	24	2	1	0	0	0	0	0	25	0	9	2	1	1	0	0	0	0	0	0	0	0	74	0	0	0	0	0	0	0	0	0	0	0	0	0	0	1	0	98	0	0	0	18	0
OTU1034	1	0	0	0	4	0	0	98	0	0	0	0	0	0	0	0	0	1	0	0	0	0	0	1	0	0	0	2	0	2	2	0	1	0	0	0	0	0	0	0	1	0	0	0	3	0	0	0	0
OTU1036	4	0	0	1	0	0	0	0	0	88	0	3	0	0	0	0	0	0	0	88	0	1	1	0	1	0	1	107	0	0	0	95	0	0	0	0	0	1	0	0	0	2	0	0	0	0	0	0	0
OTU1038	0	0	0	0	0	1	0	0	0	0	1	183	0	0	0	0	0	0	0	0	0	0	0	0	0	0	0	0	0	0	0	0	0	0	0	0	0	1	0	0	0	0	0	0	0	0	88	1	0
OTU1039	13	1	0	0	22	1	0	1	0	2	0	1	2	45	15	3	1	0	1	0	1	1	0	2	0	0	2	214	2	54	3	0	3	98	225	1	0	102	7	0	0	0	114	0	0	0	0	12	0
OTU104	3	3	17	2	14	47	0	4	0	23	2	36	8	1	21	131	1	6	0	34	71	0	49	128	116	96	2	57	177	1	0	2	87	0	236	72	474	0	13	25	1	40	133	35	0	142	0	59	2
OTU1040	0	1	0	0	15	0	0	0	0	0	2	0	0	0	0	0	0	143	0	1	216	2	1	1	0	0	83	150	0	0	0	0	74	0	0	0	0	0	0	0	0	0	0	0	14	0	0	1	0
OTU1041	19	25	29	1	14	0	1	1	1	11	0	3	30	0	3	0	0	1	0	0	1	48	171	0	0	1	0	0	1	0	1	0	124	0	1	0	1	125	0	0	0	7	0	89	0	1	0	0	0
OTU1042	6	1	0	1	0	0	1	0	0	0	1	0	2	1	0	0	0	0	0	0	0	25	0	0	197	1	35	79	0	152	1	0	2	0	1	0	0	0	23	28	8	2	0	1	0	0	0	0	0
OTU1043	1	0	0	0	1	1	0	110	1	0	0	0	10	58	11	136	0	2	0	0	0	1	0	0	0	0	0	0	0	0	0	0	0	36	2	0	0	0	0	0	0	0	0	0	1	0	0	0	1
OTU1046	29	5	52	1	19	0	1	0	0	1	188	0	8	2	4	0	0	1	1	1	2	1	1	0	182	1	0	1	2	1	0	1	1	0	1	0	0	2	0	0	0	0	1	1	4	0	0	0	0
OTU1047	7	28	10	0	4	1	1	0	0	6	0	0	1	0	0	0	1	0	0	0	0	0	0	0	0	0	0	0	0	0	0	0	0	0	0	0	0	32	0	1	0	0	0	0	0	0	0	0	0
OTU10475	2	1	0	0	0	1	0	0	0	2	0	0	44	0	0	1	0	1	0	0	0	0	0	0	0	0	0	0	0	0	0	0	2	0	0	0	0	28	1	1	0	1	0	0	0	0	0	0	0
OTU1048	0	17	0	0	3	0	0	0	0	0	0	0	5	1	0	1	0	0	0	0	0	126	1	0	0	0	0	0	0	0	0	0	0	0	0	0	0	0	0	0	0	1	0	0	0	0	0	0	0
OTU105	6	11	5	146	1	94	252	1	53	44	3	90	64	65	9	21	15	38	197	10	99	72	79	3	2	0	9	0	143	43	5	48	143	61	47	312	21	0	21	126	12	0	66	2	398	1	0	1	34
OTU10538	8	8	17	1	0	0	0	0	0	0	1	0	0	0	3	1	1	0	105	0	0	1	0	0	0	2	89	0	0	1	0	0	7	0	0	0	0	0	0	1	0	0	0	0	0	0	0	1	0
OTU1054	10	3	9	7	1	3	5	5	6	2	2	2	16	0	0	0	2	0	0	0	0	40	0	133	0	4	0	4	0	0	0	0	0	0	0	127	0	1	0	0	0	0	0	0	0	0	0	0	0
OTU1055	10	11	0	0	0	0	1	0	2	0	1	1	1	1	1	0	0	0	0	0	1	0	0	0	1	0	0	118	0	1	0	0	0	0	0	0	0	15	0	0	0	0	0	0	0	0	0	3	0
OTU1056	0	0	0	0	1	0	0	1	110	0	0	0	10	0	7	1	0	0	0	0	0	0	0	0	0	0	1	0	0	0	0	0	0	0	0	0	0	0	0	46	0	0	0	0	0	0	0	0	0
OTU10588	10	20	45	0	11	0	1	0	36	0	0	0	24	2	2	0	0	1	0	0	2	1	2	20	0	0	25	0	2	0	0	0	0	0	1	0	0	0	0	77	0	1	0	0	167	128	0	0	0
OTU106	43	65	46	0	56	1	0	2	0	0	3	1	9	95	623	2	1	2	3	0	3	0	0	0	0	0	41	1	1	0	1	0	77	103	1	144	0	2	1	2	0	0	0	0	141	0	0	26	94
OTU1060	14	19	22	3	10	0	1	183	2	61	2	0	2	1	1	1	0	0	1	1	1	1	3	2	0	2	68	1	1	0	1	0	1	0	2	0	0	27	0	0	0	55	0	1	0	0	0	0	0
OTU10606	10	14	43	178	9	1	3	1	1	2	0	1	5	1	0	1	0	0	1	0	0	0	0	3	1	0	1	3	11	0	1	1	10	82	0	0	0	0	0	0	0	0	0	0	36	0	0	0	0
OTU1061	7	2	3	1	1	1	2	0	1	35	1	3	5	0	0	0	1	0	0	0	9	0	0	0	0	0	0	0	0	0	0	0	0	3	0	0	0	0	0	0	0	0	1	0	87	9	0	1	1
OTU1062	2	0	0	2	0	1	1	2	1	0	0	0	9	65	0	0	0	0	0	0	0	0	0	136	1	0	26	0	0	1	0	0	0	0	0	1	0	14	0	0	0	0	0	0	23	0	0	0	0
OTU1063	0	0	2	1	1	0	0	0	0	0	0	0	4	0	4	1	1	0	0	0	0	0	61	0	0	0	61	0	0	0	0	0	2	0	1	0	0	1	0	0	0	0	0	0	0	0	0	0	0
OTU1064	0	0	0	0	0	0	0	0	1	0	0	0	15	24	17	0	0	1	0	98	0	74	119	0	0	0	0	0	0	0	0	0	1	0	1	1	0	0	1	0	0	0	0	0	6	0	0	0	35
OTU10640	6	38	11	0	6	0	0	0	1	0	0	0	0	0	0	0	0	0	0	0	0	0	0	0	0	0	0	106	0	1	0	1	0	0	1	0	0	0	21	0	0	0	0	0	0	0	0	0	0
OTU1065	2	0	1	0	0	2	1	1	0	86	3	3	21	20	9	1	1	0	1	1	0	27	0	1	171	0	51	0	0	2	2	123	1	46	2	0	0	0	37	0	33	1	0	0	22	1	0	0	0
OTU1068	4	1	0	0	0	0	0	207	0	0	0	0	22	0	0	1	0	1	99	0	0	0	0	0	0	0	0	1	0	1	0	0	58	0	0	0	0	1	55	56	0	0	0	0	38	0	0	0	0
OTU107	55	128	105	12	64	2	277	389	201	65	220	57	46	32	34	144	3	16	1	201	2	3	4	8	0	0	90	0	1	1	4	1	74	0	170	2	0	102	37	2	0	2	0	3	33	0	0	2	2
OTU10722	9	16	1	3	2	0	0	0	0	1	0	0	1	1	1	0	0	2	0	0	0	41	0	0	1	0	0	0	0	1	2	0	16	0	3	0	0	0	1	0	0	1	0	0	39	0	0	0	1
OTU1074	1	1	0	0	0	11	0	0	0	0	0	0	1	0	0	31	1	0	0	0	0	0	0	0	0	0	0	0	0	0	0	0	1	0	115	1	0	1	0	0	0	1	0	0	0	0	0	0	0
OTU1077	5	52	4	2	5	47	2	0	0	30	1	0	6	47	14	1	1	1	3	0	0	3	0	1	1	2	0	0	0	2	1	0	0	0	0	0	0	22	1	1	0	0	0	0	21	0	0	0	0
OTU1078	4	0	0	0	0	0	0	0	0	0	0	0	0	0	0	0	0	0	0	0	0	0	50	0	0	148	0	0	0	0	0	0	0	0	0	0	272	0	0	0	137	0	0	0	0	0	0	0	0
OTU1079	27	10	29	0	15	0	0	0	0	0	0	0	2	1	105	0	1	0	0	0	0	0	0	0	0	0	0	0	0	0	0	0	0	0	0	0	0	0	0	0	0	0	0	0	1	0	0	0	0
OTU108	2	5	12	157	14	1	3	1	26	0	29	361	2	7	0	220	52	1	44	26	0	66	0	0	286	61	38	0	3	236	100	100	45	0	0	99	75	1	0	0	16	79	0	1	0	134	32	2	115
OTU1080	6	0	1	2	0	0	0	0	0	0	0	0	8	19	22	1	0	0	2	0	0	91	1	245	0	0	0	0	0	0	0	0	0	0	0	0	0	31	0	0	0	0	0	0	0	0	0	0	0
OTU1081	7	31	11	1	12	0	0	0	1	0	1	0	0	0	0	0	0	0	2	1	0	1	137	0	0	0	1	0	230	1	0	0	0	0	0	0	0	19	61	1	0	2	0	0	0	0	0	5	0
OTU1082	6	2	4	6	6	6	6	5	3	3	4	3	5	0	0	3	3	3	0	0	0	0	35	0	0	0	0	1	0	0	1	0	0	0	0	0	0	1	1	0	0	0	0	1	2	0	0	0	0
OTU1083	0	0	1	0	0	0	0	0	1	0	0	1	13	112	4	90	0	0	6	106	0	82	0	1	0	0	0	4	4	0	0	0	1	0	1	0	0	0	0	1	0	0	1	0	0	0	0	1	0
OTU1084	1	0	0	0	0	0	0	0	0	0	1	0	5	1	4	0	0	0	1	0	0	0	0	0	0	0	0	0	0	1	0	0	0	0	0	107	0	0	1	0	0	1	0	0	1	0	0	1	0
OTU1085	1	6	0	1	0	56	0	0	0	0	0	0	7	54	8	0	0	0	120	0	0	0	0	0	1	25	73	0	0	117	0	0	7	0	0	0	0	0	1	0	0	0	0	0	28	0	0	1	0
OTU1086	3	1	0	0	9	1	0	0	0	0	1	0	34	1	0	0	0	1	0	0	0	0	0	0	0	0	0	0	0	0	0	0	1	0	0	0	0	0	1	43	0	0	0	0	0	0	1	2	0
OTU10896	8	47	7	2	10	0	1	1	0	0	0	0	12	1	1	0	0	0	1	0	1	1	0	0	0	1	0	0	0	0	0	0	1	50	0	0	0	0	1	0	0	0	0	0	0	0	0	0	0
OTU109	0	0	1	483	3	3	0	2	1	102	55	3	4	2	0	2	5	2	53	1	72	1	28	1	1	0	100	0	3	107	4	2	3	119	225	1	0	0	1	0	0	426	0	66	28	0	20	0	80
OTU1090	2	0	1	1	1	0	0	0	1	0	0	2	23	0	15	4	343	2	1	0	0	21	1	2	1	109	93	0	1	1	1	0	4	0	1	1	0	1	1	2	0	131	142	0	2	0	0	0	0
OTU1091	14	1	4	1	2	1	0	1	0	1	1	3	22	5	1	0	0	1	0	33	0	55	144	0	1	0	0	0	0	0	3	0	63	0	0	0	0	0	0	1	0	0	0	0	7	0	0	1	0
OTU10928	7	13	20	0	5	0	1	0	44	21	1	0	269	32	1	1	0	0	0	0	0	1	0	0	1	1	1	0	0	1	1	0	0	1	1	2	0	199	47	0	0	3	0	0	0	0	0	2	0
OTU1093	3	0	0	0	0	1	0	0	0	0	2	0	2	88	0	0	0	0	2	0	1	23	0	0	207	0	2	0	1	1	0	0	0	101	0	0	0	0	0	0	0	0	0	0	0	0	0	0	0
OTU1094	0	0	0	0	0	0	0	0	0	0	0	0	0	0	0	0	0	0	0	0	0	0	0	0	0	0	0	0	0	0	0	0	0	0	0	0	0	0	0	0	0	1	0	0	0	0	0	0	0
OTU1095	12	3	9	0	22	90	0	0	1	0	134	1	21	133	44	0	1	0	0	0	0	0	1	0	0	0	0	0	0	0	0	0	0	0	0	0	0	0	0	0	0	0	0	0	0	0	0	0	0
OTU1097	3	0	1	0	0	0	1	0	0	0	2	0	14	40	9	0	0	2	16	2	0	0	0	0	1	0	0	0	0	1	1	0	0	0	0	0	0	0	0	87	0	0	0	0	73	0	0	0	0
OTU1098	0	12	12	0	0	107	1	0	0	0	0	0	15	49	1	0	0	2	0	1	0	0	2	1	1	3	0	2	2	0	0	0	60	0	1	0	0	29	1	118	0	111	0	0	0	0	0	0	0
OTU1099	0	2	0	0	0	0	0	0	0	0	0	0	0	12	0	0	0	0	0	0	0	2	0	0	0	0	0	0	0	0	0	0	1	0	11	0	0	0	0	0	0	0	1	0	0	0	0	0	0
OTU11	1636	1706	2039	326	1387	98	391	15	139	264	490	176	357	357	546	264	207	353	307	343	5	273	6	158	277	241	282	575	13	21	10	1	218	114	211	17	0	229	161	158	21	299	1	82	432	175	1	7	11
OTU110	103	126	100	30	97	145	297	17	131	115	25	15	121	196	80	143	14	41	131	1	126	572	100	2	7	113	125	130	288	2	6	2	94	157	173	106	1	67	156	229	11	101	1	64	246	219	394	3	2
OTU1100	0	17	4	0	0	0	1	0	0	0	0	0	7	0	16	0	0	0	0	1	0	0	0	0	0	0	0	0	1	0	0	0	1	0	0	0	0	0	0	0	0	0	1	0	62	0	0	0	0
OTU11020	6	0	0	1	6	0	1	1	1	0	0	0	30	0	0	0	0	2	2	0	0	1	0	0	0	1	0	0	0	101	1	0	0	51	0	0	0	32	2	0	0	1	0	0	54	0	0	0	89
OTU1104	0	0	0	0	0	0	0	0	0	0	0	0	0	60	0	1	0	0	0	0	0	0	0	0	0	0	0	0	0	0	0	0	0	0	0	0	0	0	1	0	0	0	1	0	0	0	0	0	0
OTU1105	3	24	5	20	3	1	16	2	0	0	0	1	7	2	0	0	0	0	0	1	1	2	1	0	0	0	2	0	0	0	0	0	0	5	0	0	0	0	0	0	0	0	0	0	17	0	0	0	0
OTU1107	2	0	0	0	1	0	0	310	1	0	1	0	0	0	0	0	0	0	0	0	0	0	0	0	0	0	142	0	0	0	0	0	0	0	2	0	1	0	0	0	0	2	0	0	0	0	0	0	0
OTU1108	17	12	18	0	12	0	0	0	0	1	0	0	2	0	0	0	0	2	0	50	0	1	0	102	0	0	0	2	0	1	0	0	1	0	0	0	0	36	26	0	0	0	0	0	0	0	0	0	0
OTU1109	0	2	0	0	0	0	0	0	1	0	95	0	8	1	0	0	234	0	0	0	0	1	0	0	0	0	1	0	0	0	1	0	1	0	0	0	0	0	1	0	1	0	0	0	0	0	0	0	1
OTU111	2	0	1	2	4	1	2	2	1	90	6	6	289	66	2	1	1	0	1	807	0	355	0	0	1	1	0	1	192	2	0	1	1	0	0	105	0	14	29	50	0	0	0	2	95	0	0	1	306
OTU11110	3	1	11	2	0	1	2	1	0	1	1	0	2	0	2	2	0	0	0	0	0	0	0	0	0	0	0	0	0	1	0	0	0	0	0	0	0	0	26	0	0	0	0	0	10	0	0	0	0
OTU1114	0	1	0	1	0	0	118	0	0	0	0	0	0	0	0	142	0	0	0	61	0	0	0	111	0	0	0	0	0	0	0	0	168	0	1	0	0	1	0	0	0	0	0	0	0	0	0	0	0
OTU1115	2	0	10	0	0	30	0	0	0	0	0	0	1	0	15	1	0	0	1	0	1	0	0	0	0	0	0	0	0	0	0	0	15	0	2	101	0	0	0	0	0	0	0	0	15	0	0	1	1
OTU1116	2	17	4	0	0	0	1	1	0	1	0	1	9	0	2	0	0	0	1	0	0	1	1	2	0	0	0	0	0	0	1	1	0	38	0	1	0	0	0	0	0	0	0	0	0	0	0	0	0
OTU1119	0	0	0	1	0	0	0	0	0	194	3	0	24	1	0	0	0	1	0	0	0	0	92	0	0	0	0	0	0	0	0	0	0	0	0	0	0	0	0	0	0	0	0	0	0	0	0	0	0
OTU112	2	0	8	154	0	1	174	6	170	1	119	3	29	0	0	1	116	110	0	47	189	0	0	0	0	0	42	0	0	187	1	43	2	48	3	1	0	75	40	0	0	1	0	0	0	0	0	1	2
OTU1124	0	1	0	0	40	0	0	0	0	0	0	0	0	0	0	0	0	0	0	0	0	0	0	0	0	0	51	0	0	0	0	0	32	0	1	0	0	0	0	0	0	0	0	0	0	0	0	0	0
OTU1125	6	15	0	0	0	0	0	0	0	0	0	1	1	3	0	0	0	0	0	0	0	0	0	0	0	0	2	191	0	0	2	0	1	0	0	1	0	0	0	0	0	0	0	0	0	0	0	0	0
OTU1126	12	12	9	0	12	0	0	0	2	75	0	0	16	0	0	0	0	0	0	0	0	0	0	0	0	1	0	0	0	0	0	0	0	0	0	0	0	1	0	0	0	0	0	0	0	0	0	0	0
OTU11268	8	20	3	1	0	0	0	1	1	0	2	1	1	0	1	1	0	3	0	0	0	66	1	0	0	1	0	0	0	0	0	0	0	0	0	0	0	0	0	0	0	0	0	0	0	0	0	0	1
OTU113	136	104	198	197	123	77	2	4	3	228	95	3	131	51	766	126	103	6	26	3	1	158	51	2	2	1	70	0	225	3	6	1	34	54	3	84	1	146	39	128	20	0	1	1	44	0	1	2	1
OTU11319	5	4	11	0	2	0	1	0	0	0	0	0	16	0	43	0	0	0	0	0	0	0	0	0	0	0	0	0	1	0	1	0	0	0	0	0	0	30	38	0	0	0	0	1	0	0	0	0	0
OTU1132	6	0	7	0	0	0	0	0	0	0	0	0	14	1	0	0	0	0	0	0	0	1	0	0	0	1	0	0	0	0	0	0	0	0	1	0	0	0	15	1	0	0	0	0	0	0	0	2	0
OTU1133	0	0	0	0	1	0	1	2	0	2	1	0	6	0	0	0	1	0	0	0	0	35	0	0	0	1	0	0	58	0	0	0	0	0	1	0	0	0	0	1	0	0	0	0	0	0	0	152	0
OTU1135	23	43	40	1	8	0	0	0	0	0	0	0	2	0	0	0	0	3	0	0	0	0	0	0	0	0	0	0	0	1	0	0	0	0	0	0	0	1	2	0	0	0	0	0	0	0	0	0	0
OTU11355	1	5	0	2	7	0	0	0	74	1	4	1	22	34	1	0	0	1	1	1	1	0	0	0	0	0	61	77	1	0	0	0	0	0	2	0	0	21	41	2	0	1	0	0	17	0	0	2	0
OTU1136	0	0	1	0	1	135	0	1	0	0	1	1	11	22	1	9	7	6	0	0	1	1	0	99	0	1	0	0	0	1	0	0	0	56	0	0	0	0	14	0	0	133	112	0	0	0	0	0	0
OTU1138	0	1	0	0	0	0	0	1	0	0	0	0	1	0	0	0	0	0	0	0	0	0	75	0	0	0	0	0	0	0	0	0	3	0	0	0	0	0	0	0	0	0	0	0	0	0	0	0	0
OTU11390	3	0	17	0	0	0	0	0	0	46	75	0	0	67	2	0	0	0	1	73	0	1	1	1	0	1	0	1	0	1	1	1	0	0	1	0	0	0	1	0	0	0	0	0	0	0	0	0	0
OTU114	1	0	0	2	0	0	0	1	1	4	1	0	1	0	0	0	0	0	2	236	0	0	1	0	1	0	0	0	0	0	0	0	1	1	2	0	0	1	1	0	0	1	0	0	0	1	0	0	0
OTU1141	59	104	71	54	48	56	75	116	33	88	19	139	6	1	7	6	7	14	74	0	0	1	2	0	76	1	2	1	0	25	124	0	48	118	65	32	0	46	18	2	14	2	54	1	28	0	0	1	7
OTU1142	0	0	5	3	422	0	0	0	41	0	0	0	21	22	0	0	0	1	0	0	0	0	0	0	1	0	0	0	0	0	0	0	0	0	0	0	0	0	13	0	0	0	0	0	0	0	0	0	0
OTU1145	3	0	0	145	0	0	0	0	0	0	0	0	3	0	0	0	0	2	0	0	0	0	0	1	0	0	0	0	0	0	0	0	0	0	1	0	0	0	33	0	0	0	0	0	0	0	0	0	3
OTU11458	3	3	0	0	5	2	3	1	0	3	2	0	24	198	0	0	0	2	74	0	0	0	2	0	284	0	59	0	3	0	0	0	2	1	1	1	0	1	73	1	0	1	0	0	0	0	0	0	88
OTU1146	8	17	1	0	14	0	0	0	0	0	0	1	0	0	0	0	0	0	0	0	0	0	0	0	0	0	0	0	0	0	0	0	0	0	0	0	0	5	0	0	0	0	0	0	0	0	0	0	0
OTU11470	2	0	3	0	0	0	0	0	0	0	0	0	3	77	1	2	0	3	0	0	0	0	0	1	0	0	0	0	0	1	0	0	71	0	0	1	0	0	0	0	0	0	0	0	49	0	0	0	0
OTU115	82	67	55	0	74	90	1	0	1	89	271	112	66	119	337	117	2	1	260	2	103	41	99	2	0	1	92	1	52	0	1	0	1	14	58	220	0	29	171	212	0	80	0	0	163	0	325	3	2
OTU1150	23	33	22	2	0	0	0	0	0	0	0	0	9	1	1	0	1	1	186	1	3	5	89	1	0	4	81	0	0	1	1	0	1	0	1	0	0	2	33	0	0	0	0	1	6	0	0	60	0
OTU1152	3	0	0	0	0	0	0	0	0	0	1	0	1	77	0	0	0	1	0	0	0	0	70	0	0	0	0	0	0	0	0	0	3	0	0	0	0	0	0	0	0	1	0	0	1	0	0	4	1
OTU1157	1	0	7	1	0	1	0	0	0	0	0	0	0	0	0	134	0	1	1	0	1	0	0	0	0	0	0	0	0	0	0	0	0	134	0	0	0	0	0	0	0	0	0	1	0	0	0	1	0
OTU1158	0	0	0	0	0	0	0	0	0	0	67	0	0	0	0	0	0	0	0	0	0	0	0	0	0	0	0	0	0	0	0	0	0	0	1	1	0	0	0	0	0	0	0	0	0	0	0	1	0
OTU11583	35	7	3	1	26	0	0	0	1	1	25	0	1	1	12	0	0	0	0	0	112	0	0	0	0	0	0	127	0	1	2	0	0	0	0	0	1	53	37	0	0	64	0	0	0	0	0	0	0
OTU11593	0	1	1	154	0	1	0	1	0	0	0	0	0	0	0	0	0	91	113	0	0	0	0	1	0	0	0	0	0	0	0	0	0	85	0	1	0	0	0	0	0	0	0	0	0	0	0	0	0
OTU116	0	0	0	0	1	0	0	0	0	0	0	0	13	0	0	1	0	1	60	62	39	100	47	403	0	54	0	155	0	0	0	145	0	2	0	0	185	0	0	0	1326	0	498	0	17	48	1	1	0
OTU1161	0	0	0	0	0	0	0	1	0	48	2	1	4	1	0	0	0	0	0	0	0	0	0	0	0	0	83	1	0	0	1	0	0	37	0	0	0	0	1	52	0	28	0	0	4	0	0	0	0
OTU1163	0	0	4	0	8	0	1	1	0	0	0	0	0	23	0	0	0	0	0	0	0	0	0	0	0	0	1	1	0	0	0	0	0	0	0	0	0	0	0	0	0	0	0	0	0	0	0	0	0
OTU1164	25	61	53	11	19	4	9	2	11	16	9	66	21	0	14	7	8	4	5	0	4	405	96	5	131	2	57	43	1	169	2	1	4	41	1	159	0	33	7	0	0	0	0	0	170	1	1	0	104
OTU11643	2	0	0	0	0	0	0	0	0	0	0	0	15	20	0	0	0	0	0	0	0	49	0	0	108	0	1	0	2	0	0	0	7	0	0	1	0	0	0	0	0	0	0	0	0	0	0	0	0
OTU1165	13	1	0	0	5	0	1	0	0	0	0	0	12	2	12	0	0	1	0	0	0	0	0	0	1	0	109	0	1	1	0	0	0	0	0	1	0	33	0	68	0	1	0	1	0	0	0	0	0
OTU1166	2	0	0	0	0	187	0	0	1	0	0	1	8	1	0	0	0	0	1	1	0	0	0	0	0	0	0	0	0	0	0	0	0	32	0	1	0	0	0	0	0	0	0	0	0	0	0	0	0
OTU1167	3	0	0	0	0	0	1	0	0	1	2	179	6	36	0	0	0	1	0	2	0	1	51	1	0	2	0	0	0	0	0	0	0	0	0	1	0	0	21	31	0	0	0	1	14	0	0	0	1
OTU1169	4	8	6	5	5	4	183	7	4	1	2	1	1	68	0	0	1	3	1	0	1	4	1	1	0	1	1	0	0	1	2	0	1	7	0	2	0	21	1	1	0	36	0	0	0	0	0	0	0
OTU117	2	21	16	3	1	1	2	1	2	1	7	159	18	1	14	159	5	156	0	317	78	120	85	0	2	0	27	0	107	0	1	150	52	0	1	12	0	0	2	1	1	0	0	2	0	0	0	4	4
OTU1170	3	0	1	0	4	1	0	2	1	0	1	0	3	0	0	0	1	0	45	0	0	0	0	0	0	0	0	95	0	0	1	0	2	0	0	0	0	0	42	1	0	0	0	1	0	0	0	0	0
OTU1171	1	0	0	1	0	0	0	0	0	0	0	0	0	1	0	0	0	2	0	0	0	0	0	0	0	0	0	0	0	0	0	0	0	0	1	1	0	0	0	0	0	143	0	0	0	0	0	0	0
OTU11744	1	0	0	0	0	0	1	51	0	0	0	0	0	0	0	0	0	0	0	4	0	0	0	0	0	0	0	1	0	0	0	0	1	0	0	0	0	0	0	0	0	1	0	0	0	0	0	0	0
OTU1178	8	1	12	1	9	0	1	0	0	1	1	1	1	0	1	1	0	1	0	77	0	1	0	0	0	1	0	97	0	0	2	1	2	0	0	2	1	25	0	0	0	0	0	0	43	0	0	2	0
OTU1179	1	0	0	0	0	0	0	0	0	0	0	0	0	0	0	0	0	0	1	1	0	1	0	1	0	1	134	0	3	0	0	0	0	0	0	0	0	0	0	40	0	2	0	0	0	0	0	0	0
OTU11790	5	2	7	7	4	4	5	2	4	24	4	2	0	0	0	2	1	5	1	0	0	0	0	0	0	0	0	0	0	1	0	0	1	0	1	0	0	0	4	0	0	1	0	0	0	0	0	0	0
OTU118	20	4	23	1	4	84	134	1	34	8	2	2	10	16	0	3	1	80	58	0	87	0	0	94	71	0	1	10	2	3	197	0	7	16	0	0	1	30	3	45	2	32	0	75	2	0	111	0	218
OTU1183	0	4	0	0	1	0	0	0	0	0	0	1	8	10	1	1	0	0	0	1	0	1	0	81	0	1	0	0	0	0	0	0	0	0	1	0	0	10	1	2	0	0	0	0	2	0	0	1	1
OTU1184	9	23	3	0	0	0	0	0	0	29	1	1	3	0	4	0	0	0	3	0	0	34	5	1	0	1	1	1	0	1	0	197	17	1	0	0	0	9	1	0	0	0	1	1	0	0	0	0	1
OTU1185	10	0	11	0	4	0	0	1	0	0	0	0	0	0	0	2	0	0	0	0	0	0	0	0	0	0	0	105	0	0	0	1	0	0	0	0	0	0	0	1	0	0	0	0	0	0	0	0	0
OTU119	7	18	11	3	5	69	2	3	13	53	51	22	40	87	4	3	117	35	27	0	129	95	45	45	89	26	86	323	1	112	7	0	6	0	52	71	0	287	82	26	0	38	16	8	24	231	0	161	13
OTU1191	0	0	0	0	0	0	0	0	0	1	163	0	3	0	1	0	0	1	0	0	0	44	0	0	0	0	0	0	0	1	3	0	0	0	0	0	336	0	0	0	0	0	0	0	0	0	0	0	0
OTU1192	1	1	1	0	15	0	0	0	1	0	0	0	0	0	8	0	0	2	0	1	0	0	0	0	0	0	0	0	0	0	0	0	3	0	3	1	0	0	0	0	0	207	0	0	41	0	0	4	1
OTU1194	0	0	0	0	2	0	0	0	0	60	0	1	0	0	0	0	0	0	0	0	0	0	0	0	0	0	0	0	0	0	0	0	0	0	1	0	0	16	1	1	0	0	0	0	0	0	0	0	0
OTU1195	10	3	5	2	3	0	1	0	2	2	0	0	7	0	6	3	0	0	0	0	0	7	0	0	1	1	0	0	1	0	1	1	14	0	0	0	0	0	0	2	0	1	0	1	18	0	0	1	0
OTU1196	0	2	1	2	0	0	0	0	0	0	0	0	1	0	0	0	0	0	0	0	0	1	0	0	0	0	0	0	1	0	0	0	0	0	1	0	0	15	46	0	0	0	0	0	0	0	0	0	0
OTU12	1338	1342	1236	23	797	94	6	27	73	153	66	16	196	69	1	47	11	130	109	66	1	95	170	116	6	1	25	443	12	26	27	163	214	41	214	124	0	195	114	625	15	157	1	145	43	0	0	237	170
OTU120	1	0	0	0	0	0	1	0	0	1	0	0	2	0	1	0	0	1	1	208	103	77	158	98	0	56	0	202	0	0	0	179	2	0	0	0	1402	1	2	0	1151	1	227	145	36	388	1	0	0
OTU1200	7	0	7	3	7	0	0	0	0	0	0	0	3	0	14	0	1	1	0	0	0	1	104	1	0	0	0	0	0	0	0	0	0	0	1	5	0	0	24	0	0	0	0	0	1	0	0	1	0
OTU1201	0	0	0	0	68	0	0	1	0	19	0	0	0	0	0	0	0	0	0	0	0	42	0	0	0	0	0	0	0	0	0	0	0	0	0	0	0	0	0	0	0	0	0	0	0	0	0	0	0
OTU1202	0	0	6	0	0	0	0	1	0	0	0	0	0	0	0	0	0	1	0	1	0	0	0	0	0	0	0	0	0	0	0	0	0	0	1	0	0	0	0	0	0	0	0	0	0	0	0	0	0
OTU1203	3	0	2	0	0	0	0	0	0	0	0	0	0	0	0	1	2	0	0	0	0	0	0	0	0	2	0	1	1	0	0	0	2	0	0	2	0	0	41	0	0	0	0	0	0	0	0	0	0
OTU1204	9	0	0	0	0	0	0	0	2	0	0	0	6	0	0	0	0	0	2	1	0	0	0	0	0	0	0	1	1	0	1	0	0	0	0	0	0	0	0	0	0	0	0	0	0	0	0	0	0
OTU1205	1	0	0	0	1	0	0	0	0	0	0	1	0	0	0	0	0	0	0	36	0	0	0	0	0	0	0	0	0	1	1	0	1	0	0	1	0	12	0	76	0	190	0	1	1	0	0	1	0
OTU121	5	34	176	849	25	1	2	3	6	2	248	265	34	13	10	5	147	2	18	90	56	25	1	74	2	232	71	1	95	4	122	1	125	60	196	56	466	23	9	120	1	119	1	5	27	0	8	3	2
OTU1210	12	0	0	0	0	0	0	0	2	39	1	3	20	0	5	0	0	0	2	0	0	0	1	1	7	1	4	134	1	1	373	1	47	9	0	1	0	0	1	1	0	2	163	2	35	0	0	0	1
OTU1211	1	0	0	1	0	0	0	1	0	0	0	1	13	0	0	0	0	0	0	0	0	0	1	0	0	0	0	1	0	0	0	0	0	0	0	0	0	0	0	0	0	0	0	0	0	1	0	0	72
OTU1212	0	0	0	1	9	0	0	0	0	0	0	0	8	0	0	0	0	0	0	0	1	2	0	105	0	1	59	0	0	0	0	0	1	6	0	0	0	0	0	1	10	0	0	1	0	0	0	0	0
OTU1213	1	1	0	0	0	0	0	0	0	0	0	0	0	0	0	0	0	0	0	0	0	0	0	0	0	0	0	0	0	102	2	0	0	0	0	0	1	0	0	0	0	0	0	0	0	0	0	0	0
OTU1214	26	21	16	1	21	1	0	0	0	33	0	0	8	17	43	74	0	2	52	1	0	66	1	1	0	0	0	0	0	1	1	1	78	0	0	0	0	2	10	9	0	53	0	3	7	0	1	0	0
OTU1215	4	6	0	0	1	107	0	2	4	0	0	0	15	11	48	2	1	0	3	1	110	1	0	0	2	2	105	0	1	1	0	1	2	0	1	1	0	0	0	0	0	50	0	0	0	0	0	0	1
OTU1217	1	0	1	0	0	0	0	0	0	0	0	0	1	62	0	0	0	1	0	163	0	0	0	0	4	0	1	0	3	0	0	0	0	0	0	0	0	0	0	0	0	201	242	0	0	0	0	0	0
OTU1219	2	0	0	29	0	0	1	0	0	0	0	0	0	29	0	0	1	0	0	0	0	0	0	0	0	0	0	0	0	0	0	0	0	0	0	0	0	0	0	0	0	0	0	0	0	0	73	0	0
OTU122	22	18	18	268	19	156	37	17	17	64	70	153	46	48	7	272	323	33	16	82	4	151	101	55	89	68	229	139	143	15	46	31	142	37	201	76	9	25	35	86	22	5	88	0	32	207	5	283	154
OTU12211	0	0	1	12	0	2	6	8	5	1	0	2	0	0	0	1	1	14	6	2	25	3	5	5	0	15	0	2	2	1	8	9	6	2	13	4	6	0	1	2	0	16	16	14	0	18	33	14	10
OTU1222	2	0	0	0	0	0	0	0	0	0	0	0	47	34	0	1	1	1	0	122	0	0	0	0	0	0	0	0	0	0	2	0	0	0	0	1	0	19	1	0	0	0	0	0	0	1	0	0	0
OTU1223	8	0	0	18	6	0	0	0	0	99	74	0	26	53	1	0	0	113	88	0	0	2	0	0	0	0	0	8	0	0	0	0	1	72	0	85	0	36	38	31	0	0	1	0	8	0	0	0	0
OTU1224	3	20	0	0	1	0	0	0	0	0	0	0	5	2	6	0	0	0	0	0	0	0	0	138	0	0	0	0	0	0	0	0	0	0	0	0	0	27	1	1	0	0	0	0	0	0	1	0	2
OTU1225	1	0	0	0	0	0	0	0	88	0	0	0	2	0	0	0	0	1	0	0	0	28	0	0	0	0	1	0	0	0	0	0	0	0	0	0	0	20	0	1	0	0	0	0	0	0	0	0	0
OTU1228	5	18	57	0	19	0	0	0	0	0	0	0	0	0	12	0	0	0	0	0	1	1	0	0	0	2	0	0	0	0	0	1	3	0	0	0	0	2	0	0	0	0	0	0	0	0	0	0	0
OTU123	1	0	2	0	1	0	0	0	0	5	0	0	24	0	1	0	0	0	67	46	304	35	2	212	2	516	0	15	0	0	0	109	2	2	1	1	167	0	0	0	1411	0	338	0	31	285	3	0	1
OTU1230	0	10	2	0	1	0	0	0	0	1	0	0	3	141	0	0	1	0	0	1	0	18	1	0	297	0	2	0	1	0	0	0	44	0	0	0	0	9	23	0	0	0	0	0	38	0	0	0	0
OTU12307	1	0	0	0	1	0	1	0	0	2	2	1	0	0	0	0	0	0	0	0	0	1	0	0	1	0	0	0	0	0	0	0	0	0	0	0	0	0	0	1	0	0	0	0	0	0	0	0	0
OTU1231	0	0	15	0	0	0	2	0	0	0	0	0	3	0	0	0	0	0	57	0	0	0	0	0	0	0	0	0	0	0	0	0	0	9	0	0	0	0	23	0	0	0	0	0	18	0	0	0	0
OTU1232	1	0	0	0	0	0	2	1	0	0	1	0	20	0	0	0	0	0	0	0	0	0	49	0	0	0	0	0	0	1	0	0	0	0	0	0	0	0	0	1	0	0	0	84	0	0	0	0	0
OTU1233	0	1	0	0	1	0	0	2	89	0	0	0	0	29	0	0	0	0	1	0	0	0	1	0	0	0	0	0	0	0	0	0	0	0	0	0	0	0	0	0	0	0	0	0	0	0	0	0	0
OTU1234	19	9	0	0	8	0	108	1	58	0	0	0	12	17	0	0	0	1	40	0	1	32	0	0	0	0	0	0	0	2	0	0	1	37	0	0	0	17	0	0	0	0	0	0	22	0	0	0	0
OTU1235	3	8	0	0	0	0	0	0	0	0	0	0	18	0	0	0	0	0	0	0	0	0	1	0	1	0	0	0	0	0	0	0	1	0	0	0	0	20	36	1	0	0	0	0	0	0	0	1	0
OTU124	1	8	0	0	0	33	0	0	1	0	2	0	11	1	1	1	2	1	42	32	217	135	175	2	0	284	0	285	0	0	0	248	0	169	0	3	229	0	0	1	1599	0	1	0	44	346	640	1	0
OTU1242	2	0	0	0	0	0	0	0	0	0	0	0	0	0	0	0	0	0	0	0	0	0	0	0	0	0	0	0	0	199	0	0	0	0	0	0	0	0	0	1	0	0	0	0	0	0	0	0	0
OTU12425	7	5	14	4	16	2	2	3	3	0	1	1	8	0	9	1	3	2	4	49	1	2	1	0	1	0	1	0	1	224	1	0	1	0	1	1	0	0	14	0	0	0	97	0	9	0	0	0	0
OTU1244	0	0	0	0	0	0	0	0	0	0	0	0	9	1	0	0	0	0	0	0	0	1	0	0	0	0	0	0	1	0	1	0	0	0	0	0	0	0	0	0	0	0	0	0	0	0	0	0	0
OTU12440	8	1	0	0	14	1	0	0	0	0	0	0	62	1	0	1	0	0	15	0	0	0	0	1	0	0	0	0	0	0	1	0	0	0	0	0	0	38	1	0	0	0	0	0	0	0	0	0	0
OTU1245	18	10	15	10	9	10	10	4	6	3	2	3	1	0	0	1	4	0	0	0	1	0	0	0	0	0	0	0	0	0	0	0	0	0	0	0	0	0	0	1	0	1	0	0	0	0	0	1	0
OTU1247	7	1	2	1	3	2	3	0	8	5	2	1	39	45	2	1	1	0	1	1	0	0	0	132	1	2	1	3	0	0	0	0	1	0	1	1	0	0	0	0	0	0	0	0	0	0	0	0	0
OTU1248	7	38	21	0	7	1	1	0	0	1	0	1	3	43	0	0	1	331	1	1	0	1	0	0	0	1	0	1	0	0	1	1	0	93	0	0	0	0	0	0	0	0	0	0	0	0	0	0	0
OTU1249	21	17	52	0	18	0	262	1	1	0	0	0	3	29	0	0	0	0	0	0	0	24	0	1	0	1	0	0	0	0	0	0	0	53	0	0	0	0	85	0	0	0	0	0	0	0	0	0	0
OTU125	133	297	154	4	100	22	5	246	33	54	97	1	28	4	253	3	0	7	106	1	0	0	2	3	1	0	116	119	4	1	4	1	92	38	4	85	0	52	240	66	25	3	0	3	324	1	0	3	2
OTU1250	0	0	1	0	0	0	0	1	0	4	0	0	1	0	0	1	183	0	0	0	0	0	54	0	0	0	0	0	0	0	0	0	0	0	0	0	0	0	0	0	0	0	0	0	0	0	0	0	0
OTU1253	0	0	0	0	0	0	0	0	0	0	0	0	0	0	0	1	0	1	0	0	0	0	0	0	0	0	1	0	0	0	0	0	0	0	0	0	0	0	0	0	0	0	0	0	0	0	0	0	0
OTU1254	14	3	12	142	22	13	11	6	5	7	4	6	0	29	8	5	4	1	1	0	0	0	1	0	1	1	1	0	0	1	0	0	0	0	0	0	0	3	24	83	0	0	0	0	36	1	0	1	0
OTU1259	19	23	12	1	15	91	0	2	70	2	7	0	15	0	13	2	0	228	61	0	1	141	0	0	0	3	6	0	50	144	1	2	70	0	1	180	0	0	15	0	0	0	0	0	0	0	155	0	0
OTU126	38	61	21	175	59	0	0	1	40	1	2	1	89	31	368	99	3	2	114	0	1	1	65	49	0	0	1	0	0	2	2	0	1	74	1	1	0	19	13	44	0	181	0	0	5	80	271	3	1
OTU12630	1	0	1	0	2	0	0	98	0	2	0	0	29	1	0	156	0	0	0	0	0	0	0	0	0	0	1	0	0	0	138	0	0	0	0	0	0	0	0	0	0	0	1	0	0	0	0	0	0
OTU12660	0	0	3	0	0	0	0	0	0	1	1	0	6	0	8	0	0	0	0	1	0	88	0	0	0	1	0	0	0	0	0	0	4	130	2	0	0	13	0	0	0	0	0	0	0	0	0	0	0
OTU12666	0	1	0	0	0	2	2	0	0	0	0	0	10	0	0	0	0	1	1	0	0	2	0	1	0	0	0	0	0	0	1	0	209	0	2	3	0	18	103	0	0	0	0	0	125	1	0	0	0
OTU1269	0	0	0	0	0	0	0	0	1	0	0	0	0	0	0	1	41	0	0	0	0	0	0	0	0	214	0	1	0	0	0	0	0	46	0	0	0	0	0	0	281	0	0	0	1	0	0	0	0
OTU127	35	76	38	177	84	5	4	3	2	181	4	3	69	35	44	7	4	5	209	112	81	331	56	44	8	3	282	230	3	120	6	1	185	0	6	307	0	86	61	174	20	4	1	6	192	70	1	4	1
OTU1274	3	12	2	0	0	0	0	0	0	0	0	0	1	1	0	62	0	0	0	0	1	0	0	0	0	0	0	1	0	0	0	0	0	0	0	0	0	29	53	0	0	0	0	0	6	0	0	0	0
OTU12756	7	17	7	0	0	1	0	0	0	28	0	0	3	29	0	0	0	1	0	0	0	0	76	0	1	0	0	0	0	0	0	0	1	1	1	0	0	23	13	1	0	0	0	0	24	0	0	0	0
OTU1276	0	0	0	0	0	0	0	1	0	0	0	0	5	23	0	0	0	0	0	0	0	0	0	0	0	0	1	0	1	0	0	0	0	0	0	0	0	1	0	0	0	0	0	1	0	0	0	0	0
OTU1277	4	0	11	0	9	0	0	0	0	0	39	0	0	0	0	0	1	2	0	0	0	0	0	0	0	0	0	0	1	0	0	1	0	0	0	0	0	0	0	0	0	0	0	0	0	0	0	0	0
OTU1278	10	12	10	5	10	94	6	9	42	14	7	113	11	3	2	165	23	65	1	68	2	32	32	50	3	5	66	13	386	2	121	70	89	53	4	56	0	8	9	72	0	0	0	0	1	45	1	1	63
OTU12785	0	2	16	0	0	1	2	0	1	0	1	0	6	0	0	0	1	0	0	0	1	11	0	0	0	0	0	0	0	0	1	0	6	0	1	0	0	0	0	2	0	0	0	0	0	0	0	0	0
OTU1279	5	0	1	1	0	1	1	3	1	1	0	0	0	1	1	0	0	0	1	0	1	2	1	0	2	1	0	1	0	1	189	0	0	0	1	1	0	23	1	0	0	1	0	0	0	0	0	0	0
OTU128	2	0	0	1	0	0	1	0	1	0	0	0	10	0	1	0	0	0	91	1	620	142	52	119	0	248	0	2	0	0	0	11	0	0	0	0	1	0	0	0	1813	0	166	0	106	143	0	0	0
OTU1282	14	19	1	0	11	0	0	0	1	0	0	0	0	1	0	0	0	0	0	0	0	0	0	0	0	0	0	0	0	0	0	0	1	0	0	0	0	0	0	0	0	0	0	0	0	1	0	0	0
OTU1283	10	8	0	1	0	0	0	0	81	0	0	1	11	82	0	1	0	0	0	0	0	0	0	0	0	0	0	0	0	0	1	0	0	1	1	0	0	1	38	0	0	1	0	96	0	0	0	0	0
OTU1289	0	5	0	0	33	0	0	0	0	0	0	0	8	0	0	0	0	0	0	0	0	0	0	0	0	0	0	0	0	1	0	0	0	0	0	0	0	0	0	0	0	161	0	2	11	0	0	0	0
OTU129	19	79	8	0	79	67	140	2	2	16	3	3	46	249	28	1	1	3	7	0	0	48	0	0	1	0	32	5	0	0	6	73	52	133	5	1	0	1	37	101	8	1	40	0	0	0	0	1	1
OTU1290	18	11	17	0	0	0	0	0	1	1	0	0	0	44	0	6	0	0	38	3	1	0	1	1	1	0	0	0	2	1	0	0	1	0	2	1	0	39	0	34	0	0	0	0	31	0	0	1	27
OTU1294	4	55	1	0	1	0	0	0	3	83	2	2	9	1	0	0	0	0	0	0	3	1	3	4	0	0	58	0	0	403	1	0	0	0	2	0	0	7	1	5	0	2	0	0	0	0	0	0	0
OTU12958	2	1	10	2	7	0	0	195	1	0	0	0	34	20	0	0	0	0	3	0	172	132	240	241	0	565	0	3	0	0	0	339	0	1	2	0	214	0	15	0	1313	0	283	0	98	81	626	15	0
OTU1297	0	0	0	2	0	0	0	0	2	1	0	0	2	3	0	0	0	151	0	0	1	0	0	1	0	1	0	54	155	1	0	0	34	56	1	1	0	0	0	0	0	0	0	0	0	0	0	0	0
OTU1298	0	0	0	0	0	0	0	0	0	1	0	1	0	0	0	0	0	0	0	0	0	0	0	0	0	45	0	0	0	0	0	0	0	0	0	0	0	11	26	1	0	0	0	0	0	0	0	0	0
OTU12991	10	10	19	1	1	0	0	0	1	0	192	0	7	0	34	0	0	95	0	1	1	0	0	0	0	0	0	0	0	1	0	0	0	27	0	0	0	0	54	0	0	0	0	0	2	0	1	0	0
OTU13	41	24	62	372	31	379	751	223	67	515	217	475	892	180	1	547	381	615	203	452	114	253	186	57	194	269	82	272	341	24	618	1	16	2	63	17	87	161	147	121	14	101	59	144	4	1	143	8	7
OTU130	320	298	396	6	263	281	7	5	129	2	49	219	30	56	21	3	133	4	179	2	1	0	11	2	1	1	64	0	78	8	3	0	276	0	6	6	0	62	64	207	0	162	124	4	154	0	0	2	0
OTU1300	2	0	0	0	0	0	0	39	0	0	0	0	2	0	0	0	0	0	0	0	0	0	1	0	0	0	73	0	0	0	0	0	0	0	0	0	0	0	0	0	0	0	0	1	0	0	0	0	0
OTU1302	0	0	2	0	0	1	1	0	0	44	0	0	41	1	0	1	0	0	0	0	0	0	0	1	0	0	0	0	0	0	2	0	0	0	1	0	0	0	15	0	0	0	0	0	0	0	0	1	0
OTU13020	10	4	9	0	2	6	3	1	132	0	2	0	11	0	0	0	0	0	0	1	0	1	1	0	0	1	1	0	0	0	0	0	0	0	0	0	0	15	0	1	0	0	0	0	0	0	0	0	0
OTU1303	8	42	18	2	0	1	1	1	1	0	1	0	0	0	32	0	1	1	1	0	0	1	1	0	0	0	0	1	0	1	0	0	1	0	0	0	0	0	1	0	0	1	0	0	0	0	0	0	0
OTU1309	11	0	21	0	18	0	0	0	1	2	0	2	8	1	0	198	0	0	1	0	2	0	0	0	0	77	0	0	1	2	113	0	41	51	0	95	0	0	0	3	0	0	1	0	36	0	0	0	0
OTU131	74	121	159	2	68	0	0	0	1	110	9	5	88	47	2288	97	121	5	177	3	2	6	2	85	1	1	323	0	2	0	4	0	156	34	250	630	0	25	55	2114	0	1	0	5	73	0	0	1	1
OTU1315	0	50	1	0	2	1	0	0	0	0	0	0	3	0	130	0	0	0	0	0	0	0	0	1	0	0	0	0	0	0	0	1	1	0	0	0	0	37	0	0	0	0	0	0	21	0	0	0	0
OTU1316	12	9	18	0	23	0	1	0	0	0	1	1	0	0	0	0	1	0	0	0	0	2	0	0	0	0	0	0	0	0	0	0	1	0	202	0	0	0	0	0	0	0	0	0	0	0	0	0	1
OTU1317	1	0	0	0	0	1	0	0	0	52	0	0	13	0	0	0	0	0	0	0	0	0	0	0	0	0	52	0	0	0	0	0	0	0	0	0	0	21	0	0	0	0	0	0	0	0	0	0	0
OTU1319	11	12	20	0	2	0	0	0	0	1	2	0	8	1	0	0	0	1	0	0	0	38	0	0	0	0	0	80	0	0	0	0	0	0	0	0	0	0	0	0	0	0	0	0	0	0	268	0	0
OTU132	37	57	55	0	10	1	1	2	3	175	1	2	8	44	1	0	1	1	0	83	0	0	0	0	2	0	0	0	0	0	1	0	13	0	2	3	0	0	24	40	0	0	0	1	0	81	0	0	1
OTU1321	0	0	0	0	0	0	0	0	0	0	0	1	14	2	0	0	0	1	2	0	0	0	0	0	0	0	1	0	0	0	0	0	0	13	0	0	0	0	16	0	0	0	0	0	60	0	0	0	0
OTU1323	32	4	39	0	13	0	1	0	0	0	0	0	0	0	0	1	1	0	0	0	0	0	0	0	0	0	0	0	0	0	1	0	0	0	0	1	0	0	0	0	0	0	0	0	0	0	0	0	1
OTU13267	1	0	0	0	0	0	0	0	0	0	1	0	6	0	0	0	0	1	1	0	0	0	0	0	1	0	0	0	0	0	0	0	0	0	0	0	0	1	1	0	0	0	0	0	0	0	0	0	0
OTU1328	0	0	1	0	0	0	0	1	0	1	0	0	3	0	9	0	1	0	0	0	0	0	0	0	1	0	0	0	1	1	192	0	1	0	0	15	0	0	0	0	9	0	0	1	0	0	0	0	0
OTU133	23	9	20	1	24	223	1	93	20	91	566	6	88	56	304	67	1	1	0	41	0	1	1	1	159	54	25	213	0	1	2	0	9	18	3	1	0	144	631	92	9	0	0	72	67	0	0	1	1
OTU1332	9	0	4	0	1	1	0	0	0	16	0	0	44	46	0	0	0	0	248	0	0	44	0	90	0	0	71	0	1	0	1	0	3	0	2	56	0	13	0	0	0	0	0	0	10	0	0	0	0
OTU1333	12	18	0	1	0	0	0	0	0	0	0	0	2	0	5	1	0	0	0	0	0	0	0	0	1	0	0	0	0	2	0	0	1	0	0	0	0	0	0	0	0	0	0	0	0	0	0	0	0
OTU1336	1	0	0	0	0	116	1	0	0	0	0	0	1	0	0	0	0	0	0	0	0	30	0	0	0	0	0	0	0	0	0	0	1	0	1	0	0	0	1	2	0	0	0	1	0	0	0	0	0
OTU1339	0	20	1	0	0	0	1	0	0	0	0	0	1	0	0	0	1	0	0	0	0	0	0	0	201	0	1	0	106	0	1	0	0	0	1	1	0	22	0	0	0	0	0	0	0	0	0	0	0
OTU134	53	62	45	207	22	408	112	64	65	81	58	300	128	78	14	161	92	82	191	124	18	125	105	176	66	0	119	129	63	11	105	1	160	29	172	40	47	192	57	115	0	3	0	16	493	30	1	21	0
OTU1341	5	1	1	1	0	104	1	0	0	0	2	57	2	0	11	1	0	1	0	0	0	0	0	0	1	0	121	0	0	1	2	0	66	37	0	0	0	23	24	0	25	1	0	0	37	0	0	1	0
OTU13411	10	1	8	1	4	1	0	0	1	0	0	0	9	2	0	0	0	0	0	0	0	0	0	0	0	0	0	0	0	0	1	0	0	0	0	0	0	1	2	0	0	0	0	0	0	0	0	0	0
OTU1342	16	2	11	6	2	2	2	3	2	1	3	2	7	0	0	2	1	0	77	0	0	0	1	0	0	1	14	0	0	0	0	0	0	0	0	0	0	29	0	0	0	0	0	0	0	0	0	0	0
OTU13428	1	0	0	0	3	0	0	0	34	0	0	0	0	0	0	0	0	0	0	0	0	0	0	0	0	0	0	0	0	0	0	0	0	0	0	1	0	0	0	0	0	0	0	0	23	0	0	1	161
OTU1344	6	13	8	1	7	0	101	0	40	40	0	1	11	4	0	1	1	0	2	0	3	40	3	0	0	0	42	0	2	0	0	1	1	54	0	0	0	0	0	153	4	0	0	0	0	0	0	0	1
OTU1345	1	0	7	0	1	0	0	0	0	0	1	0	0	39	0	2	0	0	1	2	0	0	0	0	0	0	96	0	0	0	1	0	1	0	0	0	0	0	2	0	0	0	0	0	0	0	0	0	1
OTU13457	3	0	1	0	0	0	0	0	1	0	2	0	0	0	2	0	0	0	0	0	0	1	88	0	0	1	0	0	0	0	1	0	0	0	0	0	0	0	0	51	0	0	0	0	0	0	0	0	0
OTU1348	6	7	0	0	0	1	0	0	0	1	0	0	2	65	0	0	0	0	0	0	0	0	0	0	0	0	0	0	0	1	0	0	0	0	0	0	0	0	0	0	15	0	0	0	0	0	0	0	0
OTU135	13	0	0	0	0	3	0	0	0	0	0	0	10	0	0	0	0	0	0	0	0	0	0	0	0	0	0	0	0	9	0	0	0	0	0	0	0	0	0	0	0	5	0	0	0	0	0	0	0
OTU1350	10	9	23	2	6	0	0	0	2	20	1	0	12	0	0	0	0	0	9	0	0	41	0	0	0	0	0	0	0	1	0	0	0	1	0	0	0	0	16	0	0	0	0	0	0	0	0	0	0
OTU1351	30	16	5	1	1	1	1	3	7	1	3	0	9	40	1	0	0	1	0	1	0	4	7	0	1	3	0	264	1	0	3	0	1	40	0	1	0	0	60	0	0	0	0	0	0	0	0	1	0
OTU1356	1	0	1	0	0	0	0	0	0	0	0	0	1	1	0	0	0	0	0	0	0	0	0	0	0	0	0	0	0	0	0	0	1	0	0	0	0	12	0	0	0	0	0	0	0	1	0	0	0
OTU13561	0	0	0	0	0	0	0	0	75	38	1	0	0	0	0	0	0	1	0	0	0	0	0	0	0	0	0	0	0	1	1	0	0	16	0	118	0	0	19	0	0	0	0	0	0	0	0	0	1
OTU1358	4	1	4	9	1	2	0	2	2	1	1	0	4	0	1	2	0	0	0	0	0	1	70	0	0	1	0	3	3	0	0	0	167	0	0	1	0	0	0	0	0	1	0	0	7	0	0	0	0
OTU136	18	36	29	8	218	2	4	11	48	347	53	57	489	617	69	182	213	243	310	439	0	219	228	62	1	165	319	211	337	44	5	0	107	126	116	127	1	161	77	44	8	34	0	109	1	147	286	174	40
OTU1361	28	34	34	6	9	4	4	3	5	4	3	3	19	4	6	2	39	0	18	0	2	42	6	1	1	3	133	2	50	230	2	1	6	0	477	0	0	29	25	20	0	3	0	0	51	165	0	0	0
OTU13634	7	0	0	188	0	0	0	0	2	3	1	0	0	0	58	0	0	0	1	1	1	0	1	137	0	0	0	0	0	0	1	0	0	1	0	1	0	1	17	34	0	0	0	0	0	0	0	0	0
OTU1366	0	0	0	162	1	1	2	0	1	1	1	3	3	1	72	0	0	0	1	0	2	43	0	0	1	129	0	0	1	0	0	0	0	57	0	0	0	7	0	0	0	0	0	0	0	0	0	1	0
OTU13698	11	2	27	274	21	1	1	1	0	1	2	1	1	29	10	0	3	0	1	0	1	15	121	1	0	5	0	4	0	1	2	0	5	0	1	0	269	0	0	0	0	102	0	1	46	1	0	0	0
OTU137	25	20	29	190	21	0	334	90	3	84	140	0	47	67	202	135	3	4	52	19	1	36	2	111	2	0	84	118	7	4	194	1	81	105	4	1	0	62	67	261	0	1	0	3	149	1	440	0	0
OTU1376	0	0	0	0	0	0	0	0	1	1	0	0	0	0	0	0	0	0	0	0	0	0	0	0	0	0	0	0	0	0	0	0	0	0	0	0	0	0	0	0	0	0	0	0	0	0	0	0	0
OTU1379	0	0	0	0	0	0	0	0	0	5	0	0	5	1	0	0	0	1	0	0	0	0	0	0	0	0	0	0	0	0	0	0	0	0	0	0	0	0	1	0	0	0	0	0	12	0	0	2	0
OTU138	15	5	37	1510	28	278	878	1376	300	383	234	1291	64	68	37	183	483	188	86	338	0	103	209	5	2	7	98	58	161	266	18	0	185	113	12	80	0	117	48	1	5	6	1	52	68	1	388	4	78
OTU1383	0	0	5	1	11	1	0	0	0	0	0	0	4	0	0	0	0	0	0	0	0	0	0	0	0	0	0	0	0	0	0	0	0	0	0	1	0	0	0	0	0	0	0	0	17	0	0	0	0
OTU1386	0	0	0	0	0	0	0	0	0	25	0	0	3	0	0	1	0	0	72	1	0	0	0	0	0	0	0	0	0	0	0	0	1	0	395	2	0	0	0	0	0	0	0	0	0	0	0	0	0
OTU13882	2	9	11	2	2	5	0	0	0	0	0	0	12	0	1	1	2	0	0	0	3	0	206	0	0	1	1	1	0	0	0	0	0	25	0	1	0	1	13	0	0	0	0	0	0	0	49	0	1
OTU139	33	60	46	2	17	41	2	5	4	57	894	4	62	83	57	113	3	3	180	98	52	62	2	79	1	0	245	166	3	1	3	0	7	0	5	66	0	184	388	278	0	2	165	4	63	1	187	151	0
OTU13957	2	0	0	0	7	0	0	1	27	2	0	43	1	12	0	0	0	0	0	0	0	0	0	0	1	0	0	2	0	0	0	0	1	0	1	1	0	0	0	0	0	0	0	0	0	0	0	0	0
OTU14	1258	1479	1263	7	1119	84	5	12	51	114	86	5	120	6	380	9	2	9	1	0	136	127	2	1	6	1	305	1	10	10	9	0	175	97	16	8	0	119	14	473	0	4	0	2	97	0	0	10	3
OTU140	5	2	15	357	3	348	4	190	169	128	141	347	63	49	0	2	121	450	0	276	0	0	203	0	0	0	1	0	0	2861	4	0	0	0	2	1	0	0	29	84	0	1	0	0	0	0	0	1	0
OTU1400	0	0	0	0	0	0	0	0	0	0	0	0	1	0	1	0	0	0	0	125	0	0	0	0	0	0	0	0	0	0	0	0	0	0	0	1	0	21	1	1	0	0	0	0	0	0	0	0	0
OTU1401	22	10	6	4	4	170	0	2	1	14	2	3	23	13	20	1	0	0	0	0	0	0	0	140	0	3	67	0	0	2	3	59	88	0	1	0	0	10	5	0	0	0	0	0	32	1	0	0	0
OTU1407	4	0	0	1	0	0	206	0	0	0	0	0	0	0	0	1	0	374	0	0	0	0	0	0	0	0	0	0	0	0	0	0	0	0	0	0	0	0	0	0	0	1	0	94	0	0	0	2	0
OTU141	69	109	68	175	50	10	1	0	0	11	0	3	22	102	15	4	1	6	156	1	4	193	205	3	5	6	1	1	6	1	2	0	3	38	2	2	0	68	47	83	8	177	0	80	20	0	0	2	466
OTU1410	8	4	11	4	7	2	4	1	3	1	1	3	34	38	3	1	3	0	2	0	3	1	76	2	6	0	1	47	3	0	0	0	22	32	0	1	41	42	13	45	1	0	0	1	47	0	0	2	0
OTU1411	4	0	0	0	1	0	0	0	0	0	0	0	2	0	83	0	1	0	41	98	0	0	0	0	0	0	0	52	0	0	0	0	10	0	0	0	0	0	0	0	0	0	0	0	0	0	0	0	2
OTU14138	0	1	2	0	2	0	0	0	0	0	0	1	1	4	0	0	8	0	0	0	1	0	0	1	30	0	3	0	0	0	0	0	0	0	0	94	0	7	0	2	0	0	0	0	0	0	0	0	0
OTU1415	3	1	4	0	0	1	1	0	0	0	3	0	0	0	5	0	1	0	0	0	0	0	0	0	0	0	1	0	0	0	0	0	31	0	0	2	0	20	0	0	0	0	0	0	19	0	0	1	0
OTU14156	15	9	14	0	0	0	1	0	0	0	0	0	0	0	2	0	0	0	0	0	0	0	0	0	0	0	0	0	0	0	0	0	0	0	0	0	0	0	0	0	0	0	0	0	0	0	0	0	1
OTU1416	4	15	0	0	0	0	0	0	0	0	0	0	0	1	0	0	0	0	0	0	0	0	0	0	0	0	86	0	0	1	0	0	0	0	0	0	0	0	0	68	0	0	0	1	0	0	0	0	0
OTU1418	2	1	0	0	0	1	0	0	0	0	0	1	0	1	0	0	0	0	0	0	0	0	0	0	0	0	0	0	0	0	1	0	0	0	1	0	0	0	0	0	0	0	0	0	65	0	0	0	0
OTU1419	0	0	0	0	0	0	0	0	0	1	0	0	22	40	0	0	0	0	0	0	0	0	0	0	0	0	0	0	1	1	0	0	0	0	0	0	0	12	0	0	0	0	0	0	0	0	0	0	1
OTU142	6	0	5	3	10	71	32	1	105	104	81	197	75	90	47	2	234	0	107	72	0	61	0	93	0	0	138	69	0	2	2	0	8	16	4	68	0	24	151	37	0	0	108	3	6	0	0	2	0
OTU14228	10	11	22	0	2	0	0	0	0	0	0	0	2	2	2	0	0	0	0	0	0	0	0	0	0	0	0	1	0	0	0	0	69	0	1	0	0	0	0	0	0	0	0	0	2	0	0	0	0
OTU1424	0	0	1	0	1	0	0	0	0	0	0	1	0	0	0	0	0	0	0	20	0	0	0	0	1	0	0	0	0	1	0	0	0	47	0	0	0	0	0	0	0	0	0	0	0	0	0	0	1
OTU1426	3	25	1	0	0	0	0	0	0	0	0	0	8	0	1	0	0	0	67	0	0	0	0	0	0	0	0	0	0	0	0	0	1	0	1	0	113	0	13	0	0	0	0	0	0	0	0	2	0
OTU14295	1	0	0	0	0	0	0	0	0	0	0	0	60	0	0	0	0	0	0	0	0	0	0	0	0	0	0	0	1	0	0	0	0	0	0	0	0	52	3	0	0	0	0	0	0	0	0	0	0
OTU143	3	1	4	1	6	2	2	1	7	1	0	0	3	0	3	42	1	0	0	1	0	0	2	0	1	0	63	3	1	3	1	1	74	2	1	4	238	0	0	1	162	3	0	1	17	2059	1	0	4
OTU14309	3	3	5	10	5	76	33	31	4	2	87	3	2	11	4	64	3	15	0	7	19	66	8	0	1	4	16	98	5	65	182	120	15	8	21	2	0	0	6	34	10	2	9	1	1	1	29	1	4
OTU1431	5	1	3	1	0	1	1	2	3	25	64	36	4	64	6	1	0	2	1	20	0	4	2	0	2	0	1	0	421	20	5	0	3	22	0	2	49	6	53	0	1	4	0	0	2	34	0	1	1
OTU1432	6	15	31	0	0	0	0	138	0	0	0	0	22	78	0	1	0	0	9	1	4	67	3	3	0	0	150	0	3	1	1	0	0	0	1	0	0	0	0	0	0	0	0	0	0	0	0	0	0
OTU1433	0	0	18	1	0	76	1	0	0	0	0	0	8	1	0	0	0	0	0	0	0	0	2	0	0	0	0	0	0	0	0	0	0	75	0	0	0	0	0	0	0	0	0	0	0	0	0	0	0
OTU1434	0	0	0	0	0	0	0	0	0	0	0	0	4	0	0	121	1	0	116	0	0	0	0	0	0	0	0	0	0	0	0	0	0	133	0	0	0	0	48	0	0	0	0	0	0	170	0	0	0
OTU1435	10	4	10	3	4	5	7	6	10	3	2	4	6	3	0	107	5	4	0	0	0	3	0	0	0	2	1	1	0	0	0	0	4	0	1	0	0	14	2	0	6	0	0	0	18	0	0	0	0
OTU14351	8	1	8	0	11	0	3	1	0	11	3	2	35	187	0	1	23	1	95	0	6	0	0	0	0	0	7	6	296	9	1	0	0	0	3	0	0	36	19	0	0	92	1	0	0	0	0	8	1
OTU1437	19	24	31	1	14	0	1	1	0	2	2	0	17	1	2	0	0	1	0	90	0	2	0	1	1	1	0	4	0	0	1	0	2	31	0	1	0	26	0	1	11	0	0	0	18	0	1	0	0
OTU1438	0	0	0	0	0	1	0	0	0	0	0	0	6	0	0	140	0	0	0	0	0	0	0	0	187	0	0	0	1	0	0	0	0	0	0	0	0	0	0	0	0	0	0	0	0	0	0	1	0
OTU1439	1	8	1	0	0	0	0	1	0	0	0	1	6	0	21	0	0	1	0	0	0	0	0	0	0	2	0	0	0	1	0	0	1	0	1	85	0	1	49	0	0	0	0	0	0	0	0	1	0
OTU144	50	115	71	0	37	1	0	1	1	147	2	3	15	2	1954	2	0	0	94	0	2	0	0	1	0	2	151	0	329	1	0	0	162	0	4	1	0	11	0	0	0	199	0	0	0	1	0	0	1
OTU1440	0	11	0	0	0	0	0	0	1	1	1	0	0	0	1	0	0	1	0	58	0	0	0	0	0	14	0	8	0	0	0	0	14	70	0	0	0	0	2	0	0	1	0	0	0	0	0	0	0
OTU1441	1	17	0	0	22	0	0	1	1	1	0	0	13	0	6	0	0	0	0	0	0	0	0	0	0	0	0	0	0	0	0	0	0	0	0	0	0	56	1	0	0	0	0	0	25	0	0	0	0
OTU1444	2	11	0	0	1	0	0	0	1	0	1	0	0	0	1	0	0	0	0	1	0	0	0	0	0	0	0	0	1	0	0	0	0	0	0	0	0	0	1	0	0	0	0	0	0	0	0	0	0
OTU14483	8	0	1	57	0	296	0	1	34	0	0	1	11	1	0	4	0	2	0	0	0	0	78	0	0	0	0	65	0	0	1	1	1	0	4	0	0	0	0	0	17	345	0	0	0	0	0	3	1
OTU145	0	1	1	21	6	2	48	9	63	4	3	15	0	5	0	6	12	58	20	4	92	3	35	22	1	42	2	14	61	2	42	22	50	28	92	64	32	10	5	16	0	34	79	80	13	79	150	126	45
OTU1452	5	28	0	0	6	1	0	0	0	0	0	0	7	0	3	0	0	0	4	0	1	2	2	0	0	2	0	4	0	0	1	0	0	0	0	0	0	0	0	0	0	0	0	0	48	0	0	0	0
OTU1454	21	0	0	0	1	0	0	0	0	0	0	0	0	0	0	0	0	1	0	0	0	2	0	0	0	0	56	2	0	0	0	1	0	1	0	0	0	0	0	0	15	0	0	0	1	0	0	0	1
OTU146	5	14	16	1	11	1	1	248	3	133	0	4	148	162	0	2	3	166	0	0	1	1	46	46	3	226	67	0	11	2	2	2	81	0	3	184	0	94	24	18	0	3	0	0	0	0	0	2	131
OTU1462	5	2	1	7	5	4	5	6	11	7	4	7	0	0	0	3	1	54	0	0	0	0	0	0	0	1	0	0	0	0	0	0	31	89	0	48	74	15	0	0	0	0	0	0	8	0	181	0	0
OTU1467	24	7	7	1	4	0	0	0	0	0	0	0	0	0	4	0	0	0	3	5	1	3	5	2	0	3	0	0	0	0	1	0	0	1	0	0	0	0	0	0	5	0	0	0	0	3	0	0	0
OTU1469	0	0	0	1	2	0	0	127	1	0	0	10	13	0	9	0	0	2	0	2	3	3	205	0	0	6	2	0	1	9	1	1	0	15	0	0	1	1	4	0	0	0	0	0	1	0	0	0	0
OTU147	4	5	0	0	4	2	5	177	20	0	53	3	32	46	152	0	68	48	111	0	0	42	1	145	0	0	2	0	168	1	2	0	40	0	1	1	0	106	34	135	0	2	0	0	0	0	0	0	0
OTU1475	42	18	25	4	23	1	1	0	3	1	3	6	4	1	1	2	3	0	1	0	0	187	0	0	1	0	2	0	219	0	1	0	0	1	0	1	0	0	0	5	0	0	0	0	0	0	0	1	2
OTU1476	7	0	8	1	0	0	0	1	0	0	76	0	3	0	5	0	0	0	0	0	0	0	1	0	1	0	1	0	0	0	0	0	0	128	0	1	0	0	0	0	0	0	0	0	2	0	0	0	0
OTU1478	1	1	0	1	2	0	0	0	0	1	0	1	0	0	1	0	0	0	0	0	0	1	1	1	1	1	2	0	467	1	0	0	0	0	0	177	0	21	38	0	0	0	0	0	68	0	0	0	1
OTU14795	11	14	47	0	14	0	0	0	0	27	0	2	4	1	1	0	0	1	0	0	1	0	0	0	0	0	0	0	0	1	1	0	0	0	0	0	0	6	0	37	0	0	0	0	4	0	0	1	1
OTU148	2	10	5	1	1	0	0	0	0	0	1	1	23	30	1	0	3	1	196	366	249	56	39	205	0	390	1	163	1	1	2	216	0	213	0	0	635	1	0	31	1874	0	214	0	53	190	839	0	0
OTU14801	3	0	4	0	2	0	0	0	0	0	0	0	19	0	24	0	0	1	1	0	0	9	0	0	2	0	70	0	172	0	0	110	0	0	1	0	0	0	0	0	7	1	0	0	49	1	582	1	0
OTU1484	1	0	0	0	248	0	0	0	0	0	2	0	2	0	0	0	0	0	0	0	0	0	0	0	0	0	0	0	0	0	0	0	0	0	1	2	0	10	0	1	0	0	0	0	0	0	0	0	0
OTU1485	8	8	0	4	0	0	0	1	5	0	0	0	0	0	2	2	1	0	0	0	1	0	0	0	0	0	0	283	0	0	0	0	3	0	1	0	0	0	0	0	0	0	0	0	0	0	0	0	0
OTU1488	2	2	1	0	1	0	1	1	0	0	2	0	6	0	1	1	2	0	0	1	2	2	0	2	1	0	96	1	0	2	2	0	0	0	1	0	0	0	0	0	0	0	0	0	80	0	0	0	1
OTU149	17	2	10	184	82	0	2	153	3	1	2	4	12	11	10	14	6	789	79	0	0	166	2	0	184	205	118	0	1	0	140	1	2	390	3	0	0	0	11	5	20	1	0	1	20	59	0	0	50
OTU1491	1	8	9	1	11	0	3	2	0	0	1	2	18	18	2	2	1	7	3	0	0	50	0	0	0	0	0	0	1	0	0	0	0	0	0	0	0	0	40	109	0	0	0	0	34	0	0	0	0
OTU1493	22	17	1	0	8	1	0	0	1	0	0	0	13	64	2	0	0	1	39	0	0	5	0	0	0	1	0	0	0	0	1	0	2	22	1	0	0	0	45	0	0	1	0	1	52	0	0	0	1
OTU14945	37	71	21	2	17	0	1	1	3	1	1	9	14	2	29	0	0	1	1	0	0	1	31	0	1	1	0	0	3	0	2	0	32	1	1	0	0	0	0	105	0	0	0	1	6	0	0	0	1
OTU1497	2	0	0	0	0	0	0	0	0	0	0	1	0	0	0	0	0	0	149	0	0	1	1	0	444	1	0	0	3	0	1	0	1	0	0	0	0	30	0	0	0	0	1	0	0	0	0	0	0
OTU14986	0	20	1	0	1	0	0	0	0	0	1	0	1	1	13	1	1	0	61	0	0	0	32	0	0	117	0	0	0	0	1	0	0	0	1	1	0	0	0	0	5	0	0	0	6	0	0	0	0
OTU15	5	22	13	199	29	115	258	291	499	31	46	201	1	99	4	231	47	908	155	197	669	47	152	133	6	232	5	76	208	17	334	88	766	124	1066	482	42	38	55	102	9	475	617	723	88	347	614	995	601
OTU150	0	18	2	0	1	78	1	1	69	0	0	0	28	24	0	234	1	0	0	61	204	75	1	112	0	160	0	1	0	1	0	754	2	220	124	0	135	23	0	2	623	0	146	41	49	1	0	0	1
OTU1500	17	9	21	2	0	0	0	3	2	0	0	1	23	0	0	1	0	1	0	0	0	0	0	0	0	0	1	0	0	1	0	0	1	0	0	0	0	0	2	0	0	0	0	0	0	0	0	0	0
OTU1506	2	2	7	4	10	0	0	0	1	2	0	0	7	1	2	1	1	0	0	0	1	1	0	1	1	0	0	0	0	0	0	0	1	0	0	0	0	0	0	0	0	0	0	0	8	0	0	0	0
OTU15061	8	0	4	1	0	1	0	1	40	27	51	2	16	2	23	0	105	216	59	2	3	33	0	0	1	0	255	1	1	0	1	0	2	0	0	4	0	40	26	25	0	0	0	1	99	0	0	0	1
OTU15068	9	19	8	0	0	0	0	0	1	0	0	0	0	55	237	0	0	0	0	0	0	1	0	0	0	0	64	0	0	0	0	0	0	0	0	0	0	0	0	0	0	0	0	0	0	0	0	1	0
OTU1509	7	13	0	3	1	1	2	4	0	2	1	2	0	0	0	1	3	4	0	0	0	0	0	0	0	1	0	0	0	0	0	0	0	0	0	0	0	36	27	0	0	0	0	0	0	0	0	0	0
OTU151	1	4	0	26	8	1	38	23	123	8	17	19	0	16	0	10	5	53	5	25	137	11	44	33	0	31	0	1	43	18	90	21	76	5	51	32	6	1	4	3	0	89	97	56	12	18	54	73	28
OTU1516	9	0	0	0	1	0	79	0	0	0	0	0	1	0	0	0	1	1	2	0	0	0	34	0	0	1	0	1	0	0	0	1	0	74	0	0	0	0	0	0	4	0	0	0	0	0	0	0	0
OTU1518	0	0	1	0	2	0	1	0	0	0	2	1	0	2	1	0	0	1	0	0	0	0	0	0	0	0	66	0	0	1	0	0	1	0	155	0	0	1	0	0	0	0	0	0	0	0	0	0	0
OTU152	3	5	6	2	7	1	285	186	62	35	57	2	18	63	2	1	2	54	0	15	1	23	22	0	131	81	23	0	211	50	3	0	3	198	2	471	0	0	73	7	0	1	56	1	0	0	0	2	23
OTU1521	0	0	0	0	1	0	1	0	3	0	49	0	6	35	0	120	41	0	0	0	0	0	0	0	0	0	0	0	0	0	0	0	0	0	0	0	0	0	0	0	0	0	0	0	0	0	0	0	0
OTU1523	2	0	0	0	2	0	0	0	0	0	0	1	0	0	4	0	0	0	2	0	2	1	2	5	0	0	19	0	0	0	0	1	3	1	0	0	0	14	0	0	0	0	0	0	25	0	0	0	0
OTU153	23	7	26	206	20	179	185	230	76	117	43	121	77	5	68	83	211	334	1	73	107	0	75	1	139	38	86	1	131	146	3	63	1	0	4	123	1	117	100	104	0	0	0	1	190	0	0	0	0
OTU1531	1	0	0	2	0	0	1	0	0	0	0	0	0	0	2	0	0	0	0	0	0	2	3	0	0	67	0	0	0	1	0	0	0	0	0	0	0	0	0	0	0	0	0	1	0	0	0	0	0
OTU1532	9	7	10	0	0	0	2	1	0	1	0	108	17	28	0	2	131	2	0	0	0	40	0	0	0	0	0	0	0	0	1	0	1	0	0	0	0	0	0	37	0	0	0	0	41	0	0	1	0
OTU1535	1	0	1	0	1	0	0	0	0	0	0	0	0	0	1	0	1	1	0	0	0	51	0	0	0	0	0	81	0	1	1	0	0	0	1	0	0	0	1	53	0	125	0	0	0	0	1	0	0
OTU1536	1	0	0	0	5	0	0	1	0	0	0	1	15	0	4	0	0	0	0	0	0	0	0	0	0	1	48	0	0	0	0	0	1	0	161	0	0	0	0	0	0	0	0	0	0	0	0	124	0
OTU15360	10	0	5	0	0	0	0	0	0	1	0	2	3	58	0	0	0	0	0	0	0	0	0	0	1	0	0	0	0	0	0	0	0	0	0	1	0	0	1	0	0	0	0	0	0	0	0	0	0
OTU15370	3	0	0	0	2	0	0	0	0	1	4	5	1	4	2	4	2	3	79	0	0	0	28	0	0	0	0	0	0	1	0	0	1	47	0	0	0	15	0	23	1	0	0	0	0	0	0	0	0
OTU154	353	477	402	508	232	76	5	184	5	128	577	169	127	176	210	117	79	385	131	302	6	137	66	93	1	3	111	273	3	6	9	2	104	32	118	8	183	171	146	446	27	116	1	8	99	1	279	7	506
OTU1542	3	3	0	0	1	0	0	1	2	0	0	1	16	1	55	0	0	0	0	0	0	1	0	0	9	0	0	0	0	0	0	0	1	75	0	1	0	14	1	0	0	0	0	0	18	0	0	0	0
OTU1547	5	5	0	0	0	0	0	0	1	0	0	1	6	0	0	0	0	0	0	0	0	0	0	104	0	0	0	0	0	1	0	0	1	0	0	0	0	34	0	0	0	0	0	0	0	0	0	0	0
OTU155	0	7	3	35	7	35	46	39	31	34	21	34	0	17	1	20	5	58	27	24	105	11	25	60	0	42	1	52	32	8	37	29	12	33	94	53	40	14	21	15	2	100	80	66	12	67	71	59	33
OTU1550	1	0	0	0	0	0	0	0	0	0	0	0	8	0	0	185	0	0	0	1	0	1	1	31	118	0	1	1	0	0	0	0	79	0	1	0	0	38	0	0	0	30	0	0	30	1	0	0	0
OTU1552	87	72	130	1	75	1	1	0	1	30	0	2	17	60	2186	1	159	0	84	1	0	47	0	4	1	3	224	0	78	0	0	101	5	0	3	1	1	34	2	3	0	0	0	0	171	1	0	1	35
OTU1555	0	0	0	0	0	1	0	0	0	36	0	1	0	0	0	0	1	0	0	0	0	0	0	0	0	0	0	0	0	0	0	0	1	0	1	1	0	0	0	0	0	0	0	0	0	0	0	2	0
OTU1556	4	0	9	0	14	0	0	2	0	0	1	1	0	0	0	1	197	0	1	0	0	5	1	0	0	0	222	0	0	0	0	1	0	0	0	0	0	0	0	0	0	0	1	0	0	0	0	0	0
OTU156	14	55	12	113	28	0	0	0	0	1	0	1	7	27	229	1	2	91	86	0	0	31	2	0	0	0	63	93	0	157	1	0	2	1	0	1	0	28	9	1	0	0	0	1	0	0	0	1	1
OTU1561	8	3	3	0	7	0	0	0	0	0	0	0	3	93	1	0	0	0	0	65	0	0	0	0	0	0	0	0	0	0	0	0	0	0	0	0	0	0	0	1	0	1	0	0	5	0	0	0	0
OTU15618	7	0	8	1	1	0	0	0	0	0	0	0	0	0	0	0	0	0	0	0	0	0	0	0	0	0	0	0	0	0	0	13	0	0	0	0	0	0	1	0	0	0	0	0	37	0	0	0	0
OTU1562	14	11	16	0	12	0	0	0	0	0	0	0	5	98	1	82	0	0	0	0	0	0	0	0	0	1	0	0	90	0	209	0	0	0	0	1	0	5	2	0	0	51	0	0	0	0	0	0	0
OTU15626	7	6	7	0	9	0	0	0	0	0	0	280	0	0	0	1	0	0	0	0	0	0	0	0	0	0	0	0	0	0	0	0	0	2	0	0	0	0	0	0	0	0	0	0	0	0	0	0	0
OTU1563	31	12	17	17	9	22	27	20	27	3	7	8	0	0	0	5	6	8	0	0	0	0	73	0	2	1	0	0	0	0	0	0	0	1	0	0	107	0	0	0	0	0	0	0	0	102	0	0	0
OTU1567	0	1	1	3	0	0	0	0	0	0	0	0	0	0	0	1	2	0	0	0	0	1	0	0	0	0	24	0	0	1	0	0	0	0	0	0	0	11	0	0	0	0	0	0	36	0	0	0	0
OTU157	0	3	1	5	1	535	3	175	59	56	149	114	64	65	0	156	0	1	1	0	0	1	237	1	0	0	1	0	1	1443	3	0	3	1	0	0	0	13	0	14	0	0	0	0	0	0	0	1	0
OTU1570	1	0	1	1	0	0	0	2	0	0	0	1	18	1	0	207	0	0	0	0	0	0	82	0	0	0	5	0	0	0	0	0	2	0	2	0	0	0	0	4	0	0	0	0	0	0	0	0	0
OTU15732	2	0	0	0	5	0	1	0	0	0	0	0	1	0	0	0	0	0	0	0	0	1	0	0	0	0	0	55	0	0	0	0	0	0	0	0	0	22	0	0	0	0	0	0	0	0	0	0	0
OTU15744	0	10	0	1	0	0	0	0	35	20	0	0	4	0	64	0	0	0	166	0	0	36	1	1	0	0	0	0	0	0	1	0	0	0	2	0	0	0	0	0	0	0	18	0	53	0	0	1	0
OTU1575	0	0	0	0	6	0	0	0	0	0	0	0	28	0	0	0	0	1	0	0	0	0	0	0	0	0	0	0	0	0	0	0	0	0	0	0	0	0	1	0	0	0	0	0	0	0	0	0	0
OTU15770	0	0	0	0	0	0	0	0	0	0	0	0	0	0	45	0	0	0	1	0	0	2	0	0	216	0	2	0	0	64	0	0	0	45	0	0	0	1	1	0	0	0	0	0	0	0	0	0	0
OTU1578	0	1	0	0	0	0	0	0	0	0	1	0	0	0	0	1	0	0	2	0	0	0	0	0	0	1	0	0	0	0	0	0	0	15	1	0	0	0	0	0	0	0	0	0	0	0	0	0	0
OTU158	3	0	7	15	2	3	235	1	5	2	2	2	0	18	1	2	1	63	0	125	85	11	0	0	1	6	19	0	120	1	96	0	1	0	16	52	1562	5	36	0	59	0	35	29	0	0	1	131	18
OTU1583	7	1	16	0	12	0	0	0	0	0	0	0	2	0	49	0	1	0	1	0	0	0	14	0	174	0	1	0	1	0	0	0	0	0	0	0	0	14	11	0	1	0	0	0	0	0	0	0	0
OTU1584	8	0	6	111	0	1	0	0	0	0	0	0	8	0	0	0	1	0	0	0	0	429	0	1	0	0	86	0	0	0	0	1	1	0	0	222	0	0	0	0	0	0	0	0	0	0	0	0	0
OTU15844	3	0	4	0	6	0	0	0	126	0	1	0	0	0	1	0	0	6	0	0	0	1	0	1	0	2	63	0	1	0	0	0	0	0	0	0	0	1	26	5	0	0	0	0	13	0	0	0	0
OTU1586	5	1	9	3	12	0	165	0	0	1	1	1	9	41	5	2	1	0	0	0	0	3	0	0	0	1	0	2	1	0	0	0	31	72	1	0	0	0	27	0	0	0	0	1	0	0	0	0	0
OTU159	80	115	81	1	43	3	1	0	0	1	0	0	35	73	12	1	0	0	0	0	84	0	0	0	1	0	41	0	0	113	1	0	1	0	0	106	0	2	0	27	5	1	0	2	0	0	0	0	129
OTU1590	1	0	1	0	0	0	0	0	0	0	0	0	1	45	0	0	0	0	0	0	0	0	0	0	0	0	0	0	0	0	0	0	0	0	1	1	0	7	1	1	0	0	0	0	0	0	0	0	1
OTU15916	5	0	1	0	0	0	0	0	0	0	0	0	0	0	0	0	126	0	0	0	0	0	0	0	0	0	0	0	1	0	0	0	0	0	0	0	0	1	0	0	0	2	0	0	14	0	0	0	0
OTU1594	13	21	9	2	2	0	1	8	1	29	7	4	16	1	5	4	0	1	0	0	0	56	1	0	0	2	0	29	0	0	0	0	7	0	1	0	0	4	36	40	0	0	0	0	73	1	0	1	0
OTU1597	0	0	17	0	0	0	0	0	0	0	0	0	0	0	0	0	0	0	0	0	0	0	0	0	0	1	0	0	0	0	1	200	1	0	0	0	0	17	1	0	0	0	0	1	0	0	0	0	0
OTU16	22	57	72	461	50	682	861	878	351	336	636	571	49	199	1	732	746	330	225	757	255	238	256	860	1660	434	444	933	1016	930	1665	774	354	322	697	451	1446	101	128	429	39	764	1002	179	182	1026	1086	765	718
OTU160	43	81	39	1	27	3	1	2	0	30	30	0	25	45	81	1	2	1	0	0	2	74	40	1	0	28	1	154	0	1	1	257	57	144	2	1	0	0	9	130	0	0	0	1	153	0	1	1	1
OTU1604	1	0	0	1	0	0	0	0	1	0	0	0	0	0	6	0	0	0	0	0	0	9	0	142	0	0	0	0	0	0	1	0	1	0	1	0	0	0	0	62	0	0	0	0	0	0	0	0	0
OTU16054	1	0	2	0	0	0	0	0	0	0	0	0	0	0	0	1	0	0	0	0	0	0	0	0	0	31	32	0	145	2	1	0	0	0	1	1	0	14	18	0	0	1	0	1	0	0	0	0	0
OTU1607	20	7	17	0	0	0	0	0	0	0	0	0	8	0	28	0	0	0	3	1	4	1	3	16	0	0	0	1	0	0	0	1	0	33	0	0	1	0	0	0	13	0	1	0	0	0	1	0	0
OTU1609	1	0	0	0	2	0	1	0	1	2	0	0	0	19	0	0	0	0	0	0	0	178	0	0	0	0	0	0	0	1	0	1	0	0	1	41	0	0	0	0	0	1	0	0	1	0	0	0	0
OTU161	261	427	373	1	234	0	3	3	1	0	33	1	23	2	0	2	3	2	0	0	0	0	1	0	1	0	0	85	0	1	3	0	3	15	0	60	0	17	14	3	0	2	0	0	0	0	0	112	0
OTU16111	0	1	0	0	0	0	0	0	0	0	0	0	2	0	0	1	0	85	0	0	0	0	0	0	0	27	0	0	0	0	0	0	0	0	0	0	0	0	1	0	0	0	0	0	0	0	0	0	0
OTU16175	0	0	0	0	0	0	0	0	0	0	2	0	3	35	0	0	0	0	0	0	0	0	0	0	0	0	0	0	1	0	1	0	1	0	0	1	0	0	1	28	0	0	1	0	0	94	74	0	0
OTU1619	1	25	9	0	18	0	0	0	0	0	0	0	0	0	0	1	0	0	0	0	0	0	0	1	0	1	0	0	197	401	0	0	1	0	0	0	0	0	0	0	0	0	0	0	0	0	0	0	0
OTU162	6	18	21	2	3	119	1	0	119	0	0	1	83	25	0	23	13	39	2	0	0	55	67	1	3	0	1	0	283	0	0	0	0	0	238	1	0	0	17	62	0	1	0	2	0	0	0	0	0
OTU16248	3	6	20	2	3	0	1	0	0	0	0	0	32	0	7	0	0	0	45	0	1	88	1	1	0	2	0	0	0	0	0	0	0	0	0	17	0	0	0	0	0	0	0	0	6	0	0	0	0
OTU1627	11	10	12	0	0	0	0	1	0	0	1	2	0	0	0	0	0	1	0	0	0	0	0	0	0	0	0	0	0	0	0	0	0	0	0	0	0	46	0	0	0	0	0	0	0	0	0	0	0
OTU163	0	0	0	2	24	0	0	3	2	2	1	0	4	0	0	0	0	0	0	19	0	0	0	0	0	0	0	0	1	0	0	0	0	0	1	0	0	0	1	0	0	1	0	0	0	0	0	0	0
OTU1630	8	6	10	0	19	0	0	0	0	0	0	0	5	0	16	0	0	0	0	0	0	0	0	0	0	0	0	0	0	0	0	0	2	0	0	0	0	15	0	0	0	1	0	79	0	0	0	1	0
OTU16326	14	1	34	224	13	0	0	3	2	156	1	2	67	356	8	1	130	1	0	0	1	0	1	0	0	0	1	0	1	2	1	0	1	0	175	0	0	46	23	3	0	4	0	1	1	0	0	152	0
OTU16390	7	0	1	0	0	1	0	1	0	1	61	0	26	17	1	0	1	0	0	0	0	0	1	0	0	0	1	0	0	0	0	0	0	0	1	2	0	0	0	2	0	0	0	0	3	0	0	1	0
OTU164	5	1	20	0	0	0	0	0	0	62	88	0	67	0	0	93	0	0	75	1	3	1	4	1	1	0	283	0	0	0	0	1	1	5	1	1	0	63	20	67	0	2	0	1	348	0	0	3	3
OTU1649	14	12	17	0	2	0	0	0	1	9	0	0	15	0	2	0	0	0	36	0	3	0	1	1	1	1	0	13	2	1	1	0	0	1	2	0	0	6	2	53	0	42	0	0	17	0	0	0	0
OTU165	21	38	27	2	3	0	143	1	22	36	0	0	84	51	0	2	0	2	0	0	7	0	0	3	336	0	3	0	1	2	1	0	5	0	1	0	0	76	3	39	0	3	119	0	28	0	0	2	0
OTU1650	8	11	1	0	5	0	0	2	0	0	1	0	6	0	1	0	0	0	0	2	0	1	23	0	0	0	0	0	23	0	1	0	0	0	0	0	0	29	4	0	0	10	68	0	0	0	0	0	0
OTU1653	5	2	0	1	0	0	0	0	1	0	1	0	0	0	0	0	0	2	0	0	0	0	0	0	1	0	0	0	0	0	1	0	0	0	0	0	0	0	0	44	0	0	0	0	45	0	0	0	0
OTU16532	6	1	19	0	0	0	0	0	0	0	0	1	2	1	1	0	0	0	0	0	0	0	0	0	0	0	2	1	0	0	0	0	0	0	0	1	0	7	0	0	0	0	0	0	1	0	0	0	0
OTU1656	1	0	0	0	0	0	0	0	0	1	0	0	0	0	7	0	0	0	0	0	0	86	0	2	0	1	19	0	0	0	0	0	0	0	0	0	0	1	0	49	0	0	0	0	0	0	0	0	0
OTU16571	13	0	0	0	4	0	0	1	0	0	0	0	7	0	0	0	0	0	0	0	0	134	1	101	0	0	0	0	0	0	0	0	0	0	0	0	0	0	0	0	13	0	0	0	32	0	0	0	0
OTU166	46	38	50	170	25	114	149	2	0	14	1	251	20	80	402	125	1	2	0	0	0	1	0	0	1	0	0	160	1	1	0	1	1	0	1	1	0	61	3	2	0	1	0	1	1	104	0	1	0
OTU1660	19	6	10	3	8	1	2	1	0	1	1	1	9	0	0	0	45	1	0	0	1	182	0	0	0	0	0	0	0	0	1	0	0	0	0	0	0	48	0	42	0	0	0	0	36	0	0	0	0
OTU16674	24	14	16	1	30	0	1	0	0	0	0	0	24	2	0	1	0	0	1	0	0	0	46	0	1	2	99	0	0	1	0	0	0	0	0	1	0	0	77	0	4	0	0	0	0	0	0	1	0
OTU167	0	1	11	0	0	86	1	47	1	0	0	56	0	1	0	0	1	1	33	31	58	0	0	0	1	3	57	8	0	335	201	87	1	0	1	57	172	0	1	17	0	13	0	0	0	0	0	21	2
OTU1670	16	14	6	0	14	0	0	1	0	26	0	0	5	25	1	1	0	1	0	0	0	229	50	2	1	0	1	0	0	0	0	0	0	0	1	110	0	0	22	0	0	0	0	0	0	0	0	0	1
OTU1672	2	0	0	0	2	0	0	1	1	31	0	0	5	0	1	0	0	0	76	0	0	117	0	0	0	0	0	0	0	0	1	0	0	0	0	1	0	0	0	0	0	0	0	0	0	0	0	0	0
OTU16742	0	0	1	0	0	0	0	1	0	0	0	0	0	0	0	1	0	0	0	0	0	55	0	0	1	0	0	0	0	0	40	0	1	0	6	0	0	0	2	0	2	0	0	24	0	0	0	0	0
OTU1679	31	14	23	0	15	0	2	1	0	0	0	0	0	0	1	0	0	0	0	0	0	0	0	0	0	0	17	0	0	0	1	0	0	0	0	96	0	0	0	0	0	0	0	1	0	0	0	1	0
OTU168	3	39	51	341	16	6	10	262	4	2	175	1	19	31	0	38	4	3	0	3	0	8	0	0	0	8	1	0	2	3	3	0	3	94	1	156	0	2	37	1	8	117	27	2	0	119	0	29	4
OTU169	57	32	137	0	28	1	0	0	0	246	0	2	28	70	969	2	1	0	253	5	0	0	1	1	0	1	1	0	0	1	0	1	73	34	1	3	0	13	0	48	9	1	0	1	102	0	1	0	0
OTU1690	1	0	0	0	0	0	0	0	2	0	0	2	0	0	0	1	2	0	0	0	0	0	0	0	0	122	0	0	1	0	0	0	0	0	1	93	0	0	15	0	0	1	0	0	0	0	0	0	0
OTU1692	118	131	86	191	64	2	0	1	0	1	1	5	4	1	9	115	2	1	1	0	1	4	0	0	2	0	59	0	1	30	20	0	6	1	29	81	0	1	2	1	1	0	0	0	152	0	0	2	0
OTU16932	3	1	5	1	1	0	0	1	1	14	0	0	32	0	1	1	0	120	0	0	114	0	0	0	0	0	1	0	1	1	0	0	64	0	1	1	2	1	0	33	0	0	1	0	55	0	0	1	0
OTU1695	5	11	6	0	6	0	17	38	0	0	0	0	2	0	2	0	14	0	1	0	0	72	0	0	0	1	0	1	0	0	1	0	2	0	1	0	0	0	0	0	0	0	0	0	0	0	0	0	0
OTU1696	3	0	11	0	0	0	0	0	0	0	0	0	7	20	0	0	0	1	0	0	0	0	0	0	0	0	0	0	0	0	0	0	60	0	1	0	0	42	0	0	3	0	0	0	0	0	0	0	0
OTU17	84	79	87	131	117	893	740	912	990	369	201	341	613	802	73	959	926	1050	402	97	196	889	449	613	1133	31	1021	322	854	434	610	3	3099	942	41	752	297	623	332	705	10	282	251	147	6146	265	3	86	285
OTU170	6	25	3	334	21	0	1	2	2	114	48	0	41	311	64	69	388	20	212	1	0	5	118	0	295	1	4	103	4	3	328	2	101	71	4	1	1	186	3	200	2	2	0	159	0	0	0	3	3
OTU1700	2	3	7	0	5	0	0	0	0	0	2	0	0	0	35	0	0	1	0	0	1	0	1	0	0	0	0	0	0	0	0	0	0	0	0	0	0	0	0	0	0	0	0	0	17	0	0	0	0
OTU17019	0	0	2	0	2	28	0	0	2	35	1	82	2	30	0	1	1	0	0	53	0	1	0	0	8	0	16	21	0	1	0	0	8	28	0	10	0	2	4	0	7	0	0	2	4	0	0	1	14
OTU171	3	3	2	1	8	67	389	1	62	72	1	4	27	62	4	2	4	4	61	2	2	76	0	1	1	0	20	161	83	2	3	105	221	548	4	214	0	34	3	45	16	359	0	2	153	60	1	1	0
OTU1716	2	0	0	0	0	1	1	0	0	44	2	0	0	0	0	0	1	0	170	0	0	0	0	0	0	1	0	131	0	1	0	0	0	0	0	0	0	0	0	0	1	0	0	0	0	0	0	0	0
OTU172	7	4	5	344	10	431	4	277	129	50	335	155	166	38	43	361	144	264	0	187	0	43	60	117	0	75	5	0	0	2	1	0	9	17	4	85	1	168	137	55	0	3	0	1	2	1	0	1	1
OTU1728	0	0	0	0	29	0	0	1	1	0	0	0	0	45	0	0	0	1	0	0	0	0	0	0	0	0	0	0	0	0	0	0	0	0	0	0	0	0	0	1	0	1	0	0	0	0	0	0	0
OTU173	2	14	2	104	10	1	0	1	1	0	1	0	50	1	0	3	369	1	0	0	138	170	0	0	1	0	48	0	1	130	3	0	82	0	2	3	79	12	2	2	19	2	0	157	2	111	0	1	2
OTU1733	2	0	2	1	0	0	0	0	0	5	0	0	8	0	2	0	0	0	0	0	0	0	0	0	0	0	0	0	0	0	0	0	0	0	0	0	0	0	0	19	0	0	0	0	0	0	0	0	0
OTU174	23	14	19	3	24	222	1	1	48	74	5	103	63	48	10	0	117	2	0	197	2	61	154	0	2	0	0	1	0	3	2	0	37	0	2	15	0	16	35	17	4	0	0	23	86	0	0	95	0
OTU1743	5	2	14	0	1	76	1	174	0	46	0	97	0	1	1	0	0	0	1	0	0	0	1	0	0	0	0	0	1	0	1	0	1	0	0	1	0	0	0	0	0	0	0	0	47	0	0	0	0
OTU175	99	171	84	5	58	0	1	3	133	13	24	3	13	5	0	1	1	1	49	0	0	43	0	0	1	0	102	1	3	1	7	0	2	0	74	1	0	50	58	120	7	1	41	0	31	0	1	2	1
OTU1750	0	0	1	186	0	0	0	8	2	1	24	1	6	2	0	0	0	2	0	0	0	11	0	0	0	1	0	0	0	0	0	0	0	0	1	0	0	2	26	0	0	0	0	0	0	0	0	0	0
OTU1752	3	5	0	1	5	1	2	153	3	1	2	1	3	19	0	82	0	1	0	0	0	458	1	0	0	3	0	0	0	0	0	0	0	1	0	0	0	0	0	0	0	1	0	0	0	0	0	0	0
OTU1753	21	0	16	1	1	0	0	0	1	1	0	0	0	0	1	0	0	2	0	0	127	0	0	74	0	0	0	0	0	0	1	0	0	0	0	0	0	2	9	114	0	0	0	0	0	0	0	0	0
OTU1757	0	1	2	0	0	0	0	0	81	0	0	0	1	32	0	78	86	69	0	0	0	12	0	111	0	0	1	0	0	0	0	0	0	0	1	0	0	0	0	0	0	2	0	273	0	0	0	0	0
OTU176	0	0	0	0	0	1	0	0	0	0	3	1	4	0	1	0	0	1	40	52	546	1	44	132	0	989	0	275	1	0	0	21	0	203	0	0	1224	0	1	0	933	0	2	0	49	187	991	0	0
OTU1765	54	21	29	0	20	0	0	0	0	0	1	0	28	66	1	0	0	0	0	0	33	2	165	745	0	0	47	0	0	0	1	0	2	0	0	0	0	0	0	0	0	2	0	0	1	0	0	0	0
OTU177	22	15	32	1	29	1	0	1	0	3	0	2	16	22	449	3	1	7	38	0	1	1	1	1	1	93	204	0	1	0	2	1	33	61	3	1	0	0	1	0	0	0	0	0	31	0	0	0	0
OTU1775	6	31	26	0	12	0	2	0	0	0	0	0	11	0	1	1	0	0	0	0	0	0	0	0	0	0	53	0	1	0	1	0	0	0	2	0	0	38	0	0	0	171	0	0	0	0	0	0	1
OTU1777	5	2	1	4	1	2	0	2	0	2	2	0	0	0	0	1	1	0	0	0	2	0	0	0	0	0	0	1	0	0	0	0	0	0	0	0	0	34	0	60	0	0	0	0	14	0	0	0	0
OTU17795	4	6	0	0	5	0	0	0	0	0	0	0	4	0	0	1	0	0	0	0	0	16	0	0	0	0	0	1	0	1	0	0	0	0	51	1	0	2	0	0	0	97	214	0	4	0	0	0	0
OTU178	24	14	29	1	2	0	111	0	7	134	2	3	453	93	11	93	2	3	162	0	0	0	0	37	2	0	44	0	2	132	3	0	2	0	119	91	0	478	145	23	0	1	0	2	0	0	0	4	6
OTU1783	11	1	21	0	0	0	0	0	0	0	2	0	0	1	13	0	0	0	0	0	0	30	0	0	0	0	38	0	0	0	1	0	0	0	0	0	0	0	0	0	0	0	218	0	0	0	0	0	0
OTU1785	6	11	24	2	2	0	2	230	2	5	168	1	19	83	2	4	219	1	2	0	0	2	1	2	0	0	0	139	1	0	2	0	3	1	0	0	0	22	50	7	1	0	0	0	0	0	0	0	0
OTU179	92	208	107	94	128	0	0	2	112	157	1	1	117	198	1256	94	1	6	1	93	0	60	1	111	0	2	1	0	0	1	0	1	40	0	5	0	0	1	0	0	0	1	2	1	50	1	0	4	289
OTU1796	50	13	7	1	19	2	0	1	27	2	0	1	29	30	2	1	0	0	0	0	0	0	1	0	0	0	0	0	0	1	0	0	0	0	0	0	0	0	0	1	0	66	0	0	1	0	0	0	0
OTU1798	2	0	0	133	0	0	0	0	0	0	1	1	1	0	2	0	41	0	1	0	0	1	0	0	0	0	1	0	0	2	1	0	0	93	1	0	0	0	25	31	0	0	0	0	0	124	0	0	1
OTU1799	0	1	0	0	0	0	0	0	0	0	0	0	6	0	0	0	0	0	1	0	0	0	0	0	0	0	8	0	0	0	0	0	0	0	0	0	0	2	0	13	0	0	0	0	6	0	0	0	0
OTU18	26	49	52	166	40	150	97	251	118	238	111	121	126	52	65	242	456	214	82	2	732	321	184	436	6074	366	933	124	1392	1359	2580	422	746	41	1057	704	851	88	277	266	43	691	372	375	84	223	167	2047	1014
OTU180	3	15	5	2	29	162	1	1	0	9	1	2	4	0	2	3	3	2	75	0	0	0	0	78	0	0	151	1	2	0	0	0	1	51	6	0	0	20	21	21	0	0	0	0	20	0	0	63	0
OTU18015	9	30	0	0	1	0	0	0	0	0	0	1	2	0	2	0	0	1	0	0	1	0	1	0	0	0	0	0	0	0	0	0	1	0	2	0	0	0	0	0	0	0	0	0	0	0	0	0	0
OTU1806	0	0	3	0	0	0	0	1	0	0	0	0	15	32	8	1	0	0	0	0	1	0	0	0	0	0	0	0	0	1	0	0	0	0	0	0	0	0	0	0	0	0	0	1	15	0	0	0	0
OTU1807	3	7	15	9	13	5	2	3	5	1	3	2	3	0	0	2	3	3	0	0	2	2	0	4	0	1	0	0	0	1	2	0	0	30	0	0	0	0	46	0	0	0	165	1	0	0	0	0	0
OTU18076	0	0	2	1	0	0	0	193	3	76	5	586	22	2	0	2	0	196	0	0	0	0	0	0	0	0	0	0	0	0	0	0	0	0	0	0	0	0	0	0	0	1	0	0	0	0	0	0	1
OTU181	24	18	35	0	8	138	1	3	49	0	4	4	86	68	112	50	1	1	98	0	26	70	2	3	94	0	1	0	1	0	0	44	214	13	2	4	0	87	0	12	0	71	0	2	141	0	0	2	0
OTU1811	4	0	6	0	1	0	0	0	1	1	0	0	0	0	123	0	0	0	94	0	2	0	0	0	0	0	0	0	0	0	0	0	0	0	0	0	0	0	0	0	0	0	0	0	0	0	0	0	1
OTU1816	16	0	7	1	10	0	1	0	0	0	0	1	0	2	13	1	2	1	0	0	1	22	62	0	150	0	0	3	0	0	0	0	0	0	4	0	0	1	34	88	0	0	0	0	0	0	0	0	0
OTU1819	3	1	8	1	17	1	1	1	2	0	0	0	2	0	0	2	0	1	0	0	0	0	0	1	0	1	0	0	0	0	0	0	0	0	1	0	0	0	0	0	0	0	0	0	1	0	0	0	0
OTU182	1	3	2	2	1	0	0	0	78	97	0	1	0	0	5	1	1	4	1	0	0	24	0	0	1	0	0	0	1	1	342	0	0	0	1	2	1	23	0	20	0	1	82	0	0	0	0	0	0
OTU18258	5	0	3	3	2	3	0	1	0	0	1	1	0	1	0	0	0	2	0	0	0	0	0	0	0	0	0	0	2	388	0	0	0	0	0	0	0	0	19	0	0	0	0	0	0	0	0	0	0
OTU18265	4	0	0	2	1	0	2	2	0	1	2	0	1	0	1	0	1	1	0	0	0	44	0	0	0	0	0	0	0	1	0	114	0	0	0	0	0	0	31	0	0	55	0	1	39	0	0	0	0
OTU1828	14	14	10	2	9	0	0	0	0	0	2	0	10	0	0	0	0	1	91	0	1	1	0	0	0	2	62	0	0	0	0	0	0	0	0	0	0	32	0	0	0	0	0	0	33	0	0	1	0
OTU183	5	1	14	407	15	111	0	3	1	1	1	0	19	2	0	2	266	2	115	0	161	0	0	0	1	28	0	0	0	0	2	0	0	29	1	87	0	1	3	1	30	0	0	1	0	0	473	38	2
OTU1832	15	19	40	0	18	1	0	1	0	3	0	75	4	2	0	0	0	0	40	0	0	1	33	0	0	2	0	0	1	0	0	0	86	1	1	0	0	0	0	0	8	0	0	0	20	1	0	0	0
OTU18374	9	8	22	0	10	0	0	0	0	77	0	0	3	1	0	165	4	3	0	0	0	0	0	0	0	0	26	0	0	0	0	0	0	105	0	1	0	0	0	0	11	0	0	0	0	0	0	0	0
OTU184	58	81	56	25	11	104	149	445	120	82	172	109	78	2	152	452	574	158	58	0	0	42	45	0	130	0	8	1	0	1	1	111	110	0	3	195	0	99	29	91	18	2	6	17	94	0	0	2	1
OTU1840	8	13	0	1	0	2	1	0	0	1	0	0	1	0	3	0	0	115	0	0	0	114	0	0	0	0	0	0	0	0	0	0	69	0	0	0	0	0	0	1	0	0	0	0	0	0	0	0	0
OTU1842	0	0	0	1	0	0	0	0	0	0	0	0	0	0	0	1	0	0	1	0	5	0	0	0	0	70	99	2	0	0	0	0	0	0	0	0	0	0	0	0	110	0	0	0	0	0	0	0	0
OTU18484	0	0	0	255	0	0	0	0	62	0	1	1	0	0	1	0	0	0	1	1	0	0	0	0	0	0	15	0	0	0	0	0	0	0	0	52	1	0	0	0	0	0	0	0	16	0	0	0	0
OTU185	90	125	93	0	79	0	1	0	0	2	1	1	18	2	24	1	1	1	0	0	1	0	0	0	1	0	0	105	1	1	0	0	28	4	0	0	0	1	0	11	0	2	0	0	25	0	0	1	0
OTU1857	14	10	0	0	15	0	0	0	1	0	0	0	3	0	8	0	0	1	1	0	1	0	57	66	0	0	0	125	0	0	0	0	83	0	1	0	0	0	0	0	0	0	0	0	0	0	0	0	0
OTU18582	39	43	35	0	33	1	0	2	0	0	0	1	0	0	113	0	0	0	1	0	1	0	0	0	0	0	0	2	0	1	0	0	1	0	0	0	0	0	0	1	0	0	0	0	0	0	0	0	0
OTU1859	1	1	0	0	7	0	1	0	0	1	1	0	5	15	0	0	0	0	0	0	0	48	0	0	0	1	0	0	0	0	0	0	0	0	1	97	0	0	0	0	0	0	0	0	0	115	0	0	0
OTU186	14	4	15	3	6	1	1	360	70	87	4	3	6	1	7	2	1	2	6	0	1	0	32	0	0	2	1	2	120	1	3	0	3	102	2	1	0	14	2	0	1	87	0	1	0	0	0	2	4
OTU1867	5	0	17	0	16	0	0	1	0	0	1	0	5	0	0	0	0	0	0	0	0	17	0	0	0	1	41	0	0	0	0	0	1	0	0	0	1	0	0	1	0	0	0	0	0	0	0	0	0
OTU187	13	13	17	3	12	930	1	2	36	85	103	1	30	119	110	109	0	2	1	2	2	49	1	0	1	3	0	1	1	0	1	0	135	8	2	162	0	7	1	0	1	1	2	142	17	0	0	0	2
OTU1870	4	10	0	0	18	0	0	0	67	1	1	1	0	0	0	0	0	0	1	0	0	0	0	0	0	0	0	0	140	0	0	0	1	0	65	1	0	0	37	47	0	0	0	1	0	0	0	0	8
OTU18737	0	0	5	0	0	87	2	1	39	19	0	0	5	45	9	0	1	3	1	0	0	0	4	0	0	0	0	0	0	0	0	0	0	0	2	0	0	13	0	0	0	0	0	0	0	0	0	0	0
OTU188	8	0	9	83	23	52	2	0	3	6	65	117	4	2	0	298	249	1	0	0	0	0	11	0	0	0	0	0	0	0	6	0	3	0	200	1	0	0	11	1	27	0	0	3	0	0	0	1	0
OTU1880	20	15	42	0	7	0	0	1	0	0	0	0	10	0	199	0	1	0	1	0	0	0	0	0	0	0	0	0	0	0	0	0	2	0	0	1	0	25	0	0	0	0	0	0	0	0	0	0	0
OTU18805	7	1	7	1	23	1	2	2	1	1	1	0	9	1	8	5	2	2	137	41	1	30	0	1	0	1	0	236	0	0	0	0	0	0	0	0	0	0	0	0	0	0	0	0	0	0	0	0	0
OTU189	25	5	16	2	9	2	1	4	5	0	0	1	66	24	0	1	2	3	51	0	1	165	64	1	1	1	4	1	240	4	2	0	14	292	16	251	0	140	93	3	0	6	176	3	1	0	0	4	4
OTU19	834	882	907	287	601	7	206	129	126	371	445	240	187	151	6	541	366	199	55	308	108	144	123	181	7	29	50	2	16	8	291	224	65	0	205	566	0	525	291	229	0	8	184	77	251	0	0	4	8
OTU190	2	8	10	48	10	26	31	31	5	27	9	11	6	5	0	8	26	33	14	44	17	11	20	64	127	112	48	47	11	57	103	32	8	1	17	110	24	15	30	15	1	44	75	7	11	92	92	23	2
OTU19038	11	21	43	0	22	0	0	0	0	25	1	0	0	1	0	1	0	0	0	0	0	0	0	0	0	0	0	0	0	1	2	0	33	0	1	0	0	0	2	30	0	1	0	0	16	0	0	0	0
OTU1905	22	1	1	1	1	0	1	0	9	55	0	0	9	22	3	0	0	0	0	0	0	0	51	0	0	0	0	0	7	1	0	0	0	1	0	0	0	11	20	1	0	0	0	0	0	0	0	0	0
OTU1908	0	0	0	0	0	31	76	0	1	0	0	0	2	0	0	3	126	0	0	0	0	0	0	0	0	0	0	0	1	0	0	0	0	0	0	0	0	0	0	0	0	0	0	0	0	0	0	0	0
OTU1909	13	2	11	4	14	1	0	3	7	4	1	2	0	0	1	3	2	1	1	0	0	1	59	0	0	0	20	0	0	0	1	0	0	0	0	0	0	0	0	0	0	0	0	0	0	0	0	67	0
OTU191	39	92	72	2	43	0	2	4	3	43	1	10	48	85	209	1	5	2	78	1	2	14	0	0	201	1	156	0	114	1	3	0	60	0	0	88	0	225	13	132	0	1	0	53	27	0	0	1	1
OTU1912	5	7	1	0	16	0	0	0	1	0	0	0	2	0	0	0	0	0	0	0	1	0	0	0	0	1	0	0	0	0	2	0	2	70	0	0	0	0	11	0	0	0	0	0	21	0	0	0	1
OTU19128	9	0	7	0	0	0	0	0	0	0	2	24	9	0	1	2	0	2	112	0	0	0	0	0	0	0	0	0	0	0	1	0	0	0	0	81	0	43	0	1	0	0	0	0	0	0	0	0	0
OTU192	12	18	11	165	6	83	1	67	2	115	69	1	6	79	72	1	0	90	1	41	0	54	0	0	137	1	0	0	35	89	5	2	0	67	2	1	172	22	2	0	0	65	44	2	0	0	0	1	2
OTU1929	0	4	0	0	0	0	0	0	0	0	0	0	0	0	198	0	0	0	0	0	0	0	0	0	0	0	0	0	0	1	146	0	1	0	0	0	0	13	0	1	0	0	0	0	0	0	0	0	0
OTU193	5	6	1	0	5	131	0	2	3	0	0	1	0	18	1	1	190	1	1	29	0	0	1	1	2	47	0	0	0	0	305	10	81	0	0	82	0	0	5	0	0	0	1	2	2	0	0	1	143
OTU19300	0	0	0	120	40	0	0	0	3	3	38	213	14	0	0	2	0	91	0	1	0	0	0	0	0	0	0	0	15	8	1	0	0	0	0	0	0	0	0	0	0	0	0	0	0	0	0	0	0
OTU19325	0	0	0	0	3	1	0	0	0	0	0	0	9	0	13	0	0	0	0	0	0	0	0	0	0	0	0	0	0	0	0	0	59	0	0	0	0	0	9	0	0	0	0	0	3	0	0	0	0
OTU194	17	15	22	1	4	57	2	6	230	114	5	141	115	89	93	148	130	564	13	67	0	3	1	189	7	2	358	1	2	3	1	0	10	496	16	7	0	9	6	1	0	181	0	3	0	125	0	199	3
OTU1941	28	10	4	4	9	0	1	3	3	81	1	8	0	0	14	1	0	2	1	0	2	2	0	1	0	2	2	1	0	0	0	0	0	0	0	230	0	1	45	0	0	0	0	0	29	2	0	0	1
OTU1947	0	0	0	2	0	0	1	0	0	1	0	0	9	0	1	0	0	0	67	1	0	0	0	0	271	0	0	0	0	0	0	0	0	0	0	0	0	0	20	0	0	0	0	0	0	0	0	0	0
OTU19496	0	0	0	0	0	14	0	0	5	0	0	0	20	3	0	0	0	0	4	0	0	0	0	0	0	0	0	0	1	0	0	0	0	0	0	1	0	2	1	0	0	9	0	0	0	0	0	2	0
OTU195	20	18	9	38	38	4	0	182	93	93	110	3	71	60	9	4	4	3	3	2	6	37	3	2	185	1	59	59	1	4	186	0	116	0	5	6	0	94	37	36	0	0	120	0	264	1	1	1	3
OTU1950	25	15	5	9	13	7	3	2	88	4	2	4	7	80	0	0	2	4	145	0	1	2	60	1	0	3	2	4	0	1	1	0	47	2	4	2	0	0	31	1	0	0	2	0	36	0	0	1	2
OTU196	180	168	147	1	116	1	1	2	0	48	52	4	14	23	23	1	0	0	40	1	1	0	0	0	366	0	34	0	1	0	2	0	32	0	129	0	0	22	40	72	0	1	0	0	13	0	0	1	118
OTU1960	1	5	0	1	0	0	1	1	0	0	0	0	0	1	0	1	0	0	89	1	0	0	0	0	0	0	0	0	0	1	0	0	0	0	0	0	0	1	30	0	0	1	0	0	0	0	0	0	0
OTU1962	11	40	16	1	31	1	0	0	90	1	49	1	7	1	18	231	162	0	14	19	0	0	0	0	0	0	0	0	1	0	1	0	29	0	2	1	0	19	27	303	0	1	0	0	2	0	0	1	1
OTU19686	2	1	2	0	0	1	0	0	0	0	0	0	5	1	0	0	0	0	0	124	0	0	0	0	0	0	0	0	0	2	0	0	0	21	1	0	1	2	1	0	0	50	0	0	0	0	0	0	74
OTU197	8	0	11	0	3	0	0	0	0	49	1	2	496	45	0	1	0	0	0	0	0	1	0	0	0	0	1	0	0	3	3	0	0	0	1	2	0	439	128	1	0	2	0	0	0	0	0	2	5
OTU1974	4	0	6	0	0	0	0	0	0	0	0	0	4	0	0	1	0	1	0	2	0	0	0	0	0	0	0	0	0	0	0	0	0	0	0	0	0	0	0	0	0	0	0	1	21	0	0	0	0
OTU1978	1	0	0	0	0	0	11	0	0	0	0	0	3	1	0	0	0	0	0	0	0	1	0	0	0	0	0	0	0	0	0	0	0	30	0	0	0	0	0	0	0	1	0	0	9	0	0	0	1
OTU19788	2	1	6	0	6	0	1	0	0	84	0	1	2	0	0	0	0	40	1	0	0	1	1	0	120	0	2	0	0	0	0	0	0	0	0	1	0	7	15	0	0	0	0	0	0	0	0	0	0
OTU19794	1	9	0	0	0	0	0	0	46	0	0	0	14	0	0	0	1	1	0	0	0	1	0	0	0	0	0	0	0	0	0	0	0	0	0	0	0	42	21	0	0	0	0	0	0	0	0	0	0
OTU198	0	1	4	8	1	1	24	13	25	1	1	19	0	1	0	4	0	36	1	4	35	1	50	0	0	25	1	0	32	3	17	0	70	10	129	38	0	1	4	1	0	77	13	110	16	23	37	114	17
OTU199	55	34	66	230	63	0	127	365	7	114	124	187	100	2	83	2	0	130	83	2	170	1	2	0	0	1	70	175	0	3	1	0	12	227	7	1	2	84	95	42	0	0	86	1	107	223	0	0	2
OTU1993	13	0	13	0	4	0	0	1	1	24	0	1	31	52	0	0	0	0	2	0	0	2	2	0	1	8	0	0	0	50	0	0	2	5	1	1	0	1	1	0	0	0	196	1	0	0	0	0	0
OTU2	7268	6707	7230	53	4011	259	140	356	122	1030	45	22	546	614	34	24	35	406	1129	95	306	703	699	172	204	5	839	380	168	301	65	101	578	972	505	586	114	250	241	941	0	37	703	138	775	282	545	246	22
OTU20	21	33	12	49	59	6355	628	2478	1554	1270	1410	3054	174	891	0	1638	1613	3286	220	115	73	23	24	18	205	7	70	3027	1016	8	251	1	177	0	337	870	245	165	368	92	20	10	1	6	1	98	0	170	175
OTU200	2	0	3	1	7	0	0	1	1	1	38	3	7	0	17	1	1	0	61	0	0	2	48	1	1	0	205	0	1	0	1	0	1	0	1	0	151	14	2	105	0	0	0	0	0	0	0	0	0
OTU20022	65	21	74	1	48	0	0	0	0	0	1	1	17	0	9	0	0	0	0	1	0	0	0	0	1	0	2	0	0	0	1	0	0	0	2	0	0	5	3	6	0	0	0	1	0	0	0	0	0
OTU20033	0	9	0	0	0	0	0	0	1	122	0	0	48	0	0	0	0	0	0	0	0	0	0	0	0	0	0	0	0	0	0	0	1	0	0	0	0	0	1	1	0	0	0	0	0	0	0	0	0
OTU2005	1	0	0	2	1	0	0	0	0	0	0	1	2	1	1	0	0	1	0	0	0	0	0	0	0	0	0	0	0	0	0	0	0	0	0	0	0	0	0	0	0	0	0	0	0	0	0	0	0
OTU201	0	0	0	0	0	0	0	0	0	0	0	0	4	1	1	0	0	0	84	128	109	135	4	3	0	333	0	0	0	0	0	2	0	0	0	0	0	1	0	0	672	1	199	0	14	551	441	0	0
OTU2017	2	18	1	4	6	4	1	2	2	1	0	0	5	0	1	1	4	1	0	0	0	0	1	0	0	2	0	0	0	89	1	0	37	13	1	0	0	6	0	0	0	55	0	0	19	1	0	0	0
OTU202	4	13	0	2	2	0	0	0	0	0	0	1	21	1	0	0	0	0	0	354	184	0	124	0	0	175	0	0	0	0	0	1	0	32	1	1	2	2	0	0	657	0	205	0	0	1	0	0	0
OTU20253	0	0	1	0	0	0	0	0	0	0	0	0	0	0	0	0	0	1	0	0	0	0	0	0	1	0	0	0	1	0	0	0	0	0	0	0	0	0	0	0	0	1	0	105	0	0	0	132	0
OTU2026	4	0	7	0	0	0	2	2	1	3	117	2	9	38	0	1	1	3	0	1	0	0	54	0	3	0	0	0	1	2	0	0	0	0	1	1	0	0	15	0	0	0	0	0	0	0	0	0	0
OTU203	41	113	52	237	22	125	7	345	132	140	667	104	129	129	192	125	138	237	307	120	3	2	5	2	0	1	20	0	0	3	3	0	77	13	8	219	0	164	423	124	9	3	0	3	172	5	0	3	4
OTU2030	2	0	1	2	3	0	0	0	0	0	1	0	7	0	1	0	1	0	0	0	0	0	0	1	0	0	0	0	0	0	0	0	0	0	0	1	218	10	0	0	0	1	0	0	0	0	0	0	1
OTU2034	0	0	1	0	0	0	0	0	0	0	0	0	7	0	0	0	0	0	0	0	42	0	42	0	1	1	40	0	1	0	0	0	1	0	39	1	0	72	19	1	0	156	0	2	0	0	0	2	0
OTU204	69	127	112	0	55	0	1	3	1	112	0	0	31	37	47	165	1	2	0	1	0	65	2	83	236	0	2	0	2	1	0	0	119	0	0	1	0	30	8	77	0	0	0	0	0	115	0	0	1
OTU2044	11	0	1	0	0	0	0	0	0	0	0	0	13	0	0	0	1	1	63	1	1	0	0	0	1	0	0	0	0	1	0	0	56	0	0	0	0	0	0	23	0	0	0	0	0	0	0	2	0
OTU2047	3	2	1	1	2	0	2	0	2	30	0	1	15	1	5	0	0	1	0	0	1	0	0	0	1	0	64	216	1	0	0	0	71	0	0	0	0	0	0	0	0	0	0	0	1	0	0	0	0
OTU205	0	5	1	8	3	6	29	33	28	4	15	47	1	6	0	4	2	29	8	12	17	7	18	16	1	20	0	4	28	10	48	7	94	17	84	42	2	3	10	11	0	64	20	65	13	25	45	107	43
OTU2050	8	10	0	1	19	0	0	0	2	0	0	0	12	25	8	0	0	0	0	69	0	6	36	1	0	1	30	0	1	0	0	0	40	0	0	0	0	0	15	0	0	0	0	0	0	0	0	0	0
OTU2054	3	0	0	0	0	0	1	0	0	0	1	0	0	22	0	0	0	0	0	0	0	1	0	0	0	2	0	1	1	0	0	0	0	0	0	0	0	1	74	39	0	0	0	1	0	0	0	0	0
OTU2058	17	20	7	0	5	0	0	0	1	1	3	1	37	55	69	0	1	1	1	0	1	0	2	0	0	0	0	0	2	1	23	0	0	0	2	0	0	14	35	145	24	0	0	1	26	0	0	0	0
OTU206	1	1	1	200	1	2	297	2	1	1	1	0	12	0	0	76	0	0	0	79	0	0	0	293	1	125	2	0	0	3	2	89	47	2	61	0	0	0	1	0	9	1	148	1	6	91	0	1	0
OTU20609	22	1	9	0	0	0	0	1	0	0	0	0	13	0	1	0	0	0	0	0	2	0	1	0	0	0	0	0	0	0	0	0	0	0	0	1	0	25	11	2	15	1	0	0	2	0	0	0	0
OTU20627	5	5	10	2	8	1	0	1	2	59	0	0	29	0	16	0	0	0	52	37	0	1	34	0	1	0	81	0	1	0	0	0	1	68	1	27	0	21	0	0	0	0	1	0	19	0	0	0	0
OTU20638	39	109	30	0	49	0	0	0	0	0	0	0	0	0	0	0	0	0	0	0	0	0	0	0	0	0	0	0	0	0	0	0	0	27	0	0	0	0	0	0	0	0	0	0	0	0	0	0	0
OTU20673	2	2	17	0	0	0	1	0	0	77	63	1	13	23	1	0	0	5	35	61	75	91	21	49	124	1	0	0	1	1	0	0	2	75	0	2	0	4	1	37	0	0	0	0	0	0	62	1	1
OTU207	29	67	28	1	32	1	460	1	59	67	221	2	24	63	125	1	1	216	0	0	0	0	57	0	289	49	67	77	4	0	1	0	96	8	4	0	0	48	337	56	7	1	1	53	8	0	0	0	1
OTU20704	0	0	0	0	1	0	0	0	0	0	0	0	1	0	0	0	0	0	0	0	324	0	0	0	0	0	0	0	0	1	0	0	0	0	0	0	0	0	0	0	0	0	0	0	0	0	0	0	0
OTU2071	9	0	10	1	2	0	0	1	42	1	0	37	10	18	9	2	0	1	1	0	2	3	3	4	0	2	0	2	0	1	0	0	0	1	0	0	136	17	2	22	0	1	2	1	0	1	1	0	1
OTU20745	0	1	0	0	1	0	0	0	0	0	1	0	0	0	1	0	0	0	29	0	0	0	0	0	0	0	0	0	0	0	0	0	0	0	1	0	0	0	1	0	0	0	0	0	1	0	0	0	0
OTU2078	0	0	0	0	4	0	0	0	0	88	0	0	4	59	10	0	0	0	0	92	0	0	0	1	1	0	0	0	0	0	1	0	0	103	0	0	0	0	1	0	0	0	0	0	13	0	0	1	0
OTU208	1	0	8	0	26	0	0	4	6	2	0	1	8	1	0	0	0	1	0	2	0	42	0	0	0	0	0	0	0	109	1	0	25	0	3	2	0	32	14	0	9	78	0	0	1	1	0	1	0
OTU2086	0	0	0	0	0	17	0	0	0	103	0	1	0	0	0	54	0	1	0	0	0	0	0	0	0	0	0	0	0	0	0	0	0	0	0	0	0	21	0	0	0	0	0	0	0	0	0	0	0
OTU2089	1	0	0	0	0	0	0	1	1	0	0	1	17	33	0	0	0	1	0	0	0	0	0	0	52	0	1	0	1	0	0	0	0	0	0	1	0	7	1	0	0	1	0	0	0	0	0	0	0
OTU209	60	69	61	1	47	0	1	0	0	3	1	0	6	30	21	0	1	2	5	4	3	7	126	4	0	3	2	0	0	1	0	0	7	25	2	2	0	0	2	1	0	0	0	2	0	0	0	0	0
OTU2095	1	8	5	0	12	0	1	0	0	0	0	0	16	1	1	0	0	2	102	0	1	9	0	0	0	0	5	1	1	0	0	0	0	0	0	0	0	0	18	0	12	0	0	0	0	0	0	1	0
OTU2098	9	18	1	0	1	0	0	0	0	0	0	1	0	0	4	0	2	1	0	0	0	44	0	0	0	1	0	0	0	0	0	0	0	0	1	0	0	0	0	65	0	1	0	0	0	0	0	0	0
OTU2099	6	10	7	0	0	0	0	0	1	0	0	0	0	4	0	1	1	1	0	0	1	0	0	0	0	0	0	0	0	0	0	0	1	0	0	0	0	0	0	0	30	110	0	0	0	0	0	0	0
OTU21	617	539	560	144	455	8	7	13	86	50	46	141	42	22	10	130	155	17	133	156	4	53	128	2	1	0	184	1	11	4	7	0	190	154	13	4	158	31	12	122	0	113	135	4	575	0	1	4	74
OTU210	3	9	9	1	12	1	185	3	33	22	1	23	5	0	0	2	59	1	0	1	25	27	0	14	0	25	184	69	1	195	1	39	0	0	1	113	1	30	26	40	0	1	1	1	53	0	36	145	19
OTU2101	0	0	0	0	0	0	0	0	0	0	0	0	6	0	0	0	1	2	0	0	0	0	0	0	0	0	0	0	0	1	0	0	0	0	0	0	0	0	0	0	0	0	0	0	0	1	0	0	0
OTU2102	22	3	0	3	29	2	0	2	1	1	4	1	12	0	3	3	0	0	51	0	0	157	0	69	169	0	1	0	0	0	0	0	0	0	1	0	0	0	1	0	0	0	0	0	1	0	0	0	0
OTU21024	0	1	2	1	0	0	0	0	0	1	0	0	5	73	0	0	0	0	139	0	0	0	0	0	0	0	0	0	0	0	0	0	1	0	1	0	0	0	15	1	0	0	0	0	18	0	0	0	0
OTU2105	3	8	0	0	0	0	0	0	0	0	0	0	22	0	0	0	0	2	1	0	0	0	0	0	0	0	0	142	0	1	0	0	0	0	0	0	0	39	0	18	0	0	0	0	0	0	0	0	0
OTU21075	17	1	20	0	9	0	0	0	1	0	32	0	4	1	29	1	0	0	0	0	0	0	51	1	0	0	0	0	0	1	0	0	43	23	1	127	0	1	5	0	0	0	0	0	0	0	0	0	0
OTU211	6	9	24	114	1	70	1	1	0	0	1	0	1	1	0	2	0	1	0	0	69	4	0	0	0	51	2	0	217	0	0	1	1	0	0	0	0	1	22	1	4	1	0	2	67	157	378	0	1
OTU212	24	14	23	5	7	0	0	3	78	152	67	1	22	173	54	1	3	347	44	3	2	2	2	0	113	3	78	98	470	100	5	1	2	0	2	74	0	21	42	89	19	1	0	152	2	0	0	9	1
OTU2120	3	1	11	0	4	0	0	0	1	0	1	1	0	0	0	0	0	0	0	0	1	0	0	0	0	0	0	0	0	0	0	0	0	0	0	0	0	16	0	1	0	0	0	0	0	0	0	0	0
OTU2126	4	0	0	2	0	0	0	0	1	0	0	0	6	0	1	0	0	0	0	0	0	1	0	0	0	0	1	173	0	0	0	123	0	0	0	0	0	0	0	0	0	0	0	0	0	0	0	0	0
OTU2127	1	1	0	0	0	0	0	1	2	0	0	0	1	0	0	0	0	0	0	0	0	0	0	0	0	0	1	0	0	0	0	0	2	0	0	3	1	0	12	1	0	0	0	0	0	0	0	0	0
OTU213	12	2	3	1	18	1	1	3	0	2	1	0	80	67	0	96	0	0	0	0	115	0	33	0	1	0	1	0	0	1	4	0	4	0	4	0	0	132	3	9	0	0	0	100	0	0	0	2	2
OTU2131	3	0	7	0	16	1	0	0	0	1	0	1	2	0	5	0	0	0	0	0	0	2	1	0	0	0	0	0	0	1	0	0	0	0	0	0	0	20	0	0	0	0	1	0	8	0	29	0	0
OTU2136	1	1	0	1	0	1	0	0	1	163	123	0	4	19	4	3	1	1	1	285	0	0	0	1	1	1	1	0	154	2	0	0	1	2	0	0	0	9	0	0	0	1	0	1	53	0	0	1	1
OTU214	2	2	0	0	0	1	0	0	1	0	2	0	9	217	1	0	0	0	0	0	0	0	0	0	1	0	3	0	2	1	0	0	0	0	6	172	0	61	5	4	0	1	0	1	0	1	0	1	191
OTU2143	0	0	0	5	1	2	9	7	6	1	2	3	0	1	0	4	1	12	10	4	11	0	7	2	0	15	0	2	22	2	22	5	8	12	15	16	1	0	0	2	0	9	6	26	1	7	17	37	8
OTU215	14	27	40	127	14	0	0	1	55	180	1	4	35	0	30	73	2	3	2	0	1	6	60	2	256	2	104	0	258	1	2	0	66	52	0	3	0	79	24	34	0	0	1	0	3	1	0	3	2
OTU216	1	0	4	0	13	1	2	1	52	43	0	1	87	36	0	0	1	0	0	0	0	0	0	0	0	0	0	0	0	3	1	0	0	0	0	0	0	49	1	19	0	2	0	0	0	0	0	1	0
OTU2165	14	1	9	0	7	129	0	0	0	0	0	0	9	2	0	0	3	1	5	1	0	0	0	0	0	0	0	0	0	0	14	0	0	0	0	0	0	21	0	0	0	0	0	0	0	0	0	0	0
OTU217	0	3	0	6	2	0	6	13	48	9	0	8	1	7	0	6	0	59	2	4	83	9	16	4	0	5	0	5	23	0	87	2	79	5	63	33	35	0	5	5	0	7	45	61	0	46	61	74	17
OTU2172	1	0	0	1	19	0	0	0	1	0	0	1	0	0	0	0	0	0	107	2	0	1	0	2	0	0	0	0	0	0	0	0	0	0	0	0	0	0	0	0	0	0	1	0	0	0	0	0	0
OTU2174	0	0	0	0	0	1	1	0	0	1	0	0	0	0	0	0	0	0	0	0	0	0	0	0	0	0	0	0	0	0	0	0	0	20	0	0	0	0	0	0	0	0	0	0	0	0	0	144	0
OTU2178	0	0	0	2	0	6	7	4	3	0	2	7	0	3	0	3	1	12	2	4	114	0	22	0	0	22	0	5	5	1	4	5	8	6	23	7	3	1	0	3	0	13	24	15	1	8	53	14	2
OTU218	73	58	62	1	51	0	0	2	0	0	0	0	30	1	267	92	0	1	0	0	0	15	2	0	0	0	0	113	0	140	5	1	0	0	0	1	0	0	53	50	0	0	0	0	66	0	0	0	0
OTU2187	0	0	4	0	0	0	0	0	0	0	0	0	0	0	0	1	0	1	0	0	0	0	0	0	0	0	0	0	0	1	0	0	1	0	0	0	0	0	20	0	0	0	0	0	0	0	0	0	0
OTU219	90	119	86	0	20	2	72	0	48	9	54	8	76	225	4	0	1	284	40	1	1	3	85	0	2	0	115	89	1	53	2	0	109	55	1	2	0	58	25	310	0	2	0	0	220	0	0	31	5
OTU2198	9	14	0	1	10	0	0	0	0	0	0	0	1	1	110	0	4	0	1	0	0	0	0	1	0	0	0	0	0	0	0	0	0	0	1	0	0	11	0	0	0	0	0	0	0	0	0	0	0
OTU22	154	231	153	435	128	282	253	205	127	203	360	405	62	121	41	212	99	377	270	389	202	101	202	270	313	88	192	226	282	385	1250	252	127	268	440	94	522	82	30	106	31	85	451	275	80	808	647	470	498
OTU220	5	0	0	0	1	1	0	0	3	2	87	1	48	57	17	1	2	4	1	0	0	0	6	0	1	0	0	0	313	2	1	202	155	0	1	1	0	0	49	1	0	199	0	1	13	0	0	0	1
OTU221	12	0	0	177	8	1	0	1	2	149	117	3	34	181	0	176	195	0	43	0	0	43	20	1	0	0	58	123	1	1	2	0	2	1	1	1	0	35	57	0	0	0	0	28	23	0	0	0	0
OTU222	40	60	39	1	31	26	3	1	0	48	4	4	67	3	286	0	0	0	59	1	2	2	57	25	0	0	33	0	3	2	0	0	2	0	5	80	0	240	27	58	0	1	0	0	68	0	0	1	1
OTU22240	0	11	1	0	0	0	0	1	0	0	0	3	7	82	0	2	1	1	0	0	0	5	0	0	0	0	0	0	3	0	1	0	0	0	0	98	0	14	0	3	0	0	0	1	0	0	0	0	0
OTU223	0	0	2	2	3	504	3	2	47	24	146	200	9	8	0	3	378	124	0	0	0	0	0	0	0	0	0	0	0	0	1	0	0	98	1	0	0	0	0	0	0	0	0	0	0	0	0	0	0
OTU2233	2	0	0	0	0	0	0	0	0	1	0	0	0	0	57	0	0	0	0	0	0	0	0	0	0	0	42	0	0	0	0	0	5	0	7	3	0	0	0	0	0	0	0	0	0	0	0	0	1
OTU224	15	52	16	0	30	0	0	0	0	0	0	2	27	24	1	0	0	2	0	0	0	43	110	0	0	1	0	0	0	0	0	0	1	0	0	0	0	2	23	0	0	0	0	0	157	1	0	0	0
OTU2247	1	0	3	0	0	0	0	0	1	0	0	0	0	0	0	0	0	0	0	0	1	0	0	0	0	0	0	0	0	0	0	0	1	0	1	0	70	0	0	0	0	0	0	0	0	0	0	0	0
OTU22480	1	15	2	0	3	0	2	1	0	0	0	0	0	1	26	0	0	1	0	0	0	0	0	0	0	0	0	0	0	0	1	0	0	0	0	0	0	1	0	0	0	0	0	0	34	0	0	1	0
OTU225	0	2	0	26	1	2	46	27	45	5	14	3	0	5	0	9	0	60	4	13	31	10	21	24	0	25	0	2	31	3	31	9	88	1	51	38	5	5	7	11	1	54	34	58	6	49	29	101	11
OTU226	0	0	0	0	1	1	0	0	0	0	0	0	5	0	0	1	0	0	26	155	78	24	1	161	0	295	0	140	0	0	0	199	0	22	0	0	346	2	0	0	721	0	190	0	23	230	150	0	0
OTU227	36	31	57	15	21	74	1	0	143	375	32	1	24	193	28	4	3	5	149	3	64	3	55	3	337	0	96	0	2	189	1	0	167	50	6	8	92	46	40	172	3	44	1	67	375	0	1	37	3
OTU2274	3	0	0	0	0	0	1	0	0	35	4	0	1	0	1	0	0	1	117	37	0	0	0	0	0	1	0	0	0	1	0	0	1	0	0	0	0	0	0	0	0	0	0	0	31	44	0	0	0
OTU2278	13	0	6	117	11	0	0	0	2	1	0	2	19	0	12	0	1	0	0	1	1	0	0	0	0	0	0	0	0	0	0	0	1	0	0	0	0	0	0	0	0	0	0	0	0	0	0	0	0
OTU228	13	1	0	1	9	0	1	1	0	2	14	1	10	30	1	0	0	16	0	0	37	0	1	28	2	62	3	149	89	2	0	0	2	0	1	28	0	11	1	105	0	1	0	0	0	0	0	1	0
OTU229	0	1	0	3	1	103	0	0	39	0	0	1	1	23	0	18	0	0	1	37	147	0	0	1	0	0	0	50	128	88	0	162	0	0	0	0	80	0	0	0	0	1	0	4	1	0	178	1	1
OTU22900	1	0	9	0	0	0	0	0	0	1	0	1	1	3	0	1	84	99	0	0	0	1	0	0	3	0	0	0	0	0	0	1	0	0	0	0	0	1	1	0	0	0	0	0	16	1	0	1	1
OTU23	756	654	710	290	641	796	7	456	134	186	33	22	223	71	10	10	126	3	0	397	1	232	1	100	10	197	148	125	166	8	9	0	10	0	140	6	0	291	177	642	20	1	1	1	76	0	421	245	111
OTU230	0	0	0	0	0	0	0	2	0	2	7	0	6	0	3	0	2	0	181	280	0	42	181	219	0	211	0	223	1	1	0	0	0	38	0	0	886	1	0	0	1319	1	1	0	1	272	170	0	0
OTU2305	5	7	6	0	0	0	0	0	0	0	0	2	13	0	1	22	0	0	0	0	0	0	94	1	0	113	1	83	0	0	0	0	0	0	2	90	0	0	0	0	0	0	0	0	1	0	0	0	0
OTU231	30	50	46	0	50	356	1	1	3	45	0	0	20	46	71	0	1	1	0	90	2	22	3	3	0	0	45	0	1	0	1	0	36	26	0	2	0	0	1	0	0	0	0	0	38	0	1	2	1
OTU2311	10	16	12	1	14	0	1	0	79	2	1	1	0	36	6	0	1	0	0	2	0	1	1	0	0	0	0	0	0	1	379	0	0	1	1	2	0	8	0	1	0	0	0	173	1	0	0	0	0
OTU2312	0	0	0	0	0	0	0	0	5	0	0	0	0	2	0	0	79	0	0	0	0	0	0	0	0	0	0	0	0	0	0	0	0	0	0	0	0	0	0	0	0	0	0	0	0	0	0	0	0
OTU23154	1	2	3	0	0	0	0	0	0	1	1	0	1	1	12	0	0	0	0	0	0	0	0	0	0	0	0	0	0	50	1	0	3	0	0	0	0	2	0	3	0	0	0	1	1	0	0	0	0
OTU2318	0	0	14	0	13	0	1	0	0	0	0	0	0	0	0	1	0	0	0	0	0	190	0	0	0	0	0	0	0	0	0	0	0	0	1	229	0	0	28	0	0	0	0	0	0	0	0	0	0
OTU232	2	0	1	0	1	0	2	0	0	1	0	0	8	0	1	0	0	0	0	0	0	0	1	0	0	0	1	0	0	1	2	0	58	0	0	3	0	0	0	0	0	1	0	1	0	0	0	0	0
OTU23209	29	18	38	1	25	80	0	0	0	1	0	0	0	3	1	0	1	0	1	0	0	1	0	0	0	0	0	0	0	0	0	0	0	0	0	0	0	0	0	0	0	1	0	0	0	0	0	0	0
OTU2322	4	10	2	1	8	1	1	0	0	1	2	0	5	0	0	0	0	1	0	0	0	17	0	0	2	1	0	0	0	0	0	0	1	0	0	0	0	0	0	0	0	0	0	0	0	0	0	1	0
OTU2323	7	19	18	1	5	0	0	0	0	1	0	0	1	0	0	0	0	33	3	0	1	3	2	2	0	0	1	0	242	0	2	1	0	0	0	1	0	0	0	1	0	1	0	2	0	0	0	204	1
OTU2325	9	11	0	0	11	1	116	158	0	40	1	1	1	2	8	0	1	1	2	0	1	2	0	2	0	0	28	1	1	62	2	0	0	54	37	0	0	1	0	1	0	0	0	0	0	0	0	0	0
OTU233	20	35	14	1	11	3	0	0	1	37	1	0	27	302	15	1	115	4	239	0	0	81	0	1004	4	1	169	0	118	1	1	0	1	0	2	1	0	48	3	279	0	2	0	0	1	1	338	4	1
OTU234	41	23	39	1	40	0	1	2	1	132	38	90	39	125	123	0	1	0	14	0	0	89	0	0	0	99	36	2	1	2	3	0	7	47	1	0	0	89	1	0	11	0	0	0	0	1	0	0	0
OTU23418	4	0	1	0	2	1	0	0	0	48	0	1	12	1	0	0	0	0	0	0	0	0	40	0	0	0	124	0	1	0	0	0	0	0	0	0	0	0	0	0	0	0	0	0	0	0	0	0	1
OTU235	1	1	1	48	1	87	87	0	1	2	1	1	5	1	0	96	2	1	0	0	0	67	30	0	99	62	0	0	0	72	2	0	0	45	118	0	0	0	2	0	4	0	335	1	11	1	0	97	0
OTU2356	6	0	0	1	2	0	0	1	0	0	1	0	0	0	0	0	0	0	0	0	0	0	21	1	0	1	0	0	0	0	0	0	1	0	0	116	0	0	1	89	0	0	0	0	0	0	0	0	0
OTU236	1	0	16	1	5	72	1	1	61	0	69	0	48	50	54	0	0	0	0	1	1	0	1	0	0	0	31	15	1	0	0	0	23	15	1	0	0	15	154	0	0	1	0	1	74	0	0	0	0
OTU237	13	0	0	2	15	1	1	1	2	1	0	228	24	3	2	387	2	3	1	72	0	0	0	79	1	1	3	0	0	5	0	0	0	0	176	3	0	29	1	0	0	182	0	1	1	1	1	1	122
OTU2372	5	0	0	1	0	0	0	2	1	0	0	0	0	2	0	0	0	0	0	2	4	0	1	2	0	0	0	0	0	0	0	0	0	0	0	0	0	0	0	0	0	0	0	0	0	0	0	0	0
OTU238	9	39	25	2	14	125	51	54	58	56	4	145	26	6	31	10	1	0	86	2	264	36	169	43	1	13	3	0	163	1	0	0	3	108	2	1	139	43	2	0	0	38	145	64	11	117	0	0	1
OTU2380	4	0	1	5	3	0	2	1	6	4	0	1	15	0	1	1	0	1	0	0	1	1	0	0	0	0	1	1	0	0	1	0	18	0	0	0	0	0	0	0	0	0	0	0	1	0	0	0	0
OTU2382	4	9	0	1	1	1	0	1	0	0	1	1	7	0	0	1	0	1	0	0	0	0	0	0	0	0	0	0	1	0	1	1	96	0	0	1	0	0	0	0	0	0	0	0	0	0	0	0	0
OTU239	0	0	0	0	0	0	0	0	2	0	0	0	0	0	0	5	0	4	0	0	0	0	0	0	0	0	0	0	0	0	0	0	0	0	2	0	0	0	0	0	0	0	0	0	0	0	0	2	0
OTU2393	1	1	0	0	0	2	2	2	2	0	0	0	2	0	2	0	0	0	0	0	0	0	0	0	0	0	0	0	0	0	1	0	0	55	0	0	0	0	0	1	0	0	0	0	0	0	0	0	0
OTU2395	3	4	11	0	12	0	1	0	0	1	0	0	0	0	0	187	0	0	1	0	0	0	2	0	1	2	1	1	0	462	1	0	0	0	187	1	0	0	19	0	0	1	0	0	0	1	0	1	0
OTU24	3	2	19	1629	21	1502	1023	1826	289	395	236	953	69	96	0	325	561	906	0	0	0	1	1	0	1	158	1	0	4	1	8	0	6	0	7	131	0	2	5	1	0	0	0	3	0	0	0	1	7
OTU240	10	1	0	0	0	92	1	0	52	0	1	0	1	49	0	1	111	25	13	0	132	67	0	92	0	0	85	1	0	0	65	2	125	47	192	2	1	32	2	1	13	0	97	73	31	197	0	4	48
OTU24023	3	11	8	0	0	0	0	5	2	0	0	0	13	0	0	1	0	0	0	0	0	0	0	0	0	0	0	0	0	0	0	0	0	0	0	0	0	0	0	0	0	0	0	0	0	0	0	0	0
OTU24046	6	6	14	157	10	0	1	1	1	159	227	115	16	3	1	2	233	1	0	140	71	29	0	0	0	0	0	0	0	0	1	0	0	0	0	0	0	19	96	2	0	0	0	0	27	0	0	0	1
OTU241	9	21	17	3	21	1	3	2	107	23	2	209	17	74	104	24	126	0	53	93	0	1	0	51	0	54	1	0	0	0	3	0	0	0	1	0	0	117	11	1	0	0	0	2	8	0	0	1	3
OTU2417	18	1	23	0	9	0	0	0	0	0	0	0	1	0	80	0	0	1	0	1	0	100	0	0	0	0	0	0	0	0	0	0	0	0	0	0	0	0	0	0	0	0	0	0	0	0	0	2	0
OTU242	10	0	6	1	0	0	0	0	0	34	0	0	20	28	0	0	1	0	1	1	3	38	0	0	0	1	2	0	0	0	0	0	96	0	0	1	1	25	8	1	0	1	0	0	191	3	0	0	0
OTU2429	5	2	0	0	0	0	3	1	0	1	0	0	0	0	0	0	1	2	0	2	0	0	2	0	0	0	0	0	0	0	0	0	1	0	0	0	0	1	0	0	0	0	0	0	0	0	0	0	0
OTU243	1	1	3	0	0	0	0	0	0	0	0	0	0	1	0	0	0	0	0	125	0	95	1	0	0	107	0	2	0	0	0	0	0	122	0	0	200	0	0	0	363	0	0	0	0	0	0	0	0
OTU24394	0	4	12	194	0	0	1	1	0	0	0	0	1	0	0	0	0	132	0	0	11	0	0	0	0	0	5	137	127	0	0	0	3	2	152	1	0	1	0	0	0	0	2	0	24	0	0	0	1
OTU244	159	217	176	1	162	1	1	0	0	0	0	0	32	0	0	0	1	0	0	0	0	0	0	0	0	1	0	0	0	0	1	0	0	0	2	1	0	2	0	0	0	1	1	0	0	0	315	0	87
OTU2447	8	13	16	0	17	0	0	0	0	1	0	0	11	45	4	0	0	0	0	1	2	2	2	0	1	2	0	2	71	0	1	1	0	0	49	0	0	2	1	0	0	0	0	0	0	0	0	0	0
OTU245	4	0	15	0	11	0	1	0	0	214	0	1	128	72	0	0	0	0	0	0	1	32	0	0	1	0	0	0	0	0	1	186	0	0	0	0	0	167	22	1	0	1	1	0	1	0	134	0	1
OTU24512	14	0	4	0	0	3	0	0	0	1	43	0	5	3	29	2	0	0	0	0	0	50	0	0	0	0	0	0	0	0	1	0	0	0	0	0	0	0	82	0	0	0	0	0	50	0	0	0	0
OTU24575	0	0	0	12	1	0	10	4	15	3	4	12	0	2	0	2	0	14	1	0	22	2	15	12	0	10	0	1	0	0	2	0	4	3	7	0	0	1	0	1	1	12	1	8	0	18	3	34	5
OTU2459	3	0	13	0	13	0	0	0	0	2	5	3	13	0	0	0	0	0	0	0	0	0	0	0	0	0	0	0	0	0	0	0	0	0	0	0	0	0	0	0	0	0	0	0	0	0	0	0	0
OTU246	1	0	16	0	1	1	0	1	1	3	1	1	23	1	16	0	1	2	139	0	64	0	0	1	1	2	3	135	681	0	3	224	4	88	267	216	0	137	103	2	0	1	0	1	37	0	0	1	0
OTU2462	1	0	0	0	1	0	0	0	0	0	0	106	8	0	0	0	0	0	0	0	0	0	0	1	1	0	0	1	2	0	0	0	1	5	0	1	0	0	0	0	0	1	0	0	0	0	0	0	1
OTU247	2	8	11	0	17	0	0	1	0	1	0	1	3	0	0	125	1	0	0	0	0	0	0	0	0	0	0	0	0	2	0	0	0	0	1	0	0	0	46	1	0	0	0	1	0	0	0	0	395
OTU2472	3	0	29	0	0	0	0	0	0	126	1	0	7	69	0	0	0	1	2	0	0	0	2	0	0	1	0	0	1	0	0	0	0	0	0	0	0	0	0	0	0	1	0	0	0	0	0	0	0
OTU24757	3	5	0	2	2	1	1	1	1	125	1	2	7	38	0	0	0	0	0	100	0	26	2	0	0	0	0	0	0	2	0	0	0	0	2	0	0	0	40	0	0	0	0	0	0	0	0	0	0
OTU2478	15	1	9	0	0	1	0	0	0	0	0	0	9	0	4	37	0	0	0	0	0	52	0	0	0	1	0	0	1	0	0	0	2	0	2	152	0	0	24	1	4	1	0	0	0	0	16	0	0
OTU24796	6	1	5	1	0	0	1	0	0	0	0	1	0	94	2	0	0	0	0	0	0	0	0	0	0	0	15	0	0	0	0	0	0	0	1	0	0	0	3	3	0	0	0	0	0	0	0	0	0
OTU248	4	10	3	2	4	24	0	0	1	34	0	1	39	70	0	0	0	0	0	0	0	0	0	90	0	0	0	0	0	2	3	0	0	0	0	0	0	52	1	2	0	1	0	0	0	0	0	0	0
OTU2482	0	8	0	0	0	0	0	0	0	0	0	0	0	38	17	0	0	0	0	0	0	0	0	1	0	1	0	0	0	1	0	0	2	0	0	1	0	0	0	0	0	0	0	0	0	0	0	135	1
OTU249	7	0	8	2	1	943	5	1	1	87	5	141	13	2	23	1	161	6	0	1	0	1	0	0	0	0	63	0	0	0	0	0	109	0	2	87	0	21	0	0	1	0	0	0	33	0	1	2	0
OTU24911	2	0	0	1	10	1	147	0	0	0	61	0	6	1	0	0	0	0	0	0	0	0	0	0	0	1	0	0	0	0	0	0	0	0	0	4	0	0	0	1	0	0	0	0	0	0	0	0	0
OTU25	49	50	38	4	22	4	5	147	6	886	7	8	2884	392	13	83	6	129	21	83	80	33	53	134	4	1	173	0	144	275	14	1	8	3	123	13	0	1880	520	53	2	175	184	68	35	253	109	78	27
OTU250	3	2	0	1	1	1	0	1	1	0	1	1	9	1	0	1	1	1	0	0	0	0	3	0	0	1	0	0	1	1	0	1	1	77	95	129	1	26	1	19	1	0	0	1	1	1	0	0	0
OTU2504	1	0	0	0	0	0	0	1	2	0	0	0	15	0	0	0	0	0	1	17	0	0	20	0	0	0	0	0	0	0	0	0	0	0	0	3	0	0	7	0	82	0	0	0	0	0	0	0	0
OTU251	1	1	1	1	2	191	1	0	1	0	0	0	2	80	0	0	0	0	0	60	0	0	0	0	0	0	2	0	0	0	0	0	1	0	1	0	95	8	1	1	0	0	0	0	1	0	0	2	387
OTU2510	8	0	0	2	3	0	0	0	0	1	0	0	9	0	161	1	0	1	1	2	0	0	32	0	0	0	0	0	0	0	0	0	0	0	16	0	0	0	2	0	0	0	0	0	2	0	0	0	1
OTU252	1	0	0	0	8	0	0	1	1	0	0	2	5	0	1	0	0	1	98	78	108	0	1	2	0	187	0	0	0	0	0	54	0	114	1	1	127	24	0	0	431	0	96	0	0	343	0	0	0
OTU253	11	16	17	0	6	74	3	0	0	0	1	111	19	14	112	90	80	0	109	33	2	74	0	0	1	1	1	28	106	2	18	101	28	284	0	0	0	0	66	32	0	2	102	2	6	0	1	0	0
OTU2531	1	0	0	0	0	18	137	0	0	0	0	0	1	0	0	0	0	1	0	0	1	1	0	1	0	0	0	0	0	1	0	0	0	0	3	0	0	0	0	0	0	0	0	0	0	0	0	0	0
OTU2533	8	27	17	0	9	0	0	0	0	5	0	2	0	0	0	0	0	1	89	0	0	31	0	0	0	2	0	1	0	0	0	0	0	0	0	0	0	0	0	0	0	0	0	0	1	0	0	0	0
OTU254	0	0	0	1	0	0	0	0	0	0	0	0	0	0	1	0	0	0	37	57	1	2	88	2	0	217	0	103	0	0	1	99	0	1	1	0	141	0	0	0	601	0	0	0	25	232	1	0	0
OTU2543	3	0	0	0	4	172	0	0	0	55	0	0	4	3	0	0	0	0	0	0	0	0	0	0	0	0	0	0	0	0	0	0	1	0	0	0	0	7	22	0	0	0	0	0	0	0	0	0	0
OTU2544	2	1	4	0	1	0	0	1	0	0	0	1	2	36	0	1	0	39	0	0	1	0	1	0	0	0	0	0	0	0	0	0	0	0	0	0	0	0	0	0	0	0	0	8	0	0	0	0	0
OTU2545	11	3	10	0	8	0	0	0	0	0	0	0	1	26	0	1	2	1	17	0	0	14	1	0	0	1	1	2	100	0	58	0	1	29	0	0	0	0	1	1	0	0	0	0	0	0	0	0	0
OTU25457	0	0	0	0	0	0	96	4	0	0	0	0	9	8	3	0	1	0	3	0	0	0	0	0	0	0	5	0	1	0	0	0	1	0	1	0	2	0	0	1	0	102	0	0	0	0	0	0	0
OTU2546	5	1	0	2	1	1	1	0	1	44	41	0	0	0	16	1	0	1	1	1	0	0	0	0	0	2	0	1	0	1	1	0	1	0	0	0	0	0	116	0	0	0	0	1	0	0	0	0	0
OTU25478	0	0	0	0	0	0	0	3	0	0	0	0	45	0	0	0	0	0	0	0	0	0	0	0	0	0	0	0	0	0	171	0	0	0	0	0	0	0	0	0	0	0	0	0	0	0	0	0	1
OTU255	1	1	16	266	10	1	0	139	1	2	1	4	21	3	2	3	1	4	1	28	2	2	0	31	0	2	0	0	0	1	0	0	27	5	3	1	93	4	20	1	0	1	0	0	0	0	0	0	0
OTU2550	0	3	1	0	0	0	0	0	1	0	0	0	3	0	5	0	1	0	0	29	0	0	0	0	0	0	28	0	1	0	0	0	0	0	0	0	0	9	0	0	0	0	0	0	0	0	0	0	0
OTU25552	1	0	1	0	18	0	0	0	1	0	1	0	1	0	0	0	0	5	0	0	0	0	0	0	1	0	83	0	0	1	0	0	37	0	1	54	0	0	0	0	0	0	0	1	0	0	0	0	125
OTU2558	19	18	20	1	8	0	1	1	1	1	0	0	2	100	2	1	0	0	0	0	0	0	2	2	0	1	1	0	1	1	0	0	2	125	1	88	1	10	0	0	0	2	0	0	0	0	546	0	0
OTU256	11	12	26	1	22	85	97	0	2	55	0	4	4	48	22	0	0	3	0	90	0	34	0	0	3	1	268	1	0	1	0	0	1	119	1	0	0	0	2	83	0	0	0	0	0	0	0	1	2
OTU2560	1	0	1	0	2	113	0	1	67	0	0	2	1	2	19	0	0	0	0	0	0	0	0	0	0	0	0	4	0	1	0	0	46	18	0	0	0	2	1	0	0	0	0	0	0	0	0	0	0
OTU257	0	1	1	154	0	0	0	0	1	0	0	0	0	28	0	1	0	2	0	151	0	51	0	0	0	1	30	0	0	1	1	210	150	0	2	1	0	65	0	2	0	2	0	2	10	0	0	2	138
OTU2571	17	8	9	189	11	1	0	1	1	0	1	0	29	2	525	2	0	243	1	0	2	1	1	1	0	0	0	0	2	0	0	0	16	161	0	0	0	14	32	1	9	0	0	1	138	0	0	0	0
OTU2575	5	0	0	0	9	0	0	0	0	0	1	0	1	0	1	0	0	0	0	0	0	186	0	1	1	0	0	0	0	0	0	0	0	0	0	0	0	0	0	0	0	1	0	1	0	0	0	0	0
OTU2576	11	11	0	0	4	1	0	0	0	40	0	0	6	32	2	0	0	0	0	0	0	108	0	0	0	0	0	0	1	1	0	0	0	0	0	1	0	0	0	0	0	0	0	0	0	0	0	0	0
OTU258	14	18	20	22	7	133	0	0	0	211	2	1	27	136	0	0	0	1	26	0	0	143	186	1	2	0	175	0	0	0	3	2	26	24	3	0	0	0	0	36	0	0	1	1	25	76	0	4	0
OTU259	17	1	1	3	0	2	0	243	56	38	0	3	207	25	0	89	1	1	0	1	122	0	77	0	0	232	1	0	0	1	49	0	3	0	0	1	0	90	13	2	0	1	0	2	0	0	0	3	113
OTU2596	7	16	6	0	13	0	0	0	0	0	0	0	3	0	0	0	0	0	0	101	0	0	0	0	0	0	0	1	0	0	0	0	0	0	0	1	0	0	0	0	12	0	0	73	0	0	0	0	0
OTU26	48	82	77	8	38	190	5	85	102	314	147	244	114	102	0	408	126	458	0	158	1	30	48	0	0	1	32	207	3	4	7	0	69	33	237	4	0	227	24	100	3	83	349	70	7	1	0	2	5
OTU260	94	45	38	1	0	2	0	0	0	74	4	2	18	3	28	1	0	1	13	6	13	79	2	9	2	7	69	6	4	1	0	1	146	0	0	0	2	5	0	86	15	0	1	0	4	3	7	0	1
OTU2604	0	0	0	0	8	0	128	0	0	57	0	0	28	256	0	168	1	1	0	0	0	28	25	1	0	0	0	0	0	0	0	0	0	0	1	0	0	0	32	41	0	0	0	0	16	0	0	0	0
OTU2605	0	0	0	0	0	0	1	0	0	0	0	0	0	1	0	170	1	0	0	0	1	0	1	0	0	1	0	0	0	0	1	0	0	0	0	0	0	0	0	0	0	0	0	0	0	0	0	0	1
OTU261	7	20	26	1	12	0	0	2	0	0	38	0	2	2	0	1	0	0	0	0	0	8	69	140	0	47	0	131	0	0	3	0	50	60	0	1	0	0	27	0	11	1	106	0	67	1	264	0	0
OTU2618	1	0	0	0	0	0	0	14	0	0	0	0	0	0	2	0	0	0	0	0	0	0	0	0	0	0	0	0	0	0	0	457	0	0	0	0	0	0	0	0	0	0	0	0	1	0	1	0	72
OTU262	3	1	6	0	14	47	1	1	69	0	1	0	7	1	0	0	148	1	3	0	0	2	1	0	1	0	1	0	0	1	338	0	1	38	0	2	0	24	0	38	0	35	1	34	0	0	0	0	96
OTU2622	11	23	3	0	1	1	0	0	0	0	0	0	0	0	1	0	1	1	0	1	0	112	0	0	0	0	0	0	1	298	2	0	0	0	0	0	0	17	1	0	0	0	0	0	0	0	0	0	0
OTU263	79	60	139	3	88	0	0	0	1	75	0	0	4	0	374	0	0	0	109	0	0	0	0	0	0	0	1	0	0	0	0	0	0	0	0	0	0	0	0	22	0	0	0	0	0	1	0	1	1
OTU2631	8	8	18	2	6	0	0	133	0	27	0	3	22	17	21	0	0	2	0	0	0	0	0	0	0	0	0	0	0	0	0	0	0	0	0	0	0	15	0	0	0	2	0	0	36	0	0	0	0
OTU2632	5	0	1	1	2	20	1	1	2	0	0	0	18	10	118	1	0	20	1	0	0	0	0	0	2	1	1	0	48	1	1	0	10	72	16	7	0	1	0	1	0	0	0	0	0	1	0	2	0
OTU2634	13	30	15	0	1	1	0	2	1	0	163	0	10	0	3	1	0	1	0	0	1	0	2	1	0	0	64	1	0	1	6	0	0	0	0	0	0	2	0	0	0	199	0	2	0	279	0	0	0
OTU2637	1	0	2	1	1	1	1	2	1	0	2	0	2	0	0	0	2	1	0	1	0	53	0	0	0	0	0	0	0	0	0	1	0	0	0	0	0	0	0	0	0	0	0	0	0	0	0	0	0
OTU26379	10	7	20	0	0	0	0	2	0	0	0	0	2	0	43	1	0	0	0	1	1	0	0	1	0	0	0	0	0	0	0	0	7	0	99	131	1	0	0	33	0	0	0	0	3	0	0	0	0
OTU264	4	1	1	1	0	0	0	2	0	3	0	1	26	0	9	1	1	1	185	84	173	87	92	110	0	621	0	168	0	0	0	291	0	180	1	2	146	0	0	0	1804	0	1	0	166	111	1663	0	1
OTU2644	4	0	12	0	6	0	1	0	0	0	0	2	0	1	0	0	0	0	0	0	1	0	0	1	0	0	0	73	0	0	1	0	0	65	0	0	0	0	20	0	0	0	0	0	0	0	0	0	0
OTU26464	0	0	0	0	1	0	0	1	0	4	0	182	1	1	1	0	0	1	0	0	0	0	57	0	0	0	0	119	0	0	0	0	1	39	95	0	0	0	0	0	1	1	0	0	0	0	0	0	0
OTU265	0	15	0	0	8	0	0	0	36	2	0	0	0	0	0	0	0	0	0	0	0	0	0	0	1	0	0	1	0	0	0	0	0	0	0	0	0	2	0	0	0	0	0	0	0	0	0	0	0
OTU2654	0	0	1	0	1	0	0	0	0	78	1	1	0	9	0	0	0	0	1	0	0	0	0	0	1	1	0	0	1	0	0	0	0	0	0	138	0	1	0	1	18	0	0	0	67	0	0	0	0
OTU2658	7	4	3	37	5	2	2	4	1	41	0	5	0	0	1	0	1	0	86	0	0	0	0	0	0	0	0	0	0	0	0	0	0	0	0	1	0	0	0	10	0	0	0	0	0	0	0	0	0
OTU266	1	1	1	168	2	95	181	1	54	74	215	2	43	32	3	7	4	4	1	0	0	1	1	0	1	0	0	0	1	0	2	0	0	45	2	0	0	1	0	0	9	0	0	1	0	0	0	0	2
OTU267	5	1	4	4	3	2	1	0	0	1	0	0	1	0	0	0	0	172	1	0	0	0	0	0	0	0	0	1	0	1	0	0	1	0	1	185	0	0	1	45	0	0	0	36	0	0	0	4	1
OTU26778	4	0	9	0	1	2	0	1	1	26	0	0	3	0	0	0	0	1	0	0	0	0	0	0	0	0	0	0	0	0	0	0	1	0	0	0	0	1	0	0	0	1	0	0	0	0	0	1	1
OTU268	28	3	37	126	11	102	166	120	0	66	126	2	22	144	0	7	357	34	40	5	65	0	77	83	4	55	22	49	55	360	80	0	99	116	1	2	5	59	34	2	29	128	0	74	29	0	0	8	36
OTU26840	10	0	0	0	4	0	0	0	0	0	0	0	0	1	10	2	0	0	0	0	0	0	0	0	155	0	1	0	2	0	0	0	0	0	0	220	0	0	0	0	11	0	0	0	0	0	0	0	0
OTU269	359	116	119	150	31	389	1	1	2	83	0	3	81	56	47	113	2	2	75	24	25	31	65	13	75	25	4	160	1	4	2	10	122	142	11	40	113	56	25	37	20	3	3	239	8	7	195	7	3
OTU2698	4	0	0	0	0	0	0	0	1	0	0	0	16	1	2	83	0	0	0	2	0	45	0	0	0	0	0	0	0	0	0	0	0	0	0	1	0	0	0	0	18	0	0	0	0	0	0	0	0
OTU27	20	9	37	16	17	644	6	233	8	7	8	100	206	11	13	123	7	8	1852	3104	3874	1686	1438	2987	6	6092	151	3758	114	217	6	1883	38	1848	5	9	6718	22	24	2	15110	8	3600	6	1159	5642	4415	4	3
OTU270	3	0	0	1	3	124	0	75	0	316	0	0	70	1	0	88	0	0	0	0	0	0	960	1	0	0	0	0	0	1265	6	0	2	0	1	0	0	0	17	19	0	0	0	0	0	0	0	0	0
OTU27039	2	0	0	0	4	0	0	1	93	0	0	0	4	0	11	0	0	0	0	0	1	0	0	0	203	0	0	1	1	1	0	0	0	0	0	0	0	0	1	0	0	140	0	1	1	93	0	0	0
OTU27082	28	32	22	0	8	0	0	0	0	1	0	1	23	5	0	115	4	2	1	2	0	0	0	0	1	0	1	0	0	0	0	0	0	0	0	1	0	0	0	0	15	1	0	0	2	0	0	0	0
OTU271	32	28	17	0	1	1	0	0	0	0	0	0	10	72	1	1	0	2	39	66	0	0	0	0	0	0	0	0	1	2	0	1	2	0	0	0	0	1	1	51	0	0	0	0	0	0	0	1	0
OTU2713	7	2	2	2	2	2	1	1	1	0	1	2	6	0	0	0	0	3	0	0	1	2	2	0	0	0	26	0	1	0	0	0	0	0	0	0	0	0	4	0	5	0	0	0	0	0	0	0	0
OTU27144	0	14	1	0	0	0	1	0	0	0	0	0	5	0	0	0	0	1	0	0	0	21	0	0	0	0	0	0	0	0	0	0	0	0	1	0	0	0	0	0	3	0	0	0	0	0	0	1	0
OTU27174	5	15	2	0	3	1	1	0	0	0	0	0	12	72	0	0	1	0	0	0	0	0	0	2	0	1	0	0	0	1	0	0	0	0	0	1	0	0	0	31	0	0	0	0	0	0	1	0	0
OTU272	0	0	0	2	1	0	0	1	0	4	0	0	1	0	0	0	0	1	0	0	0	0	1	0	2	2	0	0	0	0	0	0	0	0	2	0	0	0	0	0	0	0	0	0	0	0	0	0	0
OTU2720	3	1	1	6	6	1	0	3	3	44	0	0	0	0	0	0	0	2	0	0	0	0	0	0	0	0	74	1	1	0	0	0	0	0	1	1	0	0	0	0	0	0	0	0	0	0	0	1	0
OTU2722	20	8	6	4	10	3	5	4	110	2	2	4	0	35	12	1	1	2	0	0	1	27	38	0	0	11	38	6	0	0	0	0	29	44	90	0	0	1	12	25	0	0	0	0	0	0	0	1	2
OTU2726	34	21	18	22	29	9	11	21	15	11	14	10	22	66	1	7	7	6	0	2	0	71	0	0	0	3	0	5	1	2	0	0	1	0	1	1	0	0	37	0	0	1	0	0	0	0	0	1	258
OTU27261	0	1	7	0	0	0	1	1	0	1	1	0	0	0	0	1	1	0	0	1	0	0	0	0	0	0	0	0	1	0	0	0	2	0	2	0	0	18	32	2	0	0	0	0	0	0	0	117	0
OTU2728	3	6	15	0	10	0	0	1	1	26	0	0	0	0	0	0	0	0	1	2	0	4	2	1	0	1	1	44	67	0	1	140	0	0	0	0	0	35	0	0	0	0	0	0	0	0	0	1	0
OTU273	8	40	9	1	1	4	218	0	95	18	523	2	14	1	58	0	0	2	1	1	0	1	0	0	0	57	5	0	4	2	1	0	17	0	123	0	0	109	337	1	0	0	0	0	0	0	0	0	0
OTU2730	1	0	0	0	0	0	0	0	0	0	0	0	0	0	11	0	0	0	0	0	0	0	0	0	0	0	0	0	0	0	0	0	0	0	0	0	0	0	0	0	3	0	0	0	0	0	0	0	1
OTU274	75	129	54	0	110	0	196	0	0	0	1	0	15	0	894	0	61	2	1	0	0	0	1	0	0	0	0	0	0	0	1	0	1	0	0	0	0	0	0	0	0	4	0	0	1	0	0	0	0
OTU275	7	1	6	6	22	1	3	1	0	22	2	0	16	38	5	1	0	3	2	0	0	64	0	0	1	2	182	0	3	2	4	0	105	17	0	3	0	27	0	81	0	118	140	61	0	88	0	0	0
OTU27550	9	0	4	0	0	0	0	2	0	0	0	0	0	0	0	0	0	1	0	1	2	1	1	0	0	0	0	0	0	0	1	0	0	0	0	0	0	0	0	0	0	1	0	80	0	0	0	0	0
OTU2758	5	10	11	3	27	0	1	1	0	1	0	0	21	58	6	0	0	0	54	2	1	3	2	4	0	257	0	2	165	0	1	0	13	0	1	1	0	2	17	1	0	128	0	0	0	0	0	0	0
OTU2759	8	0	0	1	0	0	0	0	50	0	0	0	0	0	0	1	0	1	0	0	59	285	0	76	0	0	0	0	0	1	0	0	1	0	0	1	0	0	0	0	0	0	0	0	0	0	0	0	0
OTU276	0	0	0	0	0	0	0	0	0	2	0	0	0	0	0	0	0	0	0	0	0	0	0	0	0	0	46	0	1	0	0	0	0	0	0	0	0	0	0	0	38	0	0	0	0	0	0	0	0
OTU2768	4	0	0	2	0	0	0	1	0	0	0	0	7	0	2	0	0	0	0	0	0	1	0	0	0	0	0	0	0	0	0	0	13	0	0	0	0	0	0	80	0	0	0	0	0	0	0	0	0
OTU277	1	2	1	1	16	1	1	2	1	44	0	0	13	28	0	13	6	22	0	0	0	0	0	108	0	0	3	0	3	0	0	0	5	0	2	4	0	37	0	0	0	2	0	0	0	0	0	0	0
OTU2773	6	22	3	0	9	0	0	0	0	0	0	0	3	39	1	1	0	0	0	0	0	2	0	74	192	1	39	152	0	0	0	0	0	0	1	0	0	0	0	0	0	0	0	0	25	0	0	0	0
OTU27758	0	0	0	0	6	0	0	1	0	0	0	0	8	22	0	0	0	0	0	0	0	0	0	0	4	0	0	1	0	1	0	0	0	0	0	98	0	0	0	0	43	0	0	0	0	0	0	1	0
OTU278	9	2	11	1	16	173	0	2	153	40	457	2	32	4	152	2	1	5	53	41	1	0	1	1	1	1	3	166	0	0	0	0	2	0	1	1	0	62	483	1	0	1	0	0	11	0	0	2	1
OTU27833	3	1	0	0	0	0	1	1	1	0	1	1	5	21	0	1	1	0	1	0	0	3	1	1	0	0	87	0	0	0	0	0	0	0	0	0	0	31	0	0	0	0	0	0	0	0	0	0	0
OTU279	10	1	0	0	27	1	125	253	3	5	1	0	22	2	7	157	1	4	0	2	0	0	0	0	0	49	47	0	0	2	0	0	4	0	0	67	0	7	0	42	6	0	0	0	0	0	0	135	2
OTU2799	5	13	16	0	6	1	0	1	0	1	0	1	8	28	0	0	0	0	0	0	0	1	41	0	0	0	0	0	2	0	1	0	1	0	1	0	0	11	0	2	0	0	0	0	0	0	0	0	0
OTU28	423	577	571	473	454	98	860	799	400	534	549	245	208	111	2201	232	297	740	84	393	598	33	148	60	143	115	98	200	201	5	16	2	39	151	159	92	1	572	555	8	0	3	99	3	113	1	321	6	28
OTU280	0	1	7	0	5	0	0	92	0	0	0	0	1	1	0	2	0	0	0	0	0	0	0	0	162	0	0	0	0	0	0	3326	0	164	0	0	0	28	22	0	0	0	0	0	1	0	4	0	206
OTU281	0	0	2	0	0	0	0	0	2	0	0	0	1	0	0	0	1	0	0	57	147	0	57	1	0	569	0	135	0	0	0	0	0	1	0	1	423	0	0	3	388	0	0	0	65	1	68	0	0
OTU28116	9	5	10	4	3	10	2	1	5	2	2	3	8	1	0	0	1	0	0	1	1	0	0	64	0	0	0	0	168	0	1	0	0	0	0	0	0	0	0	0	0	0	0	0	0	0	0	0	0
OTU28138	4	21	5	1	0	0	0	0	0	0	0	0	0	0	0	0	0	0	0	0	1	0	0	0	339	0	1	1	0	0	0	0	0	0	0	1	0	0	9	0	0	0	0	0	4	0	0	0	1
OTU282	9	14	18	2	6	1	0	222	3	2	1	4	6	1	354	5	2	49	2	1	0	1	0	2	2	0	67	0	0	0	0	0	0	71	0	1	0	0	2	5	0	2	1	0	0	0	190	0	0
OTU28264	0	1	3	4	2	3	0	147	1	5	0	0	10	2	1	21	3	1	10	0	15	3	8	0	224	1	140	1	24	165	67	192	21	20	8	2	136	4	4	4	0	0	0	0	24	9	74	2	3
OTU283	2	3	0	0	0	0	1	0	0	0	2	1	13	7	0	0	0	0	0	0	0	0	0	0	0	0	65	1	1	2	2	0	96	0	158	0	0	82	120	2	0	1	1	0	0	0	0	0	2
OTU2830	136	114	76	486	88	196	471	5	54	74	7	83	78	108	17	8	5	61	127	88	1	49	1	0	545	1	3	126	4	6	302	1	4	19	2	7	1	200	33	87	0	4	0	1	83	1	2	146	10
OTU28300	1	3	6	13	1	19	11	1	7	3	12	10	2	14	5	10	19	23	54	1	8	1	18	5	27	5	13	23	47	22	19	6	4	4	23	13	18	0	4	11	2	23	10	11	8	28	13	252	5
OTU284	1	2	0	2	1	0	3	170	0	417	3	0	23	29	0	0	0	1	0	91	2	0	1294	1	2	0	0	0	0	0	1	0	3	6	1	0	1	0	133	0	10	75	0	0	0	0	0	1	1
OTU2847	3	1	0	2	1	4	0	1	4	0	0	0	3	2	0	0	0	1	0	0	0	0	0	0	0	0	0	0	0	2	397	0	0	66	0	0	0	74	0	0	0	0	0	0	0	0	0	0	0
OTU285	2	1	1	1	0	0	39	1	1	1	0	0	1	2	2	1	1	0	0	0	1	0	0	0	1	0	1	0	1	122	2	0	4	0	3	2	0	32	35	17	0	4	0	6	0	0	0	1	3
OTU2850	0	0	1	0	0	86	0	0	0	0	0	0	0	13	0	0	0	0	19	0	0	0	0	0	0	0	0	0	0	0	0	0	0	58	0	0	0	0	1	0	0	0	0	0	0	0	0	0	0
OTU286	12	0	3	1	28	1	0	1	0	0	0	0	3	50	1	3	1	1	0	0	5	33	0	0	69	0	0	0	0	4	0	25	0	48	1	2	0	34	0	0	0	0	0	1	21	0	0	1	1
OTU28656	8	0	2	0	1	1	0	0	0	0	0	0	1	0	0	0	0	0	0	0	0	0	0	2	1	0	0	2	0	0	0	131	0	1	0	0	0	0	0	30	0	0	0	0	11	0	1	1	0
OTU287	48	45	69	128	62	26	2	0	1	48	1	0	41	4	1	53	1	53	39	59	6	19	0	0	1	0	19	0	50	41	1	39	73	127	18	166	0	24	3	79	0	2	0	5	9	91	1	0	2
OTU2879	13	38	9	0	11	0	0	0	0	0	0	0	5	0	1	0	0	1	0	0	0	0	0	0	1	0	0	192	0	125	1	0	1	50	0	0	1	0	0	0	8	0	0	0	0	0	0	170	0
OTU288	25	0	5	1	2	1	2	2	65	0	2	100	8	2	18	104	12	2	0	0	9	1	0	1	0	5	55	92	1	1	0	0	4	85	2	3	0	90	99	66	0	180	0	0	0	0	0	2	0
OTU289	16	5	4	4	27	102	2	5	123	12	65	11	10	23	10	4	10	10	6	2	0	56	0	1	1	77	60	329	2	1	3	0	3	35	1	1	0	95	39	0	0	32	0	1	72	1	97	1	116
OTU2891	0	1	0	0	0	0	0	0	1	0	0	0	2	0	0	0	0	0	0	0	0	0	0	0	0	0	0	0	0	1	0	0	1	32	0	0	0	0	2	0	0	0	0	0	0	0	0	1	0
OTU28940	6	20	1	0	1	1	0	0	0	0	0	0	2	0	0	0	0	0	0	0	1	8	0	0	0	0	0	0	0	1	0	0	0	34	1	0	0	0	0	0	0	0	0	6	0	0	0	0	0
OTU29	389	498	561	6	322	185	2	3	5	116	99	254	48	105	393	8	4	2	0	0	0	52	1	30	95	2	355	285	104	6	3	0	3	13	244	3	1	75	58	292	0	5	0	160	50	0	0	1	3
OTU290	0	0	0	0	4	0	0	2	1	0	0	0	0	0	0	1	0	0	0	0	0	0	1	0	1	0	0	0	2	1	0	0	0	0	0	1	0	20	0	0	0	0	0	1	0	0	0	2	161
OTU291	2	0	0	0	0	0	1	0	1	0	0	0	8	0	0	1	0	154	110	59	0	48	86	0	0	221	0	214	0	0	0	277	0	0	1	0	1	0	0	0	384	0	2	0	51	1	205	0	0
OTU29154	11	0	5	0	21	0	0	0	0	16	0	0	1	0	0	1	0	0	0	0	0	0	0	0	0	0	0	0	0	0	0	0	0	0	0	0	0	0	0	0	0	119	0	1	28	0	0	0	0
OTU292	68	86	55	1	18	142	1	0	64	1	86	0	7	0	315	0	0	122	155	1	0	0	1	0	1	0	1	0	0	1	493	0	10	0	2	1	0	6	19	2	0	0	1	2	32	1	0	189	0
OTU293	0	21	2	0	1	0	0	0	0	0	2	0	0	0	0	3	0	0	0	0	0	1	0	0	95	0	0	0	0	0	0	0	0	0	1	0	0	0	1	1	0	1	0	0	57	0	86	310	2
OTU294	1	0	1	1	2	0	0	0	0	0	0	0	2	0	1	0	1	0	54	80	183	1	128	4	1	153	0	0	1	0	1	0	0	60	0	1	0	0	0	0	616	1	85	0	38	4	0	0	0
OTU295	4	0	1	42	4	18	15	16	30	7	2	18	2	1	0	32	0	32	3	21	70	1	7	24	1	8	1	4	10	0	1	3	58	5	82	19	0	2	1	14	0	25	22	34	13	40	10	108	45
OTU2952	10	16	4	4	4	3	2	1	3	1	3	1	0	0	0	1	0	3	27	0	2	0	0	0	0	0	0	0	0	0	0	0	0	0	0	0	0	0	0	0	0	1	0	0	132	0	0	0	0
OTU29580	0	0	2	1	1	0	0	1	1	3	1	102	1	0	9	0	1	0	0	0	1	0	73	0	0	0	42	0	0	0	0	0	0	0	1	0	0	2	1	5	0	39	0	1	0	42	0	0	2
OTU296	4	1	29	204	11	4	1	0	0	1	1	1	17	0	0	0	0	1	0	0	1	4	0	0	0	1	50	0	1	1	2	0	2	0	3	1	1	133	17	1	0	1	3	1	0	0	0	0	0
OTU2960	5	0	18	0	0	0	0	0	0	0	2	0	11	0	0	0	0	0	0	0	3	0	0	0	0	0	0	0	1	0	0	0	0	0	0	0	0	30	25	0	0	0	0	0	0	0	0	0	0
OTU2967	1	2	0	0	0	0	0	1	0	1	0	0	7	9	7	0	0	0	0	0	0	0	0	0	0	0	0	0	0	0	0	0	0	1	0	1	0	0	39	0	0	0	0	1	0	0	0	0	0
OTU297	32	25	20	0	15	85	361	0	1	3	280	2	54	29	186	2	1	4	70	34	155	0	0	1	0	2	203	0	152	1	2	0	19	0	3	0	1	57	177	244	0	2	0	0	58	0	0	1	0
OTU298	4	0	4	0	0	0	0	1	0	0	0	0	104	60	8	2	0	1	0	27	0	0	0	0	0	0	0	0	0	3	0	0	2	0	1	0	0	31	0	0	0	0	0	0	0	0	0	1	0
OTU2983	7	36	2	1	0	1	0	0	0	0	0	0	1	160	19	0	0	0	1	0	1	0	2	0	0	1	0	0	0	1	310	0	1	0	1	0	0	2	14	71	0	1	0	0	0	0	0	0	2
OTU2987	91	34	64	214	37	2	1	4	155	110	4	143	228	327	12	2	1	1	0	59	0	10	0	116	1	0	50	0	0	0	2	0	5	0	2	2	0	136	30	4	19	71	319	1	38	0	221	7	2
OTU29884	11	18	1	1	10	0	0	1	2	0	0	0	0	0	6	1	0	0	2	0	0	0	2	2	0	1	0	92	0	0	0	0	126	1	0	0	0	1	12	1	0	54	0	0	81	0	0	0	1
OTU299	1	0	0	0	0	0	0	68	0	1	18	181	21	21	14	47	0	0	75	0	0	4	0	0	4	0	265	0	5	0	0	0	0	30	1	0	0	0	1	0	0	0	0	0	0	97	0	0	0
OTU2995	2	0	0	0	13	0	0	0	0	0	0	1	0	0	0	1	1	0	0	0	0	66	0	0	0	0	30	0	1	1	0	0	2	0	0	0	0	21	0	0	0	0	0	104	43	0	0	0	0
OTU3	1115	1614	1370	2036	1055	1253	1930	2940	636	1266	936	1612	1039	748	682	1151	1949	1475	659	1375	100	304	129	555	671	465	93	410	81	583	332	697	333	195	62	616	1	2049	552	381	44	305	118	236	101	260	2	459	526
OTU30	49	44	67	122	50	283	638	252	12	239	4424	424	238	93	178	212	290	288	161	273	93	117	203	145	639	184	144	362	318	274	8	91	47	110	164	7	2	665	2665	11	10	3	97	148	117	1	0	187	147
OTU300	5	9	39	0	1	245	0	3	67	0	0	2	21	13	39	0	139	0	1	60	0	0	1	0	2	0	0	1	0	0	100	0	75	27	0	0	0	419	35	4	0	1	0	0	22	0	0	1	1
OTU3003	11	12	26	0	1	0	0	0	0	0	0	1	0	0	5	86	0	0	0	0	0	0	1	0	0	0	0	0	0	0	0	0	0	0	0	0	0	23	0	9	0	0	0	0	0	0	0	0	0
OTU301	170	76	51	0	51	2	0	1	1	1	1	42	33	2	13	0	2	1	11	21	13	21	3	12	188	20	2	4	0	0	2	2	98	1	2	17	5	0	0	0	6	0	2	1	168	2	1	1	13
OTU302	1	0	0	10	2	17	30	1	37	0	5	37	2	5	0	15	0	77	21	2	53	5	8	54	1	23	0	0	15	0	0	2	38	12	43	15	19	0	1	0	0	15	20	24	16	52	29	64	19
OTU3020	1	0	0	0	0	0	0	0	0	0	58	0	0	0	0	0	0	0	70	1	0	0	0	0	0	0	0	0	0	0	0	0	0	0	0	0	0	0	4	0	0	1	0	0	0	0	0	0	0
OTU303	1	8	0	75	0	0	0	1	0	0	2	82	1	0	0	0	0	0	33	28	154	7	18	0	45	43	0	37	0	108	0	8	0	0	2	0	0	0	0	0	0	54	64	0	0	55	78	0	53
OTU304	53	35	31	1	21	0	0	0	0	2	1	0	9	1	321	0	0	1	1	1	0	1	0	0	0	0	117	0	2	0	1	0	0	0	0	0	0	17	0	0	0	0	0	0	27	0	0	1	0
OTU3043	2	0	1	0	0	0	0	0	0	48	0	1	6	0	0	0	0	0	0	0	1	0	0	0	0	0	63	0	0	0	0	0	0	0	0	0	0	0	0	0	0	0	0	0	0	0	0	0	0
OTU305	47	12	29	2	15	1	119	0	1	1	45	3	16	33	464	0	1	2	11	0	1	3	1	0	0	0	74	78	0	1	1	0	74	0	0	0	0	11	6	95	0	0	0	1	74	0	0	3	0
OTU306	15	31	10	1	4	2	1	172	0	2	0	2	137	166	0	0	0	0	0	1	0	0	0	0	0	0	0	0	0	1	0	0	4	0	3	1	0	52	1	0	0	0	0	0	0	0	0	1	0
OTU3064	12	11	0	0	9	0	1	0	0	225	0	1	12	99	16	1	3	109	2	0	0	42	40	0	1	1	1	0	0	0	1	94	1	0	175	2	0	11	1	34	8	101	0	2	0	1	0	67	0
OTU307	10	1	7	2	2	0	2	0	0	49	0	1	35	1	52	0	0	0	0	0	0	33	1	18	1	1	36	0	0	0	0	0	32	23	1	0	0	25	1	280	0	102	0	1	7	0	184	12	1
OTU308	4	4	1	1	3	1	0	0	2	1	37	0	20	0	0	0	1	0	0	0	0	0	0	0	0	0	0	0	0	0	2	1	1	62	1	2	0	0	0	0	0	0	0	0	0	0	0	0	1
OTU3087	10	0	1	0	1	1	0	1	0	0	0	0	36	20	0	2	0	0	0	0	0	1	0	0	0	0	0	0	0	1	2	0	0	0	1	0	0	3	1	0	0	0	0	0	0	0	0	0	0
OTU309	2	0	0	0	4	1	2	0	0	59	1	1	12	1	0	0	0	10	0	0	0	0	68	0	1	369	0	1	0	0	3	0	0	0	0	0	0	0	1	0	29	0	0	0	0	563	0	0	0
OTU3096	0	0	2	4	0	0	0	0	0	0	0	0	1	0	0	0	0	0	0	0	0	0	0	0	0	0	0	85	0	1	0	0	3	0	0	1	0	0	0	0	0	0	0	0	0	0	0	0	0
OTU31	6	10	11	7	67	4	7	6	288	7	859	426	9	3	31	3	1	324	81	4	2	5	3	1	243	2277	177	92	3	2	6	31	231	31	46	41	1520	15	26	3	1280	53	108	3	30	6450	3	6	459
OTU310	0	7	1	3	2	92	3	2	1	59	59	179	18	40	1	1	148	2	0	0	1	0	540	0	1	0	0	0	0	705	0	1	1	0	1	0	0	0	1	34	1	0	0	180	0	0	0	2	0
OTU31000	4	1	3	0	5	172	3	2	2	38	0	114	169	2	0	0	0	121	0	45	0	0	117	0	1	1	12	0	2	1	3	0	3	0	0	0	0	21	27	1	0	0	0	1	0	120	0	2	1
OTU311	9	9	4	671	27	0	1	0	1	0	48	1	19	1	16	2	1	1	0	2	0	0	0	0	0	0	0	183	0	0	4	0	0	3	0	1	0	15	79	0	0	0	0	0	44	0	0	0	0
OTU3115	8	0	0	0	0	0	0	0	1	0	1	0	3	0	0	2	0	0	138	0	0	0	0	0	0	1	0	1	0	1	0	0	0	0	1	0	0	0	0	59	0	0	0	0	0	0	0	0	0
OTU312	12	16	2	2	11	2	2	0	2	0	1	0	9	0	0	1	1	1	0	34	1	1	23	3	1	0	1	48	0	3	0	0	56	0	4	2	0	7	25	26	0	0	0	53	210	0	0	0	2
OTU31215	12	10	31	0	7	1	0	0	0	0	0	0	4	0	67	2	0	0	0	1	2	2	0	0	0	0	0	0	0	0	0	0	5	0	0	1	0	1	19	6	0	0	0	0	22	0	0	0	0
OTU313	4	12	17	1	1	277	1	0	108	41	133	3	1	0	0	1	2	2	0	0	0	0	0	0	0	0	1	0	1	0	0	0	0	0	0	0	0	2	0	0	0	0	0	1	0	0	0	0	1
OTU314	8	23	26	0	24	0	0	0	0	27	0	0	7	101	682	0	0	0	0	0	0	0	0	0	0	0	0	0	0	0	0	1	1	0	1	0	0	12	0	0	0	0	0	1	1	0	0	0	0
OTU315	0	0	0	0	0	2	0	0	0	0	0	0	4	0	0	0	0	0	0	0	90	86	0	1	0	274	0	259	0	0	0	0	0	51	0	0	0	0	0	0	397	0	1	0	0	0	0	0	0
OTU316	21	42	16	2	15	117	1	0	1	0	1	0	20	19	98	0	0	1	17	0	0	0	0	86	1	0	48	0	2	2	3	219	106	0	1	0	0	15	0	0	0	110	0	0	71	0	0	0	0
OTU3166	4	1	9	4	8	1	0	4	9	15	14	7	3	1	0	4	4	15	0	0	121	1	0	0	0	1	0	0	0	0	0	84	0	0	0	0	0	0	0	0	0	0	0	0	0	0	0	0	0
OTU31676	0	0	0	0	0	0	0	0	0	0	0	0	4	1	0	0	0	0	0	0	0	4	0	0	0	0	0	0	0	37	0	0	16	0	0	0	0	7	7	0	0	0	11	0	4	0	0	1	0
OTU317	0	12	0	0	0	0	0	1	1	22	0	2	5	1	0	0	0	0	0	0	0	0	0	0	0	0	0	0	0	0	0	0	1	0	1	0	0	0	0	0	0	0	0	0	41	0	0	0	0
OTU3176	6	1	0	0	0	1	0	170	0	0	1	0	1	0	0	0	0	1	0	0	0	0	0	1	0	0	0	0	0	0	0	0	0	0	0	0	0	0	6	0	0	0	99	0	0	0	0	1	2
OTU318	32	25	17	0	34	1	1	1	1	2	1	0	29	51	13	0	1	1	0	70	0	0	0	0	0	0	89	148	0	1	0	2	0	0	1	1	0	36	0	2	0	0	0	0	57	0	0	153	0
OTU3187	3	0	0	0	1	0	0	0	0	0	0	0	0	0	0	0	0	0	0	0	0	260	0	0	0	0	0	0	0	0	0	0	0	0	0	0	0	0	0	0	0	0	0	1	0	0	0	0	0
OTU319	1	8	0	4	1	1	0	0	84	1	91	155	10	1	0	0	0	0	0	180	0	0	67	0	0	0	0	157	0	1608	4	0	0	0	0	0	0	0	12	0	0	0	0	0	0	0	0	0	0
OTU3192	3	14	6	0	0	0	1	140	0	1	0	1	0	43	0	0	0	0	0	0	0	0	0	0	0	0	0	0	0	0	0	0	0	0	3	0	0	12	0	0	0	0	0	0	32	0	0	0	0
OTU32	220	171	303	8	211	339	230	2	4	61	5	5	29	205	19	57	4	14	4	138	2	2	1	5	2	0	132	0	367	1	3	86	8	158	127	7	0	236	84	4	0	312	2	4	139	0	1	6	1
OTU320	11	1	8	2	0	0	0	0	0	0	0	0	1	1	0	2	1	2	0	1	0	1	0	1	0	119	1	0	0	88	0	0	8	0	2	1	0	0	1	1	0	54	217	12	0	0	0	58	0
OTU3201	4	14	1	2	1	0	2	0	2	1	5	78	1	0	13	0	0	0	0	1	0	0	0	0	0	0	0	2	0	2	0	0	0	11	1	3	0	0	0	0	0	0	0	0	47	0	0	0	0
OTU321	0	0	0	0	1	0	0	0	0	0	2	0	19	1	0	0	4	0	121	69	0	0	297	1	2	0	2	0	0	0	2	0	1	65	0	81	0	1	0	0	0	0	0	0	0	0	0	0	0
OTU3219	1	0	8	0	2	0	0	1	0	1	1	1	1	4	1	0	1	1	0	62	0	0	26	1	1	149	0	199	0	0	0	0	52	0	0	6	1	2	0	0	192	1	0	14	0	0	0	0	1
OTU322	68	81	100	3	90	1	4	0	3	2	2	3	97	84	3	3	4	0	2	0	0	54	0	0	0	0	28	0	223	4	82	0	52	0	1	0	0	12	20	2	1	117	0	0	82	0	0	0	355
OTU323	8	10	1	0	0	0	0	1	0	0	151	102	17	0	0	2	0	157	0	0	0	0	0	0	0	0	0	0	0	0	0	0	0	0	0	0	0	1	45	54	0	0	0	0	0	0	0	0	0
OTU324	90	89	119	1	58	0	1	0	1	0	2	0	12	33	672	0	1	0	0	1	0	2	0	0	2	0	169	53	0	0	0	0	0	64	0	0	0	0	1	0	0	1	0	0	0	0	0	1	1
OTU32410	0	0	1	1	0	0	0	94	2	8	1	3	46	0	0	0	62	0	8	1	0	0	1	0	0	0	26	0	0	0	0	0	0	46	0	1	0	1	1	76	0	1	0	2	39	0	0	0	0
OTU325	2	0	3	0	0	0	0	0	0	0	1	1	1	404	0	1	0	2	0	484	1	0	0	0	0	0	1	0	0	0	1	0	0	0	0	0	0	0	0	0	0	0	0	0	0	0	0	1	104
OTU326	10	4	2	0	14	0	0	0	0	94	0	0	25	0	25	1	1	2	0	0	1	1	0	1	0	1	0	1	0	0	1	0	99	0	1	260	0	0	2	34	0	0	0	0	114	0	0	0	1
OTU327	33	41	18	1	62	0	0	0	3	2	0	0	26	1	0	6	1	0	0	0	0	1	0	0	0	0	0	0	0	1	126	0	0	1	74	0	0	0	19	1	0	0	0	0	0	112	0	0	0
OTU3272	3	0	5	0	5	0	0	0	0	0	0	0	6	0	20	0	0	0	0	0	0	1	0	0	0	0	0	0	0	0	0	0	0	0	26	1	0	0	0	0	0	0	0	0	0	0	0	0	0
OTU328	0	1	0	13	1	6	15	23	11	2	2	26	0	5	0	10	0	27	18	9	24	6	4	7	0	11	1	1	18	0	11	2	10	11	23	30	7	0	0	5	0	20	16	18	2	6	28	21	4
OTU3287	0	0	2	1	1	0	1	0	0	1	1	0	0	0	0	0	0	0	0	0	0	0	0	0	0	1	0	0	0	0	0	0	0	0	0	0	0	0	0	0	0	0	0	0	0	0	0	0	0
OTU329	18	1	7	1	4	354	2	2	3	142	4	3	59	2	0	135	2	1	170	124	1	90	184	0	3	195	234	0	361	4	3	0	89	73	5	144	0	58	15	173	53	120	292	9	0	1	0	1184	1
OTU32963	1	1	0	1	0	0	0	2	1	0	0	0	0	0	0	0	0	1	0	0	0	0	0	0	0	0	0	0	0	0	0	0	0	0	0	0	0	1	1	2	0	0	0	0	0	100	152	0	0
OTU33	154	234	185	152	232	286	24	218	253	121	9	41	313	258	53	7	5	313	175	890	7	449	482	28	24	9	167	183	17	381	458	177	408	309	238	532	0	284	64	1992	38	58	70	139	536	96	392	380	2748
OTU330	2	0	0	0	0	0	47	0	0	0	52	111	0	9	0	0	0	0	3	0	1	0	0	0	1	0	0	0	103	0	0	0	130	0	144	2	0	18	2	0	0	0	219	0	0	0	0	0	1
OTU3305	1	1	0	0	0	0	0	0	1	0	0	0	5	0	16	0	0	0	0	0	0	3	48	46	0	4	0	0	0	1	1	0	0	52	0	0	0	0	0	0	0	0	0	0	0	0	0	0	0
OTU3308	2	2	18	253	10	0	0	1	0	41	0	0	4	0	0	1	0	0	0	125	1	35	0	0	0	0	0	0	0	1	1	0	178	0	1	0	0	14	0	0	0	0	0	1	0	0	0	0	0
OTU331	14	22	12	1	5	0	0	1	0	9	0	0	2	1	31	132	144	0	1	1	0	0	0	0	1	0	0	0	0	0	0	0	0	14	0	0	0	20	0	0	13	0	0	0	4	0	0	1	1
OTU33164	13	15	1	0	1	2	0	0	0	0	0	0	1	3	0	1	0	1	78	0	0	0	1	0	186	1	0	0	1	1	0	0	114	0	1	0	0	0	2	0	0	0	0	0	0	0	0	0	0
OTU332	2	20	14	123	4	0	0	0	0	0	0	0	8	1	0	0	0	1	2	0	0	35	0	0	0	0	0	0	1	0	0	0	0	0	0	2	0	0	0	1	0	0	110	0	0	0	0	0	0
OTU333	25	131	42	9	58	91	9	495	122	8	9	99	23	73	2	163	113	8	77	0	1	30	126	0	0	1	0	1	2	10	2	0	0	0	1	1	0	16	126	1	0	95	0	3	59	0	0	0	0
OTU3335	6	0	0	258	0	102	1	2	0	66	1	1	360	42	0	0	0	0	0	0	0	0	0	30	1	0	1	0	0	1	2	0	0	1	66	1	0	193	171	1	0	0	0	0	0	0	0	5	0
OTU334	2	6	0	116	125	0	0	0	4	1	3	252	4	3	0	0	0	73	0	96	1	33	1	0	0	143	19	0	0	1	1	0	0	0	0	0	0	0	1	0	38	1	2	1	0	0	0	0	0
OTU3340	4	20	2	0	1	81	1	2	2	0	0	0	9	4	0	1	0	0	1	1	0	1	0	0	0	0	0	0	0	0	0	0	0	0	0	0	0	16	0	0	0	0	352	0	0	0	0	0	0
OTU33403	1	0	0	2	0	0	0	0	1	0	0	0	1	34	0	0	0	0	0	0	0	0	0	0	0	117	0	0	0	0	2	0	0	0	0	0	0	0	14	0	0	0	0	0	0	0	0	0	0
OTU335	1	0	1	0	11	119	8	1	1	2	4	177	8	0	0	391	3	0	0	0	156	0	0	0	0	0	0	0	0	0	0	0	0	0	0	0	0	0	1	0	0	0	0	1	0	0	0	0	0
OTU3354	0	2	0	0	0	0	0	0	0	0	0	0	6	0	0	0	0	0	0	0	0	0	0	0	0	0	0	0	58	0	0	0	82	0	0	0	0	29	0	0	0	0	0	0	3	0	0	0	0
OTU336	6	0	1	3	6	2	0	0	0	0	37	1	69	39	2	49	0	0	1	0	0	0	59	0	0	0	0	0	0	0	1	0	0	0	1	1	0	31	20	29	1	0	0	1	0	0	0	1	1
OTU337	11	20	6	1	8	0	0	0	1	0	0	1	0	33	0	0	0	0	60	0	1	1	0	0	0	0	0	1	0	1	0	0	1	0	0	1	0	0	0	0	0	0	0	1	26	0	0	0	0
OTU338	85	71	86	1	81	0	1	4	0	0	2	2	13	22	401	0	4	2	9	0	1	29	1	124	23	133	123	0	0	0	1	0	137	0	2	2	0	0	0	0	0	0	0	0	77	0	1	0	0
OTU339	1	5	6	1	0	1	1	2	2	138	0	1	10	1	0	0	0	3	2	1	0	0	0	1	0	0	0	0	1	2	0	1	1	0	0	0	0	45	1	1	0	0	0	0	4	0	0	1	0
OTU34	9	1	1	3	0	1	1	155	3	29	3	0	366	3	5	1	2	1	10	82	2	3786	408	1	10	3	577	0	730	1261	172	10	499	114	636	3026	0	58	147	80	0	303	24	133	4	0	0	3	249
OTU340	63	165	48	0	42	0	0	0	0	0	2	0	21	128	0	0	3	0	0	0	0	0	0	0	0	0	0	145	1	0	0	0	0	181	1	1	0	1	21	114	0	0	0	0	0	0	0	0	0
OTU341	0	0	3	0	1	0	0	0	0	1	0	0	0	0	0	0	1	0	0	0	0	0	0	0	0	0	0	0	0	201	0	0	0	0	0	0	0	7	1	0	0	186	0	0	0	0	0	0	1
OTU34114	1	5	1	7	4	0	0	2	1	6	1	0	6	22	2	0	1	3	0	0	14	6	17	13	17	2	3	25	232	0	62	0	6	12	6	5	0	13	5	1	8	2	2	10	0	0	0	1	2
OTU342	2	9	1	1	7	1	1	0	0	1	0	1	2	0	1	0	0	116	0	0	0	0	0	0	2	0	1	0	128	1	0	0	0	0	0	0	0	15	2	0	5	1	0	0	0	0	0	0	0
OTU3424	3	0	0	0	6	0	1	0	79	1	0	1	0	0	0	0	0	0	0	0	1	49	2	0	1	1	0	4	0	0	0	0	1	0	0	0	0	0	1	0	0	0	0	0	0	0	0	0	0
OTU343	22	2	8	1	38	1	0	160	24	5	130	5	63	14	98	1	2	0	352	0	0	11	1	0	1	0	1	0	2	142	2	0	53	0	0	2	1	223	16	0	0	83	0	2	36	1	0	2	1
OTU3433	0	0	0	2	0	0	0	0	1	0	0	1	4	0	0	0	0	0	0	0	0	1	0	0	0	0	1	0	0	0	1	1	0	1	0	0	0	0	67	0	0	0	0	8	4	0	0	0	0
OTU3434	6	0	34	0	12	0	0	0	15	24	0	0	8	3	0	2	6	15	0	0	0	3	78	1209	297	0	2	1	2	46	0	0	129	44	2	0	0	0	0	0	0	0	0	0	1	0	0	0	0
OTU344	0	0	7	0	1	0	1	0	0	2	0	0	19	0	0	0	1	0	0	0	0	0	0	0	0	0	0	0	1	0	0	1	0	0	1	1	0	51	1	2	0	0	0	0	0	0	0	0	1
OTU345	5	2	0	0	1	0	1	555	1	0	0	1	2	0	0	2	1	133	3	0	0	98	0	0	0	0	1	0	0	0	0	0	0	0	0	0	0	23	1	2	0	378	1	110	0	0	0	2	0
OTU346	0	0	2	0	0	55	0	1	0	0	0	0	19	0	0	0	0	2	62	138	2	31	29	83	1	276	0	184	0	0	0	149	0	91	0	0	1	18	0	0	677	0	92	0	21	156	0	0	1
OTU347	19	26	38	3	26	1	4	4	95	35	0	52	45	2	3	2	7	1	103	3	2	2	3	2	2	3	0	1	3	3	2	0	1	0	1	2	0	28	54	1	0	122	1	80	17	0	0	2	0
OTU348	3	2	1	0	0	3	0	1	2	29	21	1	12	1	0	0	1	1	1	0	0	89	23	2	0	1	89	0	0	887	2	0	14	0	96	0	0	19	0	0	44	1	0	0	31	1112	2	1	222
OTU3487	24	35	39	1	21	0	0	0	0	0	1	0	16	1	1	0	0	0	0	0	0	0	0	0	0	0	0	0	0	0	0	0	0	0	0	0	0	0	0	0	0	0	0	0	0	0	0	0	0
OTU349	4	0	1	0	0	26	0	0	1	45	0	0	16	37	12	0	0	2	1	0	0	1	0	0	0	1	0	0	0	1	1	0	1	122	2	66	0	0	19	0	0	1	0	0	0	0	0	0	1
OTU3492	0	2	1	0	0	2	0	1	0	0	0	1	5	0	0	1	0	1	0	0	1	2	0	0	0	0	71	0	0	0	0	0	88	80	0	0	0	12	0	0	0	0	0	0	28	0	0	0	0
OTU34973	8	14	6	0	0	0	0	1	0	19	41	0	1	0	136	0	0	0	1	0	0	1	0	0	0	0	54	0	0	0	0	0	0	0	0	1	0	10	4	0	0	0	0	0	21	1	359	0	0
OTU35	313	23	26	884	13	711	72	570	151	222	153	481	90	136	82	423	308	3200	2334	209	421	519	24	393	13	232	54	115	184	136	540	147	190	428	410	84	75	52	45	84	15	266	482	482	133	91	184	398	172
OTU350	1	0	0	0	0	0	0	0	0	0	0	0	0	0	1	0	1	0	0	0	42	19	0	0	0	143	0	146	0	0	0	96	0	0	0	0	1	0	0	0	391	0	0	0	0	124	0	0	0
OTU351	0	0	0	1	0	0	0	0	0	0	0	0	1	0	0	1	0	0	0	1	0	1	0	0	9	0	497	0	0	0	2	0	2	101	17	285	0	0	9	29	0	1	0	0	0	1	0	0	0
OTU352	0	0	0	1	7	0	0	1	1	2	1	0	0	0	0	1	1	1	2	31	0	0	99	0	1	0	5	0	1	0	0	0	1	0	0	0	0	0	0	0	0	0	0	0	0	0	0	0	0
OTU353	27	12	27	0	5	1	1	0	0	0	0	0	15	0	6	0	0	0	0	1	0	0	0	0	432	0	2	0	1	0	0	0	0	0	0	1	0	0	0	0	0	0	0	0	109	0	0	0	0
OTU3536	8	1	0	1	6	1	2	1	1	2	0	0	10	0	0	0	0	1	56	0	1	0	0	0	1	0	0	1	0	138	0	0	0	0	0	0	0	20	0	0	0	0	0	0	0	0	0	2	0
OTU354	0	3	1	74	3	1	4	0	0	27	1	0	0	0	5	0	1	1	52	0	1	13	0	1	1	155	1	0	0	2	2	1	68	12	3	3	108	1	13	20	18	3	1	133	0	2	138	1	3
OTU3542	23	19	15	0	34	0	1	1	0	43	0	2	27	30	209	0	0	3	208	0	0	2	1	0	0	0	0	1	250	0	1	0	5	104	0	2	0	23	21	1	0	0	0	0	38	1	0	0	0
OTU3546	0	0	0	130	0	0	0	0	0	32	0	0	6	0	1	0	0	0	0	0	0	0	0	0	0	0	0	0	0	0	0	0	0	0	1	0	0	15	79	40	0	0	0	0	36	0	0	0	0
OTU355	70	120	91	4	36	4	18	525	136	235	245	13	1031	668	63	11	122	13	172	4	570	2	22	54	13	713	391	278	484	19	380	4	152	0	107	154	0	585	158	107	6	10	363	289	233	1	1	13	1087
OTU356	8	0	14	1	12	0	1	0	0	0	1	1	1	62	0	0	0	0	0	0	0	0	0	0	0	1	0	140	1	1	1	0	1	0	1	0	0	0	0	0	0	0	0	0	0	0	0	0	0
OTU357	0	0	1	1	0	0	1	1	0	1	48	0	1	19	0	0	0	0	1	0	63	17	0	0	0	0	0	0	0	0	0	0	1	2	0	49	0	0	0	0	0	6	0	0	0	0	0	0	0
OTU3571	0	0	0	0	1	0	0	0	0	10	0	0	18	2	0	0	0	1	0	0	0	0	88	0	0	0	41	86	0	0	0	0	0	0	0	0	0	0	0	0	0	0	0	0	12	0	0	0	0
OTU3577	2	28	0	0	0	0	0	0	0	0	0	1	33	78	0	0	1	0	0	0	1	38	0	0	0	0	0	0	0	0	1	0	0	0	0	0	0	0	0	0	0	0	0	0	0	0	0	0	0
OTU358	30	43	75	6	62	0	239	1	0	0	1	3	52	2	8	1	0	0	3	0	1	3	1	1	0	23	43	9	1	3	208	0	25	37	5	19	0	74	54	1	11	90	0	93	37	0	0	0	0
OTU359	63	64	108	0	43	1	0	273	50	52	0	4	59	79	299	0	116	1	1	0	1	0	0	0	0	0	0	0	0	0	0	1	2	36	1	3	0	61	0	137	0	209	0	2	51	0	0	218	1
OTU3595	1	0	0	0	1	2	1	1	2	0	0	0	0	0	1	0	0	1	0	0	0	1	0	1	0	0	0	136	0	0	0	0	2	0	0	0	0	11	22	0	0	0	0	0	38	1	0	0	0
OTU36	122	63	154	198	55	5	6	103	175	269	200	152	1116	1322	9	3	3	2	0	456	138	30	0	0	11	60	259	86	55	327	17	0	40	0	11	198	105	393	191	6	0	3	163	3	17	0	118	11	989
OTU360	0	0	2	18	2	0	1	3	7	0	11	3	0	2	0	5	0	43	26	4	9	3	0	0	0	3	0	0	0	1	4	59	20	0	59	13	1	2	5	11	0	11	4	63	7	16	0	50	34
OTU3600	4	1	0	0	1	0	1	80	0	0	0	0	0	0	0	1	0	0	23	0	0	0	0	2	0	0	13	1	0	2	0	0	1	0	0	0	0	0	0	0	52	0	0	0	32	1	80	0	0
OTU36012	55	57	23	1	1	118	3	0	1	66	2	0	13	48	6	0	0	1	0	0	0	0	0	0	0	0	0	2	1	2	2	0	0	0	1	1	0	2	0	1	0	0	0	0	0	0	1	0	0
OTU361	0	0	1	196	0	90	107	1	79	108	24	9	3	28	0	70	110	85	0	0	0	0	0	0	0	0	0	0	0	0	0	0	1	0	1	0	0	0	0	0	0	0	0	0	0	0	0	0	0
OTU3612	8	9	5	3	6	5	6	2	5	3	1	2	0	0	1	1	0	2	0	1	0	1	1	1	0	0	117	0	0	0	0	0	0	0	0	0	0	0	5	0	0	1	0	1	0	0	0	0	1
OTU362	25	30	28	4	40	4	9	7	8	64	10	16	17	61	14	7	4	182	40	2	0	6	0	2	284	2	162	103	1	2	0	0	51	0	2	1	0	58	75	1	0	1	171	0	227	0	33	4	233
OTU3628	1	1	0	0	0	0	0	1	0	0	0	0	3	30	1	0	79	0	1	0	0	48	0	0	1	0	0	0	0	0	0	0	0	0	0	0	0	8	1	39	0	0	0	0	25	0	0	0	0
OTU363	18	7	19	2	1	0	0	51	0	155	1	6	18	263	9	1	1	5	52	80	192	64	2	129	0	0	1	2	2	0	2	235	1	14	2	40	1	15	50	53	15	0	2	2	0	1	1	0	0
OTU3638	6	11	30	2	5	1	1	3	3	1	2	0	0	0	1	2	1	1	0	0	1	0	0	1	0	0	0	0	0	0	0	0	0	0	105	0	0	1	1	0	0	0	0	0	11	0	0	0	0
OTU364	0	0	0	0	0	1	0	3	0	0	58	0	0	1	0	0	0	1	114	0	0	0	0	1	228	0	61	0	0	428	1	0	0	0	0	0	0	20	29	0	0	0	0	1	0	0	0	0	0
OTU36402	0	0	1	1	292	0	0	0	0	0	0	0	1	0	0	0	1	0	0	0	0	0	0	0	0	0	0	0	0	0	0	0	56	0	0	0	0	0	0	0	0	0	0	0	0	0	0	0	0
OTU36406	6	0	0	0	0	0	0	68	0	0	1	0	0	1	0	0	0	0	0	0	0	72	1	0	0	1	0	0	0	0	0	0	0	0	0	0	0	0	0	0	0	0	0	0	0	0	0	0	0
OTU3643	8	0	5	0	3	0	191	0	1	3	0	0	5	0	0	1	146	0	0	0	2	0	1	1	0	1	1	2	0	1	0	0	0	0	3	0	0	0	0	0	0	1	0	0	0	0	1	0	0
OTU365	1	0	0	1	0	0	0	0	1	0	0	61	16	1	1	0	0	26	1	3	97	0	0	0	0	0	0	0	0	82	0	0	0	0	0	0	0	0	0	0	0	1	0	48	0	0	0	0	2
OTU36536	8	8	11	1	0	0	153	0	0	31	0	0	1	0	5	1	2	4	0	0	0	1	0	0	0	0	0	1	0	0	1	0	0	0	0	2	0	32	50	44	0	0	0	0	0	1	0	0	0
OTU366	0	0	2	12	2	5	18	4	11	2	2	4	0	9	0	22	3	29	3	15	67	8	1	8	0	18	0	0	29	1	19	2	21	6	81	5	4	5	2	8	6	20	26	27	7	39	63	27	12
OTU3662	0	0	0	0	2	0	0	1	1	0	0	1	38	65	38	0	56	1	0	0	2	0	2	0	1	0	1	1	1	0	1	0	0	0	1	1	0	37	1	50	1	5	0	1	31	0	1	89	0
OTU367	1	0	0	0	1	0	0	0	0	0	0	2	0	0	0	0	0	0	1	0	0	0	0	0	0	0	0	0	0	1	0	0	0	57	0	0	0	6	0	0	0	0	0	31	0	0	0	0	0
OTU368	0	0	1	143	1	113	135	0	16	79	1	61	0	32	0	43	98	29	0	0	0	0	0	0	0	0	0	0	0	0	0	0	0	0	1	1	0	1	0	0	0	0	0	1	0	0	0	0	0
OTU369	8	10	5	274	10	3	62	154	3	88	119	1	8	0	1	3	2	179	33	13	0	6	1	1	0	1	62	1	2	35	401	0	4	0	60	0	1	16	24	20	0	73	0	25	0	1	0	1	50
OTU37	81	162	34	260	37	698	181	185	191	301	255	309	377	300	42	368	13	381	398	493	18	418	303	302	420	8	473	30	117	538	527	124	1086	878	878	1009	248	413	356	564	1	555	1	60	2133	0	103	258	326
OTU370	6	8	0	0	1	1	0	0	49	0	0	1	1	1	0	0	0	1	2	0	1	63	86	1	0	0	0	0	0	1	171	0	3	0	2	0	0	23	0	0	0	0	0	0	0	1	377	1	1
OTU37017	6	9	0	1	1	0	1	0	0	35	0	0	2	0	194	0	1	2	0	0	2	85	3	2	1	2	1	0	180	2	0	0	5	0	1	2	0	214	4	503	0	0	0	0	51	0	0	1	0
OTU371	46	37	13	4	26	2	214	2	67	69	0	307	24	63	8	63	5	1	82	6	11	159	72	291	269	9	131	533	18	3	4	7	5	1	6	101	1	216	78	103	0	198	0	1	1	0	0	245	3
OTU372	3	22	1	2	1	0	1	45	2	82	1	0	10	227	0	152	3	8	1	1	0	67	2	1	2	1	2	2	353	0	1	0	1	0	0	0	0	153	36	77	0	16	0	54	33	0	0	1	0
OTU373	6	1	7	2	0	2	1	2	0	2	82	2	9	19	0	0	0	2	157	0	19	0	2	109	0	0	2	0	304	0	3	1	184	0	0	1	0	0	0	0	0	1	0	0	0	0	0	98	1
OTU374	16	7	10	1	11	1	1	0	0	0	2	0	21	4	13	0	0	3	0	1	1	8	4	2	0	0	0	0	1	1	0	0	101	8	5	79	0	43	0	1	0	1	0	158	87	0	0	0	1
OTU3742	5	0	0	1	1	0	0	0	0	0	0	0	0	0	1	0	0	103	0	0	1	0	0	0	0	1	0	1	0	1	0	0	0	0	0	0	0	0	0	0	0	0	0	0	52	0	0	0	0
OTU375	42	52	28	1	54	0	0	1	0	1	2	1	1	0	0	0	0	0	0	0	0	0	0	0	0	0	0	0	0	3	0	0	17	0	0	0	0	21	0	71	0	0	0	2	0	0	0	1	1
OTU3752	8	51	0	0	22	0	0	0	0	1	0	2	2	0	2	1	0	0	1	1	0	0	0	0	1	1	1	1	0	2	0	0	0	0	0	1	1	19	0	38	0	62	0	0	0	118	1	1	0
OTU3758	10	4	17	2	14	4	62	3	5	2	4	1	1	1	0	2	1	0	0	0	0	0	0	0	0	0	0	0	0	0	0	0	28	0	0	0	0	0	0	0	0	0	0	0	0	0	0	0	0
OTU376	1	1	2	1	1	0	0	1	0	0	0	0	0	27	0	0	0	0	0	67	0	2	0	0	0	0	0	0	0	0	0	0	1	0	0	0	0	2	0	3	0	1	0	0	0	0	0	0	0
OTU3764	2	3	0	0	0	0	0	0	0	0	1	0	10	0	0	0	0	0	0	0	0	0	0	0	0	1	1	1	0	0	0	0	0	12	1	0	0	1	25	0	0	0	0	24	0	0	0	35	1
OTU377	3	10	17	1	2	0	44	0	0	2	0	0	0	0	0	0	0	1	0	0	96	0	0	81	0	0	1	0	0	0	0	0	1	1	0	0	0	0	2	7	0	118	41	0	13	0	251	0	0
OTU37782	0	1	0	0	0	0	0	0	0	2	0	64	1	4	1	0	0	1	0	0	0	0	0	0	0	0	0	60	113	70	3	0	2	0	0	1	0	0	10	0	0	0	0	0	0	0	0	0	0
OTU378	1	3	0	1	2	2	115	2	75	69	0	2	99	1	2	0	0	0	0	87	0	0	0	0	1	0	0	0	1	3	0	1	2	0	208	0	0	58	13	2	0	0	0	0	0	0	0	1	1
OTU3785	5	1	2	1	3	5	0	1	4	1	0	1	6	42	1	2	1	0	69	0	1	0	1	0	0	2	1	0	1	0	0	0	0	15	1	0	0	0	11	1	0	85	0	0	0	0	0	0	0
OTU37858	16	9	22	7	28	1	4	4	5	2	2	126	0	0	8	2	1	0	0	0	0	63	1	145	0	1	0	0	0	213	1	0	1	0	0	0	0	29	0	0	0	2	0	0	1	0	223	1	137
OTU379	0	0	0	0	1	137	0	0	0	36	3	0	1	0	0	0	0	0	68	0	0	0	380	1	0	0	1	0	0	708	2	1	0	1	0	0	0	0	20	2	0	1	1	0	36	0	0	1	0
OTU38	26	29	30	841	23	264	654	894	55	340	624	334	82	197	5	264	323	474	76	512	71	181	150	185	3	6	51	0	4	211	96	75	4	53	8	56	256	428	247	42	11	2	271	52	41	0	225	202	3
OTU380	26	2	13	3	39	215	1	2	143	4	0	1	44	1	5	1	1	3	0	2	2	42	1	1	0	3	0	1	0	0	341	0	0	0	243	2	0	0	114	0	0	162	0	148	2	0	0	0	0
OTU38090	6	15	8	2	8	0	0	0	0	109	0	0	21	217	0	137	2	1	0	1	0	17	0	0	0	0	62	1	0	0	0	0	1	0	0	0	0	0	1	76	0	0	0	0	1	0	1	0	0
OTU381	23	0	15	5	5	1	1	0	1	37	1	0	11	69	5	3	0	0	281	0	2	1	42	2	0	265	1	0	0	1	4	0	2	0	132	1	0	0	24	2	0	0	0	0	23	0	0	0	0
OTU38169	0	27	4	7	1	6	0	1	0	46	1	0	52	0	11	0	0	3	0	0	0	15	9	21	7	0	90	0	1	2	0	0	0	0	0	1	0	14	2	0	0	0	0	1	0	0	0	0	1
OTU382	42	56	78	217	64	77	10	13	18	152	20	23	70	43	36	16	515	23	6	336	3	616	55	15	202	3	240	7	4	21	205	132	64	217	2	73	0	132	138	16	10	71	113	1	12	5	0	118	116
OTU383	16	8	2	114	17	0	0	0	0	30	0	1	0	1	60	0	0	0	0	0	0	1	1	1	1	0	0	0	194	0	0	0	1	0	1	0	0	210	31	0	0	0	0	0	19	0	133	0	0
OTU384	2	0	0	0	1	0	0	1	37	0	0	0	16	3	1	1	0	2	1	0	0	0	0	0	1	0	2	0	137	280	1	0	3	0	1	0	0	0	0	77	0	0	0	0	0	0	0	0	1
OTU385	5	0	0	0	3	0	0	1	0	37	0	0	14	2	0	2	1	1	30	0	0	0	0	0	0	0	0	16	1	0	4	0	1	0	2	1	0	100	4	32	0	2	0	1	0	0	0	0	0
OTU3855	6	1	20	0	0	0	0	1	0	0	2	0	18	0	1	0	0	0	0	0	0	241	0	0	0	0	0	0	0	0	0	0	0	0	0	0	0	0	0	0	0	0	0	0	0	0	0	0	0
OTU386	9	13	22	0	31	121	1	1	0	2	34	1	23	3	21	0	0	1	0	85	1	1	96	0	0	0	0	1	1	5	4	0	23	41	17	38	0	1	16	142	0	2	0	10	11	0	0	0	0
OTU3867	7	0	1	1	2	1	0	0	0	44	0	1	3	0	0	0	0	2	0	0	0	41	0	1	1	0	0	0	0	0	0	0	0	0	0	0	0	1	142	0	0	0	0	0	10	0	0	0	0
OTU387	10	30	9	0	8	0	1	0	0	0	95	2	30	1	37	92	0	0	0	1	0	0	1	0	0	1	0	0	0	0	0	0	0	0	2	2	0	22	34	0	10	0	0	0	0	0	0	1	265
OTU3879	1	0	0	0	1	0	0	0	0	0	1	2	1	35	0	0	0	0	0	0	0	60	0	0	216	0	1	0	0	103	0	0	1	0	1	0	0	0	1	0	0	0	0	0	0	0	0	0	0
OTU388	13	20	36	0	1	0	1	0	2	0	0	1	5	1	0	1	0	0	2	0	0	48	4	0	1	0	0	0	0	0	1	0	1	167	1	1	0	0	1	0	1	0	1	0	54	0	0	0	0
OTU38812	0	6	6	0	0	0	1	0	0	0	0	1	10	35	0	73	0	0	0	0	0	38	0	0	0	0	0	0	0	0	1	0	0	0	0	0	0	0	0	37	0	0	0	0	0	0	0	0	0
OTU389	0	1	2	3	3	0	55	13	48	4	4	21	0	9	0	10	2	22	0	20	32	0	24	8	0	38	0	2	27	0	55	12	13	3	92	87	8	2	1	1	0	10	4	32	0	26	47	75	41
OTU39	11	12	20	3	14	214	163	113	96	261	411	373	25	28	130	186	455	83	111	171	1	101	156	76	465	247	406	495	246	336	199	86	151	184	493	150	187	50	57	49	23	413	84	122	83	275	157	133	68
OTU390	3	0	0	0	8	0	0	0	0	0	0	1	0	0	0	0	1	2	0	0	0	0	0	0	0	0	0	0	0	0	0	0	0	0	2	1	0	0	27	0	0	0	0	0	0	0	0	0	0
OTU391	0	0	0	0	0	0	1	2	0	0	0	0	0	0	0	94	103	0	0	0	0	0	1	0	0	0	0	0	0	0	149	0	1	10	0	0	0	0	0	0	0	0	0	99	0	0	0	2	1
OTU3911	0	0	0	0	0	0	0	0	0	0	0	1	0	80	0	0	0	0	0	0	0	0	0	0	0	0	0	0	4	0	0	0	0	0	0	0	0	0	0	0	0	0	0	0	0	0	0	0	0
OTU39118	0	0	0	1	0	0	0	1	0	0	0	0	0	21	0	0	0	0	0	0	0	1	0	0	1	1	33	0	0	0	1	0	1	0	0	0	0	0	1	0	2	0	0	0	0	0	0	0	0
OTU392	98	184	66	9	129	1	5	3	2	66	2	2	86	46	14	2	3	6	141	2	0	2	2	1	1	141	127	308	0	2	1	0	68	38	4	159	211	168	155	131	32	3	1	122	1	1	0	3	1
OTU39219	0	0	13	0	7	0	0	1	0	37	0	0	13	0	8	0	0	0	0	0	0	1	0	0	0	0	54	0	0	0	0	0	1	0	0	1	0	18	0	64	0	0	0	0	0	0	0	0	0
OTU393	5	14	20	1	0	0	0	1	2	3	5	2	28	0	0	101	0	0	15	0	0	27	82	0	0	0	0	0	1	1	1	0	0	6	0	1	65	11	2	0	0	1	0	0	62	0	0	0	0
OTU394	1	1	1	1	0	13	0	1	0	1	2	104	13	0	12	0	0	1	1	0	0	0	59	0	0	0	0	0	0	371	3	0	1	0	0	0	0	0	0	1	0	0	0	0	17	0	0	0	0
OTU3941	0	0	1	0	0	0	0	0	1	0	0	1	37	1	0	0	0	0	0	0	0	0	0	0	0	0	0	0	0	0	0	0	380	0	0	0	0	40	1	30	0	0	0	0	36	0	0	0	0
OTU39491	0	0	2	2	1	0	1	2	0	0	2	2	5	0	1	1	0	0	0	0	0	0	0	0	0	0	0	0	0	0	0	201	0	1	0	0	0	26	0	0	0	0	0	0	0	0	0	1	0
OTU395	7	20	23	1	12	0	0	1	0	0	0	1	0	2	1	87	276	74	1	0	0	47	1	1	1	0	0	128	0	0	1	0	1	73	2	1	0	16	15	4	0	92	0	0	0	0	0	1	0
OTU3955	6	0	9	2	3	0	0	0	0	0	0	0	9	4	4	0	0	0	51	0	0	40	0	0	0	0	0	0	0	0	0	0	0	0	1	0	0	0	0	0	0	0	0	0	0	0	0	0	0
OTU396	1	0	1	1	0	378	2	0	0	0	0	0	35	5	0	2	1	4	0	32	3	54	6	5	0	0	0	0	1	0	3	0	325	75	0	0	0	2	1	27	0	71	176	0	693	2	0	0	0
OTU3965	12	0	0	0	0	0	2	1	0	0	47	0	2	66	3	0	0	1	0	0	0	0	0	0	0	0	0	0	0	0	0	0	0	0	0	0	0	0	0	0	12	0	1	0	0	0	0	0	0
OTU397	1	0	1	0	0	0	0	1	1	2	0	0	3	35	0	0	0	0	0	0	0	0	0	0	0	0	0	0	2	1	1	0	1	0	2	0	0	36	19	2	0	2	0	0	0	0	10	96	2
OTU398	69	69	74	7	26	1	3	23	146	3	0	111	13	2	13	2	4	5	21	98	272	5	139	0	138	5	17	130	1	0	3	1	57	1	5	35	1	32	18	1	0	2	0	0	57	2	0	4	198
OTU399	10	1	9	1	4	1	2	0	2	22	0	1	12	67	0	1	2	1	4	3	0	1	0	0	0	0	0	0	0	0	0	0	2	0	1	0	0	0	19	0	0	0	0	2	0	0	0	0	46
OTU4	99	257	197	3851	164	879	1826	3001	895	886	925	3338	178	691	66	1336	1385	1934	1368	1021	3521	731	1252	2360	153	4254	74	1450	1307	59	3007	884	1649	1552	3871	1854	2593	498	465	704	176	3477	3469	5174	817	2415	3540	4136	5184
OTU40	65	88	111	7	74	327	109	6	1	60	1	219	156	83	27	216	2	6	76	0	0	52	54	127	4	1	248	101	9	4	3	117	193	89	171	263	0	40	136	0	0	995	0	6	75	3	1	5	5
OTU400	0	0	0	0	0	0	0	105	0	0	0	0	0	0	0	0	0	0	0	0	112	34	1	228	0	105	0	0	0	0	0	1	0	0	0	0	185	0	0	0	294	0	0	0	0	1	203	0	0
OTU401	2	0	0	0	1	0	0	0	0	3	3	0	10	75	133	0	0	0	0	0	0	0	0	0	0	0	0	0	0	0	1	1	0	0	0	1	0	12	1	0	0	0	0	0	0	0	0	0	1
OTU402	26	22	31	0	2	0	0	1	0	0	0	2	12	0	0	0	0	1	61	1	0	0	0	0	0	0	1	0	0	1	0	0	2	0	162	1	0	0	0	1	0	0	0	0	2	0	0	0	0
OTU40205	6	1	6	0	4	0	0	0	0	0	1	0	3	0	0	0	0	0	0	0	0	1	0	77	0	0	0	0	0	0	0	0	1	0	0	0	0	0	0	0	0	1	0	0	0	0	0	0	0
OTU40263	0	0	0	0	2	337	173	103	16	17	52	1	9	4	0	18	163	1	12	7	5	3	1	1	0	0	0	0	0	1	0	0	0	0	0	1	0	0	2	1	0	0	0	1	0	0	0	0	0
OTU403	2	17	0	0	0	0	1	1	102	2	0	0	142	1	0	1	0	0	0	0	0	0	0	0	0	0	1	0	0	0	1	0	1	0	1	0	0	92	1	1	0	0	1	0	0	0	0	1	1
OTU404	0	1	0	0	0	0	0	0	1	0	0	0	0	0	0	0	0	0	0	0	0	1	0	0	0	0	0	0	0	0	0	0	0	0	0	0	2	0	0	0	12	0	0	0	0	0	0	5	0
OTU4040	2	0	1	1	0	0	1	0	0	1	0	0	0	0	1	0	0	0	9	0	0	43	0	0	0	0	0	0	0	0	0	0	0	0	0	0	0	0	0	1	0	122	0	0	0	0	0	0	0
OTU4044	9	0	0	1	0	0	0	1	0	1	1	0	0	0	0	1	0	0	1	0	0	79	0	0	0	1	0	0	0	0	1	0	0	0	0	0	0	0	36	0	0	1	0	0	0	0	0	0	0
OTU405	8	10	1	0	0	0	0	0	0	0	96	0	4	1	0	64	1	0	153	131	0	0	0	0	3	0	0	0	3	1	2	0	2	63	259	136	0	0	0	0	0	0	0	112	0	0	0	0	0
OTU406	0	1	0	1	3	0	2	1	1	1	0	2	0	1	1	1	0	0	0	0	0	2	1	0	1	0	2	0	0	1	0	0	1	0	0	82	0	2	0	0	0	0	0	0	0	0	0	1	0
OTU40695	0	0	0	0	0	0	0	0	0	15	0	1	0	0	2	0	0	1	2	63	75	0	0	70	0	74	0	103	0	1	0	0	0	0	0	0	2	0	0	0	122	0	131	1	0	0	0	0	0
OTU407	10	29	32	0	4	0	0	1	1	0	0	1	0	0	304	1	0	0	0	0	0	0	65	0	1	0	0	0	293	0	1	0	109	61	0	0	0	5	1	30	0	42	0	0	0	0	0	0	0
OTU408	1	1	0	0	2	0	0	0	0	0	0	2	0	8	7	2	1	258	0	0	0	58	0	0	0	0	0	25	0	2	1	104	1	0	99	0	0	13	0	0	0	0	0	55	0	0	0	0	1
OTU409	3	0	0	1	0	0	0	0	0	0	0	0	0	0	1	0	85	0	0	68	1	0	0	0	0	0	0	1	0	0	1	0	0	0	13	0	0	0	0	1	0	0	0	0	0	0	0	0	0
OTU41	45	41	29	347	33	5	8	170	83	106	85	18	456	316	1	230	11	9	157	71	759	1	41	96	11	505	39	264	276	12	262	91	166	133	248	481	0	203	48	54	0	10	1	82	47	0	0	12	440
OTU410	4	0	12	1	1	123	1	0	1	69	0	32	4	16	0	0	1	4	1	1	1	0	0	0	1	0	0	0	1	3	1	0	58	7	1	0	0	11	2	0	0	0	0	0	1	0	0	0	0
OTU41038	2	0	0	0	5	0	3	0	0	0	0	0	1	0	8	0	1	0	0	0	0	0	0	0	1	75	0	0	0	1	0	0	40	31	1	0	0	0	0	0	0	0	0	0	53	0	0	0	0
OTU4104	3	2	2	0	0	0	0	0	0	0	42	1	15	0	24	94	0	2	1	0	0	0	0	0	1	0	0	1	0	1	2	0	0	1	0	0	0	18	36	0	0	0	0	1	6	0	0	2	1
OTU4109	4	0	0	0	6	0	0	0	0	0	0	1	1	1	3	0	0	0	0	79	7	1	0	0	0	1	0	0	0	116	2	0	1	0	1	0	0	0	0	0	0	0	0	0	0	0	0	0	0
OTU411	0	0	0	0	0	0	0	0	117	0	0	1	0	0	0	1	0	1	1	96	0	0	13	0	1	0	0	0	161	0	0	203	0	0	0	0	0	23	0	0	6	1	0	0	17	0	0	0	0
OTU412	0	0	0	0	1	0	0	0	1	0	0	1	3	3	6	0	0	2	0	0	0	0	0	0	0	0	0	5	0	0	0	0	1	0	2	0	0	0	0	0	0	0	0	0	0	0	0	0	0
OTU4129	11	1	2	2	0	3	1	1	2	1	1	0	4	0	3	1	1	2	0	0	1	0	0	0	0	0	0	0	0	0	1	0	0	3	0	0	0	0	0	0	0	0	0	0	0	0	0	0	0
OTU413	23	29	33	0	46	3	1	1	0	12	1	2	68	79	247	0	0	5	98	2	1	27	0	3	129	0	0	0	0	44	0	0	139	28	3	1	0	75	1	1	0	3	0	2	91	0	0	0	0
OTU41347	140	196	224	2	145	2	0	2	3	1	1	2	53	1	12	1	1	5	1	1	0	0	1	0	19	2	17	0	27	157	174	0	317	0	203	138	0	1	16	102	0	139	0	1	1	0	0	0	2
OTU414	9	5	0	0	2	0	0	1	0	2	0	0	29	2	0	2	1	2	0	0	2	0	0	1	1	0	1	0	1	1	282	0	54	8	124	0	0	32	12	108	0	4	0	256	16	0	0	17	1
OTU415	0	0	2	0	0	0	0	0	0	0	2	0	0	0	1	0	0	0	1	172	234	80	0	0	0	339	0	2	0	0	0	0	0	0	0	0	276	0	0	0	408	0	1	0	2	1	1	0	0
OTU4154	4	2	2	7	2	67	1	2	6	0	1	1	4	60	0	1	1	1	1	0	0	1	1	0	0	0	0	0	0	0	0	0	0	0	0	0	0	0	0	0	0	0	0	1	1	0	0	0	0
OTU416	10	21	1	51	18	58	181	3	39	5	1	2	10	0	2	1	1	2	13	94	0	0	0	169	2	0	171	60	0	87	2	1	97	151	1	0	1	43	0	1	9	115	0	0	1	95	0	1	24
OTU4162	2	0	10	4	2	2	1	57	2	3	6	2	0	0	0	0	0	2	0	0	0	0	1	0	0	1	0	1	0	0	0	0	1	0	0	0	0	0	46	0	0	0	0	0	0	1	0	0	0
OTU4166	14	18	1	3	13	1	1	2	1	1	1	0	0	74	0	2	0	0	1	0	0	3	1	6	0	3	0	4	0	0	0	0	6	2	0	0	0	5	0	1	0	0	0	1	9	0	0	0	0
OTU417	11	24	0	0	21	0	0	0	0	135	30	1	18	49	1	0	1	0	0	0	0	77	105	0	1	0	56	1	0	0	0	1	100	0	0	1	0	1	1	0	0	0	317	1	52	1	0	1	1
OTU418	2	3	0	0	0	0	0	0	0	25	73	0	24	28	0	140	0	1	0	0	0	4	0	0	0	0	106	0	0	0	0	0	0	0	1	1	0	0	0	0	0	0	0	0	0	0	0	0	0
OTU419	4	0	7	151	0	0	0	0	0	0	0	0	22	18	1	0	0	1	0	0	0	1	43	0	1	109	100	0	0	0	0	1	61	0	1	1	0	0	10	0	0	0	0	1	27	0	0	0	1
OTU4198	17	40	24	0	54	1	0	0	0	0	0	0	0	0	1	0	0	0	0	0	0	0	0	0	0	0	0	0	0	1	0	0	0	0	0	0	0	4	0	0	0	0	0	0	0	0	0	0	0
OTU42	2189	2211	2317	14	1391	8	11	391	113	197	23	244	93	122	17	16	11	47	299	204	1	144	239	59	71	1	8	540	58	16	15	0	134	330	204	8	0	117	41	785	4	416	2	214	82	84	0	255	6
OTU420	44	38	23	0	16	0	2	1	5	73	4	4	28	3	34	0	2	0	106	0	0	89	0	1	1	17	73	10	1	0	1	0	3	60	34	1	0	57	223	95	0	0	0	0	14	0	0	0	0
OTU421	11	38	49	1	8	0	2	0	1	0	0	1	16	0	1	1	2	1	2	0	1	2	1	0	0	1	1	2	1	2	449	0	3	0	285	123	1	14	27	85	0	67	0	0	0	0	0	1	1
OTU422	1	14	0	0	9	2	0	0	0	0	1	0	2	3	1	0	0	1	0	0	0	0	0	0	1	0	0	0	0	1	0	0	119	0	3	0	0	40	0	49	0	0	0	0	0	0	0	0	0
OTU4222	9	11	2	3	7	10	5	7	76	1	5	1	0	0	1	1	1	4	0	0	0	0	0	0	0	0	0	0	0	0	1	0	0	0	51	1	0	0	0	0	0	0	0	0	0	0	0	0	0
OTU423	18	23	21	201	33	0	0	0	0	2	0	0	14	1	0	0	0	1	0	0	1	0	0	0	0	140	1	0	0	0	0	0	0	0	0	0	0	0	37	0	0	0	0	0	1	0	0	0	0
OTU4237	0	10	1	1	0	0	1	2	1	2	0	0	0	1	0	127	3	1	2	0	0	1	1	2	0	0	1	0	0	0	0	0	29	0	1	1	1	0	0	0	0	1	0	0	0	0	0	0	0
OTU424	2	0	7	27	0	0	0	0	47	68	1	0	13	0	0	0	0	0	23	1	0	0	0	0	0	0	0	0	0	0	0	0	1	0	0	0	0	0	0	1	0	0	0	0	0	0	0	0	0
OTU425	30	23	48	0	31	0	0	0	0	3	2	0	10	0	104	0	0	0	1	30	0	30	0	0	0	1	0	0	2	0	0	0	1	0	0	0	0	0	0	1	0	0	0	0	28	0	0	1	4
OTU426	2	0	0	1	0	0	0	2	0	0	0	1	0	1	0	0	0	0	0	0	0	2	0	0	0	1	0	0	0	0	0	2716	0	66	0	0	147	0	0	46	0	0	0	0	0	0	0	0	0
OTU42658	5	0	33	1	10	0	0	0	0	0	0	3	4	80	0	0	0	0	3	0	0	0	1	0	0	0	0	0	1	0	0	0	66	116	0	0	0	0	0	0	0	196	0	0	0	0	0	0	1
OTU42660	8	1	0	9	1	96	0	2	122	2	14	53	11	1	1	1	126	13	0	0	0	0	122	102	279	1	6	0	0	3	654	1	1	0	0	0	0	36	9	18	0	0	132	1	0	0	0	12	49
OTU427	0	0	0	0	0	0	0	0	0	48	114	0	1	0	0	0	2	0	0	16	3	0	0	0	1	1	0	0	32	0	0	104	52	52	1	1	58	36	1	0	0	0	197	1	0	0	0	1	97
OTU42745	0	0	1	0	0	0	0	0	0	0	0	0	3	0	0	0	0	0	0	0	0	0	0	0	0	0	0	0	0	0	0	0	0	0	0	0	0	13	0	0	0	0	0	0	0	0	0	0	0
OTU428	1	1	1	17	3	1	29	17	22	3	0	3	0	11	0	29	0	20	10	2	70	12	0	18	0	21	0	0	14	0	9	0	41	7	54	47	39	4	4	7	0	48	0	38	9	18	25	52	12
OTU429	0	1	0	0	0	3	112	0	1	1	128	0	0	1	10	1	0	1	0	0	0	0	0	0	0	0	0	0	0	0	1	0	2	1	0	0	0	1	39	0	0	0	0	0	0	0	0	1	1
OTU42909	1	1	0	185	2	1	0	0	0	4	1	2	17	3	0	1	0	0	0	39	0	0	0	0	0	2	0	0	0	0	0	0	0	0	1	0	0	49	45	3	0	0	0	0	96	0	1	1	5
OTU43	4	8	7	4	2	71	6	1	2	86	3	1	81	70	6	3	77	19	551	1555	801	448	687	844	95	1509	89	688	2	1	0	558	70	388	2	1	1920	23	0	1	6953	4	434	1	405	1190	1825	4	4
OTU430	12	0	12	0	28	0	0	0	0	25	0	0	113	0	0	1	1	0	0	0	0	0	0	0	0	0	68	0	0	0	0	0	1	0	1	1	0	16	1	0	10	1	0	0	0	0	0	0	1
OTU4300	4	0	2	0	0	0	0	0	1	50	1	1	1	37	1	0	0	1	0	0	0	0	0	169	0	0	1	0	0	0	0	0	0	0	1	0	0	0	0	49	0	225	0	0	0	0	0	0	0
OTU43015	1	0	0	0	1	0	0	0	1	0	0	0	13	0	0	120	1	0	0	0	0	0	0	0	0	0	0	0	0	0	0	0	24	0	0	0	0	0	0	0	0	481	0	2	0	0	0	0	0
OTU431	22	31	53	1	39	0	0	0	0	0	1	0	15	29	66	1	1	0	0	0	0	0	0	0	0	0	0	0	0	1	0	0	0	0	0	1	0	0	1	119	0	66	0	2	0	0	0	0	0
OTU432	9	7	12	1	0	0	0	0	0	1	0	0	100	0	0	1	1	1	0	0	0	0	0	0	0	1	0	0	0	0	0	0	4	0	0	1	0	0	0	0	0	0	0	0	0	1	0	0	0
OTU433	0	0	1	0	0	1	1	124	0	0	2	4	0	27	0	72	49	0	0	0	0	0	0	2	0	0	1	0	0	0	0	0	0	0	0	0	0	0	0	0	0	0	0	0	0	0	0	0	0
OTU4339	1	1	1	1	22	109	1	3	0	21	0	0	1	1	0	0	0	2	0	38	0	0	0	0	0	0	1	0	3	0	0	0	0	0	0	1	0	1	0	0	0	0	0	0	0	0	0	2	1
OTU434	24	22	13	1	3	0	0	0	0	103	47	1	40	140	0	2	0	1	73	0	0	0	0	0	0	2	85	1	405	1	1	0	88	67	1	2	0	39	30	1	0	70	0	18	45	0	0	24	2
OTU435	28	36	36	0	24	0	0	1	1	0	0	0	10	1	457	0	0	0	54	0	123	1	0	1	0	1	81	94	1	0	0	1	1	35	1	2	54	1	1	103	0	0	1	63	0	0	0	0	0
OTU4351	0	0	0	0	0	0	0	0	1	19	0	1	7	0	3	2	0	3	0	0	0	1	0	0	111	0	4	0	0	0	0	99	2	43	1	0	0	13	0	0	0	0	0	0	0	0	0	82	100
OTU436	1	0	4	0	0	0	0	0	0	0	0	0	0	19	0	0	1	0	0	0	0	0	0	0	261	0	61	0	1	0	0	0	0	0	0	1	0	1	1	0	0	0	0	1	0	0	0	0	0
OTU43662	1	8	1	33	5	0	0	0	0	0	0	0	31	0	0	0	1	133	0	0	0	0	0	0	0	0	0	0	0	0	0	0	0	0	0	0	0	0	1	0	0	0	0	94	1	0	0	0	0
OTU43679	3	31	2	0	5	0	1	0	0	0	1	0	9	0	0	1	224	0	1	0	0	0	1	0	0	0	0	110	0	2	0	0	0	0	0	0	0	0	20	0	0	1	0	0	0	0	0	0	0
OTU437	2	0	0	0	0	1	0	0	0	0	0	1	0	0	7	0	0	0	0	1	0	0	0	0	0	0	0	0	0	1	1	0	0	0	0	0	0	28	0	0	0	0	0	0	0	0	0	1	2
OTU438	41	51	19	86	9	4	1	2	0	0	2	2	24	74	23	145	0	3	122	0	0	216	2	81	1	1	58	1	1	1	0	0	4	2	162	2	0	76	161	0	0	1	0	0	0	0	0	0	1
OTU439	3	22	0	189	1	0	0	0	0	0	0	0	11	2	19	0	0	0	0	0	0	0	0	0	0	0	0	0	1	1	0	0	0	77	0	0	0	0	40	0	0	0	0	79	0	0	0	0	0
OTU44	20	33	30	106	11	342	99	92	124	22	216	210	43	47	93	137	178	89	161	113	392	98	52	78	441	187	256	577	106	205	361	183	171	311	256	603	510	117	52	205	49	310	178	189	135	198	168	162	211
OTU440	1	1	0	0	1	0	0	0	0	0	1	0	17	0	0	0	0	1	2	1	0	0	1	0	0	0	0	2	0	0	0	0	82	0	2	1	0	0	0	0	0	379	0	0	16	0	0	0	0
OTU441	0	0	1	0	1	69	46	2	75	67	3	53	0	21	7	129	162	34	0	0	0	0	0	0	0	0	0	0	0	0	0	58	1	0	0	0	0	0	27	0	0	0	0	0	0	0	0	0	0
OTU44108	2	0	0	0	0	0	1	0	0	1	1	1	10	93	3	0	0	0	0	0	0	0	0	0	0	0	0	70	0	0	0	0	0	9	0	0	0	38	0	1	0	2	0	0	0	0	0	0	0
OTU442	7	0	8	0	0	0	0	0	1	0	0	0	18	1	1	2	2	0	0	0	0	46	0	0	202	0	1	0	3	0	1	1	68	18	1	7	0	47	23	0	0	2	0	5	0	0	0	0	0
OTU443	26	17	36	0	21	0	0	1	0	0	1	0	2	18	0	1	0	0	45	0	0	0	0	0	0	0	1	0	0	1	0	0	1	0	0	0	0	0	0	0	0	0	0	191	22	0	0	0	1
OTU4434	58	61	71	72	51	3	0	0	71	11	0	1	22	42	59	3	2	1	0	0	0	20	1	53	0	0	0	0	0	0	1	117	2	57	1	0	0	13	0	0	59	0	0	1	0	0	0	0	0
OTU444	2	1	2	0	0	0	1	1	0	1	0	1	8	1	0	1	1	0	0	0	0	0	0	0	1	0	0	0	0	1	0	0	1	0	0	0	0	0	0	0	0	0	0	1	0	0	0	0	0
OTU445	0	0	0	1	0	95	0	0	0	3	2	134	147	0	0	45	0	689	0	0	0	0	0	0	0	0	0	0	0	0	0	0	0	0	0	0	0	0	0	0	0	0	0	0	0	0	0	0	0
OTU4451	15	21	9	0	3	4	0	0	1	1	0	1	4	30	1	0	0	0	0	0	0	751	3	107	0	0	0	0	0	0	1	0	1	1	1	2	0	25	0	0	0	0	0	0	0	0	0	1	0
OTU446	33	9	22	0	27	0	0	1	0	40	0	5	25	25	1102	0	0	0	168	1	0	0	0	0	0	0	115	0	0	0	1	1	1	0	1	94	0	11	0	2	0	0	1	2	0	0	0	0	2
OTU4466	4	12	9	0	12	0	0	1	1	0	1	0	1	0	0	0	0	0	0	0	0	0	0	0	1	1	73	1	1	0	0	0	1	0	0	0	0	7	0	0	0	0	0	0	0	0	0	1	0
OTU447	10	1	0	1	2	1	96	1	71	0	1	1	29	1	14	0	2	2	147	0	3	0	1	4	0	0	45	0	2	0	0	0	29	0	0	1	0	41	9	20	0	0	0	0	247	2	0	1	0
OTU448	5	7	11	0	16	0	0	0	0	1	61	1	21	80	50	0	0	0	50	13	0	0	0	0	0	0	76	0	0	0	30	0	0	25	0	83	0	1	1	222	0	0	0	0	0	0	0	0	0
OTU449	0	0	1	0	1	3	0	0	3	1	2	2	1	35	0	393	5	0	0	0	0	0	0	0	0	0	0	0	0	0	0	0	0	0	1	0	0	1	0	0	9	0	0	0	0	0	0	0	0
OTU45	25	29	23	355	18	148	336	150	27	289	137	214	9	10	1	129	538	412	55	136	36	23	112	215	248	282	4	356	147	531	242	32	201	52	113	138	264	12	49	3	39	77	96	73	69	12	287	37	185
OTU450	27	14	22	1	76	3	2	162	1	6	3	0	169	15	1	1	197	2	2	98	1	61	0	2	4	2	0	0	2	8	0	0	1	156	4	51	170	39	45	1	1	1	0	83	0	0	0	2	1
OTU451	0	0	1	0	0	0	0	0	0	1	0	0	2	0	1	0	0	0	98	0	78	36	51	0	0	228	0	0	1	1	0	2	0	0	0	0	343	0	0	11	326	0	0	0	0	0	203	0	0
OTU452	0	0	0	0	0	0	0	0	0	0	0	0	0	0	0	0	0	0	40	1	0	0	45	84	0	295	0	2	0	0	0	0	1	101	0	0	0	0	0	0	311	0	155	0	1	0	0	0	0
OTU453	22	16	31	0	36	0	0	0	0	19	0	1	1	0	23	0	0	1	0	0	1	43	0	0	1	0	0	123	0	3	2	0	1	0	0	1	0	2	0	1	1	0	0	1	2	0	0	3	1
OTU454	3	1	10	2	3	0	2	1	1	17	1	1	17	2	6	0	0	3	0	1	1	0	120	0	0	4	0	0	90	0	1	1	2	199	2	66	0	9	4	0	0	2	0	0	63	0	0	1	3
OTU455	17	5	29	0	28	0	0	0	0	0	0	2	23	22	0	0	0	1	0	0	0	0	22	0	1	1	32	0	1	0	0	0	0	0	1	0	0	20	0	151	0	0	0	0	69	0	0	0	0
OTU4557	9	12	8	0	9	0	0	1	0	0	0	0	0	0	1	0	0	0	0	1	2	1	0	0	0	1	0	0	0	0	0	0	0	0	0	0	0	0	0	0	0	0	0	0	0	0	0	0	0
OTU456	0	0	0	0	1	0	0	0	0	1	0	0	0	0	0	0	0	0	0	0	1	0	0	0	0	0	0	0	0	0	0	0	0	0	0	0	0	0	0	1	0	0	0	0	0	0	0	0	0
OTU4560	6	1	1	3	2	0	0	0	2	0	1	2	0	0	2	0	1	0	1	0	0	1	0	0	0	3	0	2	0	0	0	0	59	7	0	0	251	0	0	0	0	0	0	0	32	0	0	0	0
OTU457	22	68	27	0	28	2	0	0	49	151	53	200	40	192	63	1	0	8	92	149	2	9	1	0	3	0	23	1	0	2	0	1	33	71	4	6	0	104	3	1	24	5	0	0	78	0	0	166	1
OTU458	2	3	3	2	7	0	1	1	0	106	1	3	25	33	1	5	6	17	33	0	0	46	0	63	0	147	0	0	0	0	0	0	0	0	0	1	82	1	3	1	0	0	0	0	0	0	1	0	2
OTU459	1	6	0	0	0	0	0	2	2	0	1	0	9	0	3	0	0	0	0	0	1	0	0	26	1	61	0	3	0	2	202	1	1	0	45	0	0	0	16	23	0	1	199	0	26	153	0	72	0
OTU45936	0	0	0	0	0	0	1	0	0	0	0	1	0	0	0	1	1	253	0	0	0	0	0	0	0	0	0	0	0	0	0	0	0	0	0	1	0	0	0	0	1	0	0	0	0	0	0	2	0
OTU46	399	551	564	9	294	4	2	4	80	153	6	12	57	11	17	3	4	5	19	1	0	5	52	1	0	0	4	57	3	81	2	77	8	0	94	2	1	30	48	179	0	3	1	56	41	1	0	5	2
OTU460	5	26	1	1	5	16	71	2	1	24	1	0	6	64	1	0	0	0	70	0	0	72	32	0	1	0	21	0	0	2	0	0	67	1	38	26	0	10	1	31	0	57	0	0	36	0	0	0	0
OTU46041	0	0	0	0	0	0	0	0	0	0	0	0	0	0	0	0	0	0	0	0	0	0	0	0	0	0	0	0	0	0	1	0	0	0	0	0	0	0	0	0	2	0	0	0	0	0	0	0	0
OTU461	0	0	0	135	1	42	4	0	0	39	0	0	7	26	1	0	0	0	0	0	64	11	0	0	1	0	20	0	98	0	0	0	0	0	0	0	0	12	0	0	4	67	0	0	0	4	0	3	0
OTU46117	1	2	6	48	6	21	0	98	0	0	2	0	6	52	10	52	1	3	3	6	113	31	0	0	0	23	57	50	15	84	204	5	31	69	75	0	0	4	3	1	0	0	26	1	0	0	139	0	19
OTU46174	0	0	0	1	0	0	2	1	2	0	0	2	0	0	0	1	0	0	1	0	0	0	0	0	1	0	0	0	1	0	0	0	0	0	0	0	0	0	0	0	0	0	0	0	0	0	0	0	0
OTU462	0	0	0	0	0	0	0	0	0	0	0	0	1	0	0	0	0	0	0	0	1	0	0	0	0	0	0	0	0	1	0	0	0	0	0	0	0	0	0	0	0	2	0	0	0	1	0	0	0
OTU463	1	18	11	0	0	0	0	0	1	7	0	0	55	21	0	0	0	0	0	0	56	2	0	0	0	54	25	0	0	0	0	0	48	50	1	1	0	53	5	16	0	1	0	0	0	0	0	1	84
OTU464	101	120	70	0	87	37	1	15	0	2	1	0	10	38	0	39	1	0	22	1	0	6	35	0	0	0	25	24	0	2	0	14	17	15	1	22	0	19	5	5	0	70	0	15	0	1	0	17	0
OTU465	0	1	3	0	6	0	0	0	0	1	1	0	0	0	0	1	47	1	13	0	22	0	15	0	0	0	0	0	0	0	0	0	0	0	0	0	0	0	1	10	0	26	61	0	0	0	66	0	60
OTU4653	6	19	7	0	3	0	0	0	0	0	0	0	3	0	0	0	0	0	0	0	0	0	0	0	2	0	0	0	1	2	0	0	0	0	0	0	0	11	0	52	0	0	0	0	0	0	0	2	0
OTU466	1	0	4	0	0	0	0	1	0	16	0	1	0	1	0	0	0	0	0	0	0	0	0	0	0	0	87	0	0	0	0	0	0	1	0	0	0	0	0	0	0	0	0	0	80	0	0	1	0
OTU467	1	0	7	0	3	0	2	0	1	37	0	0	0	0	0	0	0	0	26	0	0	2	20	1	0	0	0	190	0	0	0	0	0	35	0	1	0	0	0	2	0	0	0	0	0	0	152	0	0
OTU468	26	29	34	1	63	0	1	0	0	2	1	1	17	88	0	1	1	2	245	0	1	190	2	1	181	0	2	0	4	3	0	0	5	0	49	100	1	1	51	0	0	1	177	0	0	0	0	2	0
OTU469	0	1	0	2	0	0	303	0	1	1	1	0	0	1	0	1	0	1	0	0	0	0	0	0	0	0	0	0	0	3	0	0	0	0	0	0	0	1	0	28	0	0	0	0	0	1	0	0	0
OTU46985	8	8	13	0	12	0	0	0	0	0	0	0	0	0	32	0	0	1	38	0	1	1	104	1	0	0	1	0	0	0	0	102	2	0	0	1	0	0	0	0	0	0	0	0	45	0	1	0	0
OTU47	278	430	346	339	298	5	312	598	257	153	241	112	189	186	1382	98	165	4	93	67	4	147	130	277	4	77	243	72	737	6	4	2	213	122	89	290	0	191	178	55	0	114	1	69	22	0	1	114	3
OTU470	0	8	1	1	15	0	1	1	62	1	2	0	1	4	21	0	2	2	55	0	2	0	0	2	1	0	1	0	0	0	1	0	0	0	0	1	0	6	0	0	18	96	0	1	31	0	0	0	0
OTU4708	5	0	0	0	3	0	125	1	0	36	1	3	15	0	0	1	59	2	0	2	3	2	1	1	0	0	0	5	1	0	0	0	124	61	1	1	0	13	0	1	4	50	0	0	116	0	1	0	0
OTU471	14	6	12	0	0	0	0	0	0	77	2	1	21	0	50	0	0	0	0	0	0	0	1	1	0	0	0	0	0	1	1	2	0	0	0	0	0	0	2	60	0	0	0	0	19	0	189	1	0
OTU472	6	2	0	0	0	0	0	0	0	4	0	129	107	128	3	95	1	1	0	5	7	0	0	0	0	0	0	0	2	1	3	0	2	0	0	5	0	60	12	45	7	1	0	1	0	0	0	1	2
OTU4728	1	9	13	0	0	0	0	0	37	0	0	0	11	45	9	1	3	161	73	0	2	20	0	0	1	215	0	1	6	0	0	0	43	0	1	106	0	9	40	35	0	0	0	0	27	0	0	0	1
OTU473	6	1	0	1	7	0	1	2	0	0	1	0	1	0	0	0	1	0	0	0	0	0	0	79	0	1	63	102	0	0	0	0	0	0	1	1	0	26	8	1	0	112	0	0	0	0	0	0	0
OTU474	5	4	0	0	18	0	1	1	3	22	0	0	100	1	0	0	0	1	0	0	0	0	40	0	0	0	1	0	0	0	0	0	0	0	0	0	0	74	19	0	0	0	0	0	0	0	0	2	1
OTU47473	0	0	0	0	0	0	0	0	0	0	0	0	0	0	0	0	0	0	0	2	184	36	0	51	0	0	0	1	0	0	0	213	0	1	0	0	1	0	0	0	125	0	1	0	1	1	0	1	0
OTU47481	9	2	6	0	0	0	0	0	32	0	1	0	4	41	0	0	1	0	53	68	0	55	0	0	0	0	0	0	0	0	250	0	0	1	0	26	0	58	0	0	0	1	0	0	0	0	0	2	78
OTU475	68	105	88	3	42	0	1	0	0	0	1	0	17	2	15	2	107	3	61	0	1	77	0	0	0	40	1	0	134	1	0	0	43	109	1	252	0	62	9	0	0	150	0	0	0	0	0	1	2
OTU47561	0	1	0	0	0	0	0	0	0	0	0	0	0	1	1	0	0	0	0	0	7	137	48	105	0	180	0	106	0	0	0	2	1	1	1	0	0	0	0	0	335	0	168	0	65	1	104	0	1
OTU476	0	0	0	1	0	80	0	0	0	0	1	0	21	0	0	0	100	1	0	0	0	0	0	1	0	0	0	0	0	617	1	0	0	0	1	0	0	0	0	0	0	0	0	0	0	0	321	0	0
OTU47635	3	0	0	0	0	0	1	0	0	0	2	0	6	27	1	0	0	0	0	0	0	0	0	0	0	0	0	0	0	0	0	0	0	0	0	0	0	1	0	0	0	0	0	0	0	0	0	0	0
OTU477	0	0	0	2	0	0	0	0	0	0	0	0	0	0	0	0	0	0	2	55	0	100	1	1	0	102	0	106	0	0	0	1	0	34	0	0	166	0	0	0	618	0	0	0	1	2	311	0	1
OTU478	3	7	0	6	0	9	0	0	0	38	0	1	9	85	0	0	0	1	0	0	0	38	0	0	0	0	46	0	0	1	1	0	10	0	58	35	0	25	47	0	0	0	25	0	0	0	0	0	0
OTU479	2	0	0	0	0	0	1	0	0	0	0	2	116	3	0	0	0	0	0	1	0	0	0	0	0	0	0	0	0	2	0	0	104	0	2	0	0	22	9	3	0	0	81	1	41	0	0	2	1
OTU48	27	31	12	31	38	4	277	155	190	31	101	42	67	222	52	241	88	105	220	246	1	97	22	126	222	80	325	156	40	424	647	75	33	22	199	247	203	46	11	83	76	129	89	122	23	19	88	135	311
OTU480	1	0	2	1	0	3	4	0	12	0	2	4	0	0	0	1	1	2	8	0	18	10	6	6	0	2	0	0	5	0	1	2	37	3	69	13	1	2	0	2	0	7	2	15	5	34	28	99	0
OTU4800	1	17	0	0	5	0	0	0	0	0	0	0	3	0	7	1	2	0	2	0	0	13	0	0	0	0	0	0	1	0	0	0	1	0	1	0	0	2	1	0	1	0	0	2	0	0	0	0	0
OTU481	0	0	1	0	0	0	0	0	0	1	0	0	0	0	0	0	0	0	0	0	0	0	55	0	0	252	0	46	0	0	0	0	0	0	0	0	0	0	0	0	87	0	271	0	0	0	0	0	0
OTU48174	2	15	1	0	0	0	0	0	1	1	0	0	13	0	2	0	85	0	0	0	0	0	0	9	0	0	2	0	4	0	0	0	52	0	1	0	0	0	1	42	6	0	0	0	0	0	0	128	0
OTU482	9	2	8	1	1	1	1	0	1	66	0	2	13	83	1	1	0	3	0	3	1	2	0	1	1	0	124	82	84	0	0	0	10	4	0	3	32	26	0	76	0	1	0	104	3	2	0	0	1
OTU48222	2	1	2	0	1	2	160	0	75	37	3	0	2	0	0	1	1	2	0	62	1	0	0	0	0	0	1	0	0	1	0	0	2	0	2	1	0	7	2	0	0	1	0	0	10	0	0	0	0
OTU483	28	32	33	3	31	129	2	6	65	69	4	90	120	811	13	2	3	3	77	0	476	0	0	1	1	0	118	0	15	158	1	0	2	0	5	2	0	14	33	34	0	2	0	1	0	0	0	9	119
OTU48359	7	0	0	0	22	0	0	0	0	0	0	0	11	30	0	0	0	0	0	0	0	0	0	0	0	0	1	0	0	0	0	0	0	0	0	0	0	0	31	0	0	0	0	0	48	0	0	0	0
OTU484	4	0	10	0	2	0	0	0	0	0	0	0	0	0	0	0	0	0	0	0	0	27	1	0	1	0	0	151	0	0	0	0	0	0	0	0	0	44	45	0	0	169	0	0	0	0	0	1	1
OTU48406	1	0	6	0	4	0	1	0	0	0	0	0	9	0	18	0	0	0	0	0	0	1	0	2	0	0	0	0	0	0	0	0	36	0	0	0	0	1	15	0	0	0	0	0	0	0	0	0	0
OTU4846	1	0	1	0	0	0	3	2	23	0	0	0	0	0	1	0	0	0	1	1	0	0	0	0	0	0	0	0	0	0	0	0	0	0	0	0	0	80	0	1	0	0	0	0	0	0	0	0	0
OTU485	1	5	0	0	38	0	0	0	2	0	1	0	16	0	0	0	0	1	0	0	0	0	1	0	1	0	0	0	1	0	2	0	0	72	0	0	0	0	0	0	0	200	0	0	0	138	0	0	0
OTU486	17	28	35	1	21	0	0	0	0	1	0	3	9	1	212	0	0	4	0	0	0	45	0	3	0	0	1	0	0	0	0	0	123	0	0	1	0	2	0	0	8	0	0	0	67	0	0	166	0
OTU48638	81	171	96	3	90	0	0	2	0	39	1	2	20	50	8	77	3	1	0	159	0	6	0	0	104	0	0	2	0	0	6	72	61	12	1	82	0	1	1	127	11	0	0	0	18	1	2	0	1
OTU487	0	0	0	0	0	0	0	1	0	1	0	86	0	0	0	0	1	0	0	0	0	0	0	0	1	0	0	0	0	0	0	0	0	0	106	0	0	0	1	0	0	1	0	0	0	0	0	0	0
OTU488	1	0	0	0	1	0	0	0	0	24	0	0	4	0	13	1	2	0	0	0	0	0	0	103	150	0	0	72	0	0	1	0	0	0	1	1	0	1	22	0	10	0	0	0	0	0	0	0	1
OTU48880	2	0	31	61	8	64	3	108	3	46	104	8	9	68	1	44	143	1	3	16	231	22	39	229	212	0	50	145	6	2	1	116	2	159	364	67	102	42	1	1	7	330	40	67	5	55	0	1	3
OTU489	1	3	0	0	0	0	0	0	0	0	0	0	3	0	0	0	0	0	0	34	0	0	1	0	0	0	0	0	0	126	0	0	1	0	2	0	0	0	0	0	6	0	0	0	0	0	0	1	139
OTU4892	5	5	14	5	3	5	187	4	145	4	5	3	0	0	1	5	3	4	1	0	0	0	0	0	0	0	0	0	0	0	240	0	24	0	0	0	0	37	1	0	0	0	0	1	0	0	0	0	28
OTU48926	3	0	0	0	0	76	0	0	0	40	0	0	0	0	13	0	0	0	0	1	0	1	1	0	0	0	0	0	0	0	0	0	9	0	0	113	0	1	0	2	0	0	0	0	51	1	0	0	0
OTU49	30	116	15	2	30	2	285	8	2	9	3	5	911	414	3	4	3	5	1	482	1	2	1	0	2	0	82	0	5	12	5	0	75	1	8	5	0	623	90	45	0	3	210	0	2	0	0	12	7
OTU490	1	0	0	1	0	1	1	0	0	23	0	0	30	38	3	14	2	0	0	0	0	4	0	0	0	0	0	0	0	1	0	0	0	0	0	0	0	0	0	0	0	1	0	1	0	0	0	0	0
OTU491	9	1	1	3	2	115	1	82	0	14	74	0	7	0	0	1	2	0	0	0	0	0	62	0	1	1	1	0	0	390	4	0	1	2	0	0	0	0	0	9	0	0	0	0	0	0	0	0	1
OTU4915	6	3	8	0	30	0	0	0	0	0	0	1	7	0	15	0	159	0	0	1	0	42	0	1	0	0	0	0	0	0	0	0	0	0	1	0	0	0	0	27	0	0	0	95	0	0	216	0	0
OTU492	3	0	3	0	0	1	2	31	0	85	0	7	11	13	0	0	1	0	0	0	0	27	79	0	1	69	1	0	0	0	0	0	1	341	157	1	0	3	11	1	0	0	0	0	0	0	0	4	0
OTU493	1	0	0	0	0	41	0	0	0	25	0	87	0	0	0	1	0	0	0	1	0	0	0	91	0	1	1	0	0	0	273	0	0	21	0	0	0	1	0	0	0	1	1	63	0	0	0	116	0
OTU49348	14	18	12	2	0	0	2	0	0	1	0	0	5	3	5	0	0	1	0	0	0	0	0	0	0	0	34	1	0	0	1	0	0	0	0	74	0	19	0	0	0	0	0	0	0	0	0	0	1
OTU49369	1	0	0	0	0	0	1	0	56	0	0	1	0	13	0	0	0	0	0	0	1	0	0	0	0	0	0	0	0	0	0	0	0	0	0	0	0	0	1	0	0	0	0	0	0	0	0	1	104
OTU49387	3	0	0	1	0	2	0	0	0	0	1	3	2	0	3	1	0	26	302	0	0	0	0	0	0	0	1	1	193	0	0	0	0	0	2	0	0	0	16	0	0	0	0	2	0	0	0	0	1
OTU494	1	0	2	1	0	156	152	0	0	0	0	0	23	1	0	0	0	0	141	0	0	0	0	0	0	1	25	0	0	0	0	0	0	0	1	0	0	1	0	0	0	0	0	63	0	83	0	0	0
OTU495	2	0	4	0	1	36	1	0	20	1	85	1	11	60	11	0	0	179	88	0	0	0	0	0	131	0	2	0	0	0	1	0	3	0	30	293	0	0	0	0	7	0	0	1	0	0	0	2	0
OTU49575	0	26	6	41	2	0	0	1	41	0	0	0	58	20	1	1	0	1	0	0	0	79	1	0	2	2	221	457	0	44	1	0	0	0	0	2	0	7	1	1	0	0	1	0	0	0	0	1	0
OTU496	12	23	25	79	11	0	2	3	5	33	2	2	11	79	18	266	61	3	340	1	107	5	41	62	0	0	29	0	2	1	126	0	248	84	4	108	0	41	59	91	0	1	1	0	192	0	353	1	62
OTU497	0	0	0	0	6	0	0	0	91	2	1	0	7	42	0	0	0	0	0	0	0	0	0	0	0	0	0	0	0	0	0	0	0	76	0	0	0	0	0	1	0	0	0	0	0	0	0	0	0
OTU498	1	5	4	0	0	1	0	0	20	0	0	0	5	1	0	0	2	0	0	0	0	0	0	0	0	0	0	0	0	0	0	0	0	0	0	3	0	0	0	0	0	0	0	74	0	0	0	0	1
OTU4985	23	19	20	1	26	0	0	0	1	0	0	0	0	2	0	1	0	0	0	0	0	1	0	0	1	0	0	0	0	0	0	0	0	0	0	0	0	1	0	0	0	0	0	0	0	0	0	0	0
OTU4986	0	0	16	0	0	0	0	0	0	1	0	1	17	62	0	1	1	0	299	1	0	22	53	2	0	3	127	0	1	2	0	0	71	8	1	0	0	6	1	0	0	0	0	0	15	0	0	0	1
OTU499	77	130	118	0	98	0	2	1	0	0	1	0	8	108	0	0	0	1	94	0	0	0	0	0	0	20	0	0	0	0	0	0	0	0	1	0	0	0	0	0	0	0	0	0	0	0	0	0	0
OTU5	1071	1195	1027	1923	1266	357	2062	1193	869	1262	663	786	1031	1184	184	1772	1220	1275	1710	1944	394	534	877	815	1236	457	893	1290	1575	1028	782	146	1655	1414	1757	779	578	1723	927	1605	23	471	922	395	2941	190	1629	968	583
OTU50	40	23	43	433	47	366	27	7	160	309	515	242	100	82	16	283	224	22	63	170	3	219	46	0	3	101	3	236	3	4	8	31	150	27	105	97	0	389	239	5	0	2	91	3	15	114	0	7	9
OTU500	5	9	2	0	9	0	0	0	0	0	1	0	2	0	158	0	0	0	1	0	0	0	0	0	0	0	0	0	1	1	2	0	27	0	2	0	0	0	7	47	0	0	0	0	0	0	0	0	1
OTU501	0	0	0	1	0	106	0	0	0	0	0	0	0	29	3	3	0	0	0	28	0	0	0	2	0	0	0	0	1	0	0	0	0	1	1	66	0	0	11	0	0	0	81	0	0	0	0	0	0
OTU502	43	1	8	155	0	0	27	0	1	0	0	2	0	74	19	1	2	0	0	13	0	68	0	4	0	0	47	0	0	0	1	0	0	58	1	1	0	0	19	57	0	0	0	0	1	0	1	0	0
OTU50222	0	0	0	0	9	0	0	0	0	1	1	0	0	3	0	0	0	0	0	0	0	0	0	0	0	0	0	0	0	0	0	0	0	0	0	68	0	0	0	0	0	0	0	0	0	0	0	0	1
OTU503	37	24	35	302	43	4	3	0	2	65	70	95	65	1	8	111	5	4	49	4	0	7	1	2	0	8	0	5	0	2	0	2	3	4	1	0	0	27	23	185	0	33	0	0	30	0	1	2	0
OTU50330	2	12	1	0	0	0	0	1	0	1	0	0	8	0	5	0	0	0	2	1	0	0	1	1	1	0	0	0	0	0	0	0	0	13	1	0	0	1	1	0	0	0	0	0	57	0	0	0	0
OTU5035	16	13	27	1	12	188	0	152	32	30	2120	6	114	3	43	93	2	119	1	0	99	1	55	1	0	171	101	202	3	2	1	0	2	0	258	2	0	147	1416	3	0	0	0	1	0	0	0	3	1
OTU50353	6	6	9	0	6	0	0	0	0	0	1	0	11	54	75	0	0	1	0	2	0	0	1	0	0	0	32	0	0	0	0	0	22	0	0	1	0	0	0	45	0	0	0	0	11	0	0	0	77
OTU504	15	25	5	0	1	1	0	0	0	61	1	1	11	0	4	0	0	3	2	73	1	1	1	0	0	0	1	0	0	0	2	0	102	0	232	1	0	1	24	0	0	0	0	1	0	0	0	0	0
OTU505	4	1	3	3	6	2	190	0	43	1	39	0	13	83	41	133	2	1	76	118	0	56	0	1	1	0	1	1	0	5	5	0	2	0	2	1	1	26	20	0	0	66	0	0	1	1	0	1	149
OTU506	4	0	5	0	6	216	1	0	0	1	0	0	17	0	0	0	0	1	0	0	0	17	0	0	0	0	85	0	311	1	0	0	1	0	1	1	0	6	1	0	0	1	0	29	0	0	0	0	0
OTU507	1	1	0	1	0	0	0	0	0	28	0	1	4	0	0	0	1	41	0	121	0	0	110	0	0	0	54	0	0	1	0	0	1	0	0	0	0	37	31	0	0	0	0	0	0	0	0	0	1
OTU5074	1	0	1	0	0	0	0	0	0	0	0	0	0	0	1	0	0	0	0	0	0	0	0	0	0	0	1	0	0	1	0	0	0	0	0	2	0	38	0	0	0	1	0	0	0	0	0	0	0
OTU508	39	13	36	0	11	0	0	0	0	0	0	0	0	0	0	0	0	0	0	0	0	0	0	1	0	0	0	0	0	0	0	0	0	0	0	25	0	0	0	0	0	0	0	44	0	0	0	1	1
OTU50809	7	0	0	0	0	1	0	0	0	0	0	0	0	0	0	1	0	0	0	0	0	0	0	0	0	1	0	0	0	0	1	0	0	0	0	1	0	0	0	0	0	0	0	0	0	0	0	0	0
OTU509	1	1	5	0	2	0	0	0	0	0	0	0	12	0	0	0	0	0	0	1	0	0	0	1	2	0	0	0	0	0	0	0	2	0	1	3	0	0	34	0	0	0	0	2	0	0	0	0	0
OTU51	56	107	87	7	68	3	3	5	3	35	3	3	25	6	0	7	198	6	78	0	1	120	122	0	4	0	11	80	3	2	1	2	6	49	6	156	0	45	36	86	10	6	1	90	0	1	0	5	28
OTU510	9	31	17	0	18	1	0	0	0	20	19	0	22	0	0	0	36	0	1	49	1	9	1	0	0	0	23	0	0	1	0	0	49	32	1	0	0	0	0	16	3	0	0	0	104	1	0	105	1
OTU51012	2	3	2	0	0	1	0	0	0	57	1	1	4	0	0	0	1	0	0	0	0	0	0	0	0	0	0	0	0	0	0	0	0	0	0	0	0	0	0	1	0	0	0	0	0	0	0	0	0
OTU511	0	0	0	0	0	0	0	0	1	0	0	0	17	26	0	0	0	0	0	0	0	0	0	0	0	0	15	1	0	1	1	0	2	0	3	0	0	27	0	0	0	0	0	0	1	0	0	1	0
OTU512	0	0	0	0	0	0	0	0	0	0	0	0	0	0	0	0	0	0	0	0	0	0	1	0	0	0	0	0	0	0	0	0	1	0	0	0	0	0	0	0	0	0	0	0	0	49	0	239	214
OTU513	53	45	146	1	26	257	1	1	2	55	2	120	20	2	0	1	0	4	235	0	3	113	3	2	168	2	4	1	1	2	3	0	138	31	1	2	0	87	82	50	0	3	0	0	11	0	0	0	1
OTU514	6	21	4	0	18	0	2	0	0	0	0	0	14	1	154	0	0	0	0	87	0	0	0	2	0	0	0	0	0	0	0	0	17	25	2	0	0	0	0	59	0	0	0	1	26	0	0	1	1
OTU5146	1	0	3	293	8	207	0	2	0	1	0	0	2	0	2	1	1	0	0	0	0	0	0	1	128	0	0	0	3	0	0	0	0	55	0	0	0	0	0	29	13	0	0	1	0	0	0	1	2
OTU51498	6	1	17	0	14	0	0	0	0	0	0	0	2	0	560	0	2	0	0	0	1	0	0	0	0	0	4	0	0	0	0	1	0	0	1	0	0	0	0	0	0	0	0	0	0	0	0	0	0
OTU515	0	16	1	2	0	0	0	0	13	0	1	48	3	47	32	196	124	0	0	0	0	0	0	0	0	0	1	0	2	0	0	0	0	0	0	0	0	0	0	0	0	0	0	0	0	0	0	0	0
OTU51505	5	4	13	288	9	34	103	0	3	4	1	26	15	1	11	3	0	5	7	13	28	35	8	56	210	19	15	3	75	3	55	0	16	3	49	7	0	55	8	10	2	32	139	1	2	0	186	80	1
OTU516	1	1	0	0	1	0	155	1	0	0	0	0	1	0	0	0	1	0	0	0	0	0	0	0	0	0	0	0	0	0	0	0	0	0	0	0	0	1	0	0	0	2	0	58	0	0	0	0	0
OTU517	0	0	0	59	1	76	216	1	2	0	2	3	0	12	0	0	0	137	0	0	0	0	0	0	0	0	0	0	0	1	0	0	0	0	0	0	0	0	0	0	0	0	0	0	0	0	0	0	0
OTU51758	0	0	0	0	0	0	0	0	0	0	1	0	0	0	0	0	0	0	0	0	0	0	0	0	1	0	1	0	1	0	0	0	0	0	0	0	0	0	0	0	87	0	0	0	0	0	0	0	0
OTU5176	18	5	3	2	0	0	154	4	3	20	5	5	20	4	0	6	1	2	1	1	2	4	1	1	0	1	38	0	1	2	4	0	0	1	1	1	0	30	0	37	0	1	0	0	50	2	0	7	0
OTU518	12	23	7	0	12	0	0	0	0	0	38	0	38	0	13	0	0	0	0	0	0	0	38	0	1	0	0	85	0	1	203	0	1	0	134	0	0	48	35	98	0	0	0	29	0	0	0	0	0
OTU51801	2	0	5	4	1	2	0	1	0	0	0	1	0	0	0	1	1	0	0	0	1	0	1	0	0	1	0	0	0	0	0	0	0	62	0	0	0	0	0	0	0	0	0	102	0	0	0	0	17
OTU51818	6	0	2	0	0	0	0	0	0	134	1	1	4	58	0	1	0	0	2	2	1	1	0	2	0	0	0	0	0	0	0	0	58	0	0	0	0	6	0	3	0	1	0	0	202	4	0	1	0
OTU5185	5	0	0	1	0	0	1	0	0	0	2	1	1	0	1	0	0	1	0	0	0	192	0	0	0	0	0	2	0	0	0	0	0	0	0	0	0	0	0	0	0	0	1	0	0	0	0	0	0
OTU519	3	0	1	0	0	1	0	0	1	156	1	0	2	3	1	1	1	1	0	0	0	0	0	0	2	0	2	0	331	0	0	0	0	7	3	1	0	0	0	0	6	1	0	1	0	0	0	1	1
OTU52	30	39	20	7	70	71	374	409	198	177	134	6	69	260	12	114	231	213	72	126	104	31	151	1	7	5	216	436	327	10	1552	241	1463	464	636	3721	2	1357	82	200	17	461	183	558	113	119	0	329	311
OTU520	0	0	0	0	16	0	0	0	2	0	0	0	10	0	1	0	0	0	1	0	0	0	0	0	0	0	1	0	0	0	0	0	0	0	0	0	0	0	1	0	0	0	0	0	0	0	0	0	0
OTU521	1	2	0	0	1	3	123	0	0	1	0	0	2	58	0	0	0	0	0	0	0	0	0	0	0	0	0	0	0	0	0	0	0	0	0	0	0	1	1	0	0	1	0	0	0	0	0	0	0
OTU522	1	0	0	0	0	0	0	0	1	0	0	0	23	0	0	0	0	0	0	0	0	0	0	0	0	0	0	0	0	0	1	0	1	0	2	0	0	4	0	0	0	0	0	0	0	96	0	34	0
OTU523	6	22	20	1	14	109	2	0	1	0	54	0	34	33	0	1	0	1	0	0	0	21	0	0	2	0	0	0	0	1	0	0	4	0	1	1	0	22	0	46	1	2	0	0	25	0	0	1	0
OTU524	10	19	9	0	0	1	1	1	1	1	0	2	0	2	0	0	0	0	0	0	0	0	0	0	0	0	0	1	0	1	0	0	3	0	1	0	0	106	0	73	0	1	0	29	9	0	0	0	0
OTU525	4	0	28	1	0	0	0	0	4	0	0	0	0	0	0	1	0	0	0	0	0	0	0	0	0	0	0	0	0	0	0	0	0	0	4	0	0	0	0	0	0	0	0	0	0	0	0	0	0
OTU526	50	42	7	0	32	1	0	2	5	75	3	4	10	0	1	0	173	2	0	0	0	361	0	1	2	113	0	0	0	0	243	0	0	37	0	322	0	0	2	4	0	0	0	0	0	0	0	0	0
OTU527	0	1	0	0	0	0	0	0	0	0	3	0	12	0	0	0	0	190	0	0	0	0	0	0	0	0	0	0	1	0	1	0	0	0	0	0	0	0	0	1	0	0	0	0	0	0	0	0	0
OTU528	4	16	6	0	6	0	1	0	0	0	0	0	13	41	23	103	0	0	1	2	0	0	3	88	0	1	0	1	0	0	0	0	73	0	0	1	0	0	0	0	5	0	0	0	2	0	0	2	0
OTU529	1	1	0	1	12	0	0	0	0	77	22	1	20	0	0	0	0	0	1	1	0	0	0	1	2	0	322	2	2	1	0	0	0	200	0	0	0	0	0	0	0	68	0	0	0	0	0	0	0
OTU53	448	637	528	8	357	333	2	55	3	247	60	5	45	36	4141	78	11	18	152	178	3	75	61	235	140	2	97	0	416	2	0	1	52	209	0	74	222	191	32	57	87	3	2	2	144	1	1	155	59
OTU530	116	55	101	232	61	85	5	119	91	50	60	3	74	97	160	3	139	265	3	0	0	45	59	0	0	0	40	56	1	4	5	0	81	67	4	75	0	56	55	157	0	112	0	7	56	1	1	3	2
OTU53079	1	8	18	0	13	0	0	1	0	0	0	0	0	1	0	0	0	127	0	0	0	0	0	0	0	0	20	0	0	0	0	0	0	0	0	0	0	0	0	18	0	1	0	180	0	0	0	0	0
OTU531	5	3	14	1	2	104	1	1	1	0	0	0	4	0	0	0	0	0	0	0	0	20	1	0	0	0	0	0	0	0	0	0	0	0	0	0	0	0	0	0	0	94	0	0	0	0	0	0	0
OTU5312	26	48	62	10	20	5	149	6	12	38	18	1	47	0	13	2	8	4	80	50	4	25	2	108	0	3	41	17	127	0	2	0	112	47	94	1	0	13	3	2	0	217	5	3	0	261	0	1	1
OTU532	31	42	6	0	69	0	1	1	1	0	1	0	1	0	0	0	0	0	0	0	1	4	17	0	1	1	0	85	0	0	1	0	2	32	0	108	1	0	0	0	0	0	0	110	54	0	0	0	146
OTU533	1	0	2	0	12	0	0	0	3	1	0	0	7	21	67	0	96	0	133	72	5	130	4	49	0	19	0	0	1	0	0	0	151	0	0	2	1	0	16	44	0	85	1	0	116	0	2	0	0
OTU5333	66	91	63	0	47	0	0	1	0	23	0	0	22	0	0	0	0	0	0	0	1	3	1	1	0	0	1	0	1	0	0	0	37	43	1	1	1	21	1	1	0	0	0	0	18	0	0	0	2
OTU534	0	9	0	1	0	0	0	1	0	0	0	0	0	9	0	0	0	0	0	66	0	0	107	0	0	0	0	0	0	312	1	0	0	0	0	0	0	0	37	0	0	0	0	0	0	0	0	0	0
OTU53423	17	48	12	1	6	1	0	51	0	1	0	0	2	3	0	0	0	5	0	0	0	0	0	0	0	0	4	0	0	0	0	0	0	7	0	0	0	0	0	0	15	0	0	0	0	0	0	0	0
OTU535	16	25	9	1	0	0	1	0	18	1	72	1	7	1	7	0	0	0	0	0	0	0	1	0	0	0	29	0	0	1	0	0	24	0	0	0	0	0	165	40	0	0	0	0	7	0	0	0	1
OTU5356	12	22	0	0	0	0	0	0	0	2	0	0	0	0	0	0	0	0	1	0	0	61	12	72	0	0	0	0	0	0	0	0	0	0	1	0	0	0	1	0	0	1	0	0	0	1	0	1	0
OTU536	0	0	0	0	1	0	0	0	0	1	0	0	0	0	0	0	0	0	0	0	0	0	0	0	0	0	0	0	0	0	0	0	0	0	0	0	1	0	0	0	0	0	0	0	0	0	0	0	0
OTU53602	18	9	7	1	24	0	1	2	2	77	1	1	37	40	5	1	1	1	1	3	5	2	3	18	1	3	0	28	1	1	229	0	29	45	1	1	1	24	12	0	0	1	0	0	1	0	1	1	0
OTU537	0	0	0	0	5	0	0	0	0	0	0	0	0	0	0	0	0	0	0	0	0	0	0	0	0	0	0	0	0	0	0	0	0	49	0	0	0	0	0	0	0	0	0	0	0	0	0	0	0
OTU5378	3	3	1	0	1	0	2	0	0	1	0	0	30	14	0	9	10	35	0	0	0	0	0	0	3	0	2	0	265	0	2	0	0	0	2	2	0	21	21	0	0	0	0	0	0	0	0	0	0
OTU538	0	0	1	0	0	1	0	259	1	38	1	0	13	0	0	77	206	100	0	116	0	0	0	0	0	0	1	0	307	0	0	0	0	0	0	0	0	0	0	0	0	0	0	0	0	0	0	0	0
OTU539	0	0	0	0	0	0	0	0	0	0	0	0	0	0	1	0	0	0	0	0	0	0	0	0	0	243	4	209	0	0	0	0	0	0	0	0	0	0	0	0	126	0	150	0	30	0	0	2	0
OTU54	21	42	15	165	7	131	390	2	3	228	965	214	62	68	112	5	4	6	161	1	100	48	11	0	0	0	295	283	136	3	1	0	64	0	7	3	83	19	445	75	23	7	0	15	261	0	0	2	91
OTU540	9	8	11	0	3	1	1	0	3	36	0	121	18	1	10	2	1	1	8	0	0	0	1	0	0	1	0	0	1	0	0	1	3	0	1	0	0	0	0	0	0	0	0	0	11	1	0	0	0
OTU541	51	69	48	2	37	2	1	1	1	0	0	0	16	25	20	3	0	1	1	3	1	65	5	3	0	13	0	0	0	0	2	247	60	0	117	0	0	7	19	46	0	1	0	0	0	0	0	0	16
OTU5418	14	0	1	0	2	1	0	0	0	0	0	1	0	29	0	113	0	0	0	0	0	150	0	0	0	0	0	129	0	0	0	0	1	0	1	0	0	0	101	0	0	0	0	0	0	0	0	0	0
OTU542	29	8	30	0	23	0	2	2	0	68	1	1	78	39	36	2	1	0	60	1	0	0	42	0	0	0	74	0	0	0	0	0	2	2	0	224	0	2	0	96	0	0	0	56	31	1	0	1	0
OTU5424	17	25	24	1	0	2	1	1	0	43	0	0	0	0	0	0	0	0	0	0	1	0	0	0	0	0	0	0	1	0	0	0	0	0	0	1	0	1	48	0	0	0	0	0	0	0	0	0	1
OTU543	0	35	0	70	14	0	0	1	0	0	86	0	2	0	0	139	1	0	0	0	0	0	1	0	91	0	5	0	33	0	0	0	0	0	0	0	19	8	0	0	4	0	47	0	13	0	131	0	56
OTU5431	14	0	14	0	0	0	1	1	0	0	0	0	12	1	0	0	0	1	1	0	0	0	49	1	0	0	0	0	0	0	0	0	0	0	0	0	0	0	0	0	0	1	1	0	41	0	0	0	0
OTU54315	16	10	18	0	8	0	0	0	0	63	0	63	11	0	83	0	9	3	0	1	0	4	0	0	32	0	0	0	0	1	0	0	0	0	0	0	0	3	0	52	0	0	0	0	1	0	0	0	0
OTU544	2	1	0	0	1	0	0	0	1	0	0	0	18	29	0	0	0	1	0	0	0	1	0	1	0	0	0	0	0	1	1	0	0	0	0	0	0	13	0	0	7	2	0	1	0	0	0	0	0
OTU545	3	10	1	174	0	0	0	105	99	30	0	1	7	45	0	7	1	6	61	0	0	26	19	1	0	1	46	0	70	1	0	0	226	0	1	125	0	121	63	64	7	2	0	12	108	1	0	2	1
OTU546	1	0	0	0	0	0	0	0	0	114	2	0	0	1	0	0	0	0	0	0	0	0	0	0	0	0	0	0	0	206	1	0	0	0	0	0	0	0	0	0	0	0	0	0	0	0	0	0	0
OTU5467	4	22	6	2	6	9	3	6	5	0	1	2	4	1	0	0	0	1	88	0	0	2	1	1	0	0	0	1	0	0	2	0	1	108	141	0	0	0	0	0	0	0	0	0	0	0	0	0	125
OTU547	14	10	16	2	2	161	1	76	10	1	33	125	0	45	0	3	64	0	0	0	0	0	0	0	0	0	0	0	0	0	0	0	115	29	65	0	0	0	0	0	0	0	0	1	0	0	0	0	0
OTU548	0	0	0	0	0	0	0	1	15	0	0	0	0	0	0	0	0	1	0	0	0	0	0	0	0	0	57	0	0	0	3	0	0	0	0	0	0	0	0	3	0	0	11	0	0	0	0	1	0
OTU549	19	17	17	2	19	0	0	147	0	30	1	0	0	0	0	4	0	0	1	0	0	0	0	0	0	0	94	1	1	0	0	0	0	0	2	2	0	16	0	0	0	1	0	0	0	0	0	0	0
OTU5492	1	0	0	1	0	0	0	147	0	6	1	2	0	0	24	0	0	0	0	0	1	3	0	0	0	0	41	0	0	0	0	1	0	86	0	0	0	0	0	0	0	1	0	0	45	0	0	0	0
OTU55	108	115	113	3	57	2	0	2	6	197	4	9	2352	50	1	115	1	2	56	1	0	38	0	0	133	3	138	0	118	29	9	213	9	0	7	9	298	958	254	66	0	4	0	0	1	0	1	19	11
OTU550	0	0	1	0	0	0	0	0	0	0	1	1	1	0	0	1	1	3	0	34	4	8	7	5	2	0	70	0	1	0	0	0	281	299	5	0	0	4	7	24	0	0	0	0	619	0	2	0	1
OTU551	0	0	0	0	0	0	1	0	0	0	0	2	3	0	0	0	0	0	0	0	0	26	0	0	0	0	0	0	0	1	0	0	0	0	0	0	0	0	0	0	0	0	0	0	1	0	0	1	0
OTU552	23	43	40	1	22	0	0	1	0	0	0	1	6	1	35	0	0	1	0	0	0	0	0	0	0	0	29	0	0	0	1	0	0	0	0	0	0	0	0	0	0	0	0	0	0	0	0	0	0
OTU553	36	13	29	0	15	0	0	0	58	0	52	0	7	0	0	0	0	0	0	44	0	102	1	0	0	0	0	0	0	0	0	0	1	0	0	0	0	1	1	35	0	0	0	0	0	0	0	1	1
OTU554	0	0	0	0	0	0	0	0	1	2	0	0	0	0	0	0	0	0	0	0	0	0	0	0	0	0	1	0	0	0	0	0	1	0	0	0	0	0	0	0	0	0	0	0	0	0	0	0	0
OTU555	5	10	3	1	4	0	0	0	0	132	0	1	2	45	0	0	0	1	1	0	1	0	0	0	209	0	60	0	0	0	1	0	47	0	0	0	0	21	4	0	7	0	0	54	0	0	0	0	0
OTU55550	0	0	0	1	0	0	0	0	0	0	0	0	0	0	0	0	0	0	0	0	0	1	1	0	0	0	0	0	0	0	0	0	0	0	0	0	0	0	0	0	0	0	0	0	0	0	0	0	0
OTU556	2	0	0	0	0	0	0	0	0	0	0	1	2	0	0	0	0	0	0	0	0	0	0	1	0	0	0	0	0	0	0	0	0	0	0	0	0	14	0	0	0	0	0	0	0	0	207	0	0
OTU557	15	0	27	0	13	0	0	0	0	1	0	1	9	16	6	0	1	1	0	0	1	65	1	154	281	0	1	0	1	0	0	0	0	0	1	1	0	0	29	0	3	144	0	0	0	0	0	1	225
OTU5571	5	30	0	1	0	1	1	1	0	0	1	1	1	34	1	0	0	1	57	56	0	6	18	1	0	0	0	0	1	0	0	0	0	0	0	0	0	0	3	0	0	120	0	0	0	0	0	0	1
OTU558	20	14	0	0	32	0	0	1	15	1	0	0	22	0	0	0	0	0	0	0	0	0	0	0	0	0	0	116	0	0	1	0	1	0	117	0	0	0	0	30	0	0	0	0	0	0	0	1	0
OTU559	3	0	0	1	1	0	0	0	1	0	0	0	0	0	1	0	0	0	1	0	1	2	2	2	0	149	12	0	3	0	0	0	1	0	0	0	0	17	11	0	10	0	0	0	41	0	0	0	369
OTU56	341	324	346	7	202	0	0	1	2	2	2	2	63	2	0	2	4	3	0	0	0	10	53	150	200	0	1	250	5	1	3	0	4	0	171	258	0	47	41	196	0	2	0	0	20	0	0	1	1
OTU560	0	0	0	0	0	0	0	0	0	0	0	0	0	92	0	181	173	0	0	0	0	0	0	0	2	0	0	0	1	0	0	0	0	0	0	1	0	0	6	0	0	1	0	0	0	0	0	0	15
OTU5608	9	1	11	2	31	0	1	3	0	0	1	0	2	0	25	0	0	2	0	270	0	77	2	1	3	0	197	0	1	4	1	0	121	0	2	109	0	28	1	100	0	1	1	1	0	0	0	1	210
OTU561	0	1	1	0	1	1	0	2	0	0	0	0	2	0	0	3	324	0	0	0	0	0	0	0	0	0	112	0	1	0	0	0	0	0	0	1	0	0	2	1	0	0	0	41	0	0	0	2	0
OTU562	2	3	3	0	0	0	0	2	50	0	56	99	7	32	0	0	106	1	0	52	1	0	71	0	0	0	0	0	2	1	0	0	1	0	192	0	0	1	0	1	0	212	0	1	0	0	0	1	1
OTU563	0	0	0	0	0	1	0	0	0	0	0	0	1	0	0	0	0	0	0	0	0	0	0	0	1	0	0	0	0	0	0	0	0	0	0	0	0	0	0	0	0	0	0	0	1	0	517	0	0
OTU56344	23	24	14	0	12	0	0	0	0	0	0	0	1	0	0	0	2	0	0	0	0	0	0	0	0	0	0	0	0	0	0	0	1	0	0	0	0	1	0	0	0	0	0	0	0	0	0	0	0
OTU564	0	0	1	1	53	0	1	1	0	45	1	0	23	79	0	0	0	2	0	0	0	1	0	0	88	1	0	0	1	0	0	0	2	0	1	0	0	44	0	1	0	0	1	0	1	1	0	0	0
OTU565	58	42	63	2	16	2	3	129	0	154	1	3	32	33	678	1	0	1	0	1	0	40	0	1	0	1	49	87	0	1	2	0	2	0	1	2	0	39	45	82	0	2	122	0	9	0	0	0	0
OTU56537	3	0	0	0	3	0	0	1	0	0	0	0	1	0	14	0	0	0	1	0	0	0	0	1	0	1	0	0	0	0	0	0	0	0	1	0	0	23	0	0	0	0	0	1	0	0	0	0	0
OTU566	18	1	14	0	25	0	0	0	0	0	0	1	8	1	18	0	0	1	2	62	0	0	0	0	0	0	70	0	0	0	1	0	2	0	4	206	1	0	46	0	0	133	0	0	0	111	0	0	0
OTU56688	4	0	2	0	8	0	0	1	0	3	135	1	15	1	0	0	0	57	0	0	0	0	0	0	0	92	1	0	0	0	0	126	0	0	0	0	0	5	33	0	0	0	0	0	0	0	0	0	0
OTU567	11	1	12	1	44	0	0	0	1	1	0	0	11	0	0	1	4	0	0	0	2	0	0	0	0	0	0	0	0	1	3	0	2	0	0	92	0	0	25	0	0	1	0	2	27	0	0	0	0
OTU56729	10	9	6	0	0	1	0	0	0	0	0	0	0	0	1	0	0	0	0	1	1	0	0	1	0	1	0	0	0	0	0	0	1	0	0	108	0	0	0	0	0	0	0	0	0	0	0	0	1
OTU568	57	38	87	189	46	4	1	5	11	7	3	2	42	107	20	42	2	8	288	2	3	6	133	1	18	2	95	153	629	1	146	2	34	19	1	7	1	63	2	5	0	176	0	1	57	1	351	4	0
OTU56879	0	0	4	1	0	0	0	0	0	1	0	0	0	0	0	0	0	1	0	0	0	0	0	0	0	0	0	0	0	0	0	0	0	0	0	0	0	1	2	1	0	2	0	0	0	0	0	0	0
OTU56891	27	44	28	0	26	0	1	0	0	0	0	0	0	0	0	0	0	0	0	0	0	0	0	0	0	0	0	0	0	0	0	0	0	0	0	0	0	0	0	1	0	0	0	0	1	0	0	0	0
OTU569	0	0	0	0	0	7	0	8	6	0	0	25	0	0	0	11	0	25	0	0	16	0	1	4	0	1	0	1	0	0	0	0	5	1	17	11	0	0	0	2	2	10	4	22	2	6	11	16	2
OTU56919	1	0	0	2	0	0	1	0	0	0	0	0	0	0	2	0	1	1	2	0	244	21	95	0	0	234	2	0	0	0	0	224	0	3	0	0	54	0	0	0	544	0	240	0	76	84	0	0	0
OTU5692	2	0	0	0	0	0	0	0	0	0	0	0	0	0	7	0	1	0	0	0	0	0	0	0	0	0	0	140	1	0	0	0	0	0	1	1	0	0	3	0	0	0	0	0	0	0	0	0	0
OTU57	80	113	186	1384	88	19	14	321	688	841	108	25	436	521	171	122	191	210	537	387	260	328	386	400	1117	120	982	363	601	27	129	2	888	299	327	244	304	247	59	254	36	265	5	121	167	2	1	259	8
OTU570	1	0	0	0	2	0	0	0	0	0	0	0	3	0	0	0	0	0	0	0	47	0	0	94	1	0	0	1	0	0	0	0	5	2	1	34	0	0	0	0	0	0	0	0	0	1	0	0	0
OTU571	15	16	34	0	11	221	1	1	1	160	5	0	58	82	1	0	2	39	0	129	0	0	0	0	1	0	107	0	0	1	1	0	1	0	70	0	0	0	5	36	11	0	0	1	0	0	349	0	31
OTU572	1	0	4	0	1	0	0	0	0	48	0	0	11	15	3	0	0	1	33	54	0	0	0	0	151	0	8	0	61	0	2	0	0	0	0	0	0	29	0	38	0	77	0	0	0	0	0	0	0
OTU573	2	1	0	0	0	0	0	2	101	0	64	139	0	1	68	0	0	0	0	0	0	0	0	62	0	0	0	0	0	0	0	0	0	0	1	1	0	0	0	55	0	0	0	0	0	0	0	0	0
OTU574	10	0	2	1	3	0	0	0	0	115	77	303	71	56	38	0	0	2	13	21	2	41	1	0	1	4	97	0	1	4	5	0	0	61	3	0	1	29	29	0	0	1	0	44	0	289	0	1	1
OTU575	9	11	3	0	17	0	0	0	15	2	2	100	0	1	0	80	1	0	0	0	0	0	0	15	0	0	0	0	0	0	0	0	1	0	0	1	0	0	1	0	0	0	0	0	45	0	0	1	68
OTU576	3	9	0	1	4	0	0	0	0	0	0	0	0	1	279	0	0	0	3	3	0	1	0	0	0	0	0	0	0	0	0	0	0	60	0	0	0	0	0	0	0	0	0	0	16	0	0	0	0
OTU577	4	0	4	1	0	1	175	0	1	69	49	0	38	0	0	0	0	0	0	0	0	0	0	0	0	0	0	0	0	1	0	0	4	0	134	1	0	59	0	0	0	0	0	0	0	0	0	2	2
OTU578	16	0	14	0	22	0	0	2	1	0	0	1	3	0	1	0	0	2	0	0	0	0	0	1	0	0	0	0	0	0	1	0	0	0	0	0	0	0	0	0	1	102	2	0	0	0	0	0	1
OTU579	8	3	5	0	3	0	0	0	0	0	0	0	23	0	1	0	0	120	2	6	1	1	1	2	0	0	0	1	0	0	1	0	28	0	0	0	1	0	0	0	0	0	0	0	5	0	0	0	0
OTU58	79	86	62	270	42	7	8	138	8	53	67	8	639	189	10	7	149	2	98	144	4	1	24	55	130	110	86	2	418	18	317	1	12	0	96	3	0	608	199	187	21	7	125	175	44	0	1	337	1117
OTU580	6	1	2	0	0	94	0	1	0	0	0	2	17	43	1	109	0	0	36	0	0	0	0	0	0	0	0	0	0	0	1	0	0	0	2	0	0	0	1	0	5	0	0	0	1	6	0	0	0
OTU5808	4	10	12	0	2	1	0	0	1	54	0	1	2	1	2	1	0	0	0	0	0	2	0	1	0	0	49	0	0	0	1	0	1	0	0	1	1	1	0	0	0	0	0	0	0	0	0	0	0
OTU581	8	0	4	0	0	0	0	234	2	28	0	1	3	1	52	0	0	0	0	1	1	0	0	1	0	0	0	0	0	1	0	0	41	0	1	0	0	0	0	0	0	0	0	0	65	0	0	1	1
OTU582	1	0	1	0	0	2	0	0	1	66	2	4	208	4	0	1	0	0	0	0	0	45	0	0	0	0	0	0	3	0	0	0	0	0	0	0	0	0	0	0	0	1	0	0	0	0	0	0	0
OTU583	0	8	1	1	5	1	0	2	2	1	0	0	4	1	0	0	0	1	0	0	0	0	0	18	0	0	0	0	0	0	0	0	0	0	0	111	0	16	2	0	0	0	0	1	0	0	0	0	0
OTU584	8	0	7	0	6	0	0	0	0	0	1	2	3	56	1	0	0	0	0	0	0	0	0	0	0	0	0	0	0	1	0	0	0	0	0	1	0	15	55	0	0	0	0	0	17	0	0	0	0
OTU585	0	0	2	0	0	0	0	0	0	0	0	0	0	0	0	0	1	0	0	53	0	1	0	0	0	1	0	0	0	0	0	0	0	1	0	0	243	0	0	0	103	0	0	0	0	0	149	0	0
OTU586	3	0	0	0	4	0	0	0	65	0	0	0	1	48	390	0	0	0	0	0	0	0	0	0	0	0	67	0	1	1	0	0	0	0	0	0	55	0	29	0	0	0	0	0	0	0	0	0	0
OTU5865	70	125	46	0	75	0	2	0	0	1	67	2	17	0	0	0	198	0	0	0	0	29	0	0	0	0	0	67	0	0	3	0	0	0	2	1	0	32	86	95	0	1	0	0	73	0	188	187	0
OTU587	5	12	2	2	10	1	123	1	0	32	1	4	48	858	0	5	1	123	195	64	0	70	1	0	0	1	0	2	2	9	3	0	2	0	2	4	0	1	16	150	0	2	0	1	1	1	0	2	3
OTU588	0	0	3	0	3	0	0	0	0	0	0	0	9	0	0	3	0	0	0	0	0	0	0	0	0	0	0	0	1	1	0	0	0	0	0	0	0	0	5	0	0	0	0	1	0	0	0	0	0
OTU589	2	5	0	0	0	0	0	0	0	1	0	0	11	0	0	0	133	262	0	0	0	0	0	0	0	0	0	0	0	0	0	0	0	0	0	0	0	0	0	0	0	0	0	0	0	0	0	0	0
OTU5892	9	13	9	0	13	0	1	0	0	0	0	0	0	26	0	0	0	0	0	0	0	0	0	0	0	0	0	0	0	0	0	0	46	0	0	0	0	0	0	0	0	0	0	0	0	0	0	0	0
OTU5899	2	6	1	1	1	0	0	0	0	1	0	0	0	0	17	0	1	143	0	3	0	0	0	0	0	0	0	0	0	0	0	0	1	0	0	12	0	1	1	0	0	0	0	0	0	0	0	0	9
OTU59	61	92	66	7	55	108	5	2	78	242	17	201	114	93	37	151	123	2	52	346	84	162	128	139	142	0	5	0	2	3	6	39	220	0	3	3	1	177	19	122	0	0	0	23	449	2	1	3	167
OTU590	0	0	2	0	0	0	0	0	0	0	0	1	36	0	1	0	0	0	34	1	0	0	0	0	0	0	0	0	0	0	2	0	0	0	0	0	0	11	28	0	0	0	0	0	0	0	0	0	0
OTU591	4	0	0	0	0	0	0	0	0	0	1	2	0	0	1	0	0	0	0	0	0	0	0	1	0	0	0	0	0	0	0	0	72	0	0	0	0	1	83	0	0	0	0	0	0	0	176	0	0
OTU592	4	0	0	1	1	0	0	0	1	1	1	0	16	0	0	1	0	0	0	1	0	2	4	3	0	0	98	1	0	2	0	0	13	0	1	0	0	0	1	0	0	0	0	0	157	0	1	0	0
OTU593	0	0	8	1	2	1	0	0	0	0	0	0	11	0	0	0	0	0	0	0	0	0	252	0	0	0	0	0	0	255	1	0	0	0	0	0	0	0	0	0	0	0	0	0	0	0	0	0	0
OTU594	5	29	6	1	6	0	0	0	2	35	0	0	0	0	61	0	0	1	0	0	0	0	0	0	0	0	0	88	0	259	0	0	1	0	0	0	0	17	0	38	0	0	0	0	17	0	1	0	0
OTU5941	7	18	1	0	0	0	1	0	2	2	53	159	8	27	8	99	0	133	194	0	1	0	2	109	0	0	48	0	0	0	0	0	10	1	1	68	0	30	79	3	0	0	0	66	0	1	0	0	0
OTU595	6	11	30	1	14	0	1	5	66	26	68	134	13	10	72	3	1	1	0	1	199	84	2	101	127	0	60	1	2	64	4	0	2	79	0	0	0	29	2	0	0	0	93	1	64	166	0	0	1
OTU596	11	24	27	1	7	1	2	0	0	0	0	1	6	0	78	0	0	1	0	1	0	0	0	0	0	0	0	0	0	0	0	0	0	0	0	1	0	1	37	149	1	0	0	0	0	0	0	1	0
OTU597	23	18	35	0	13	1	169	0	0	0	0	1	0	0	175	0	0	1	54	0	0	0	1	1	0	0	0	0	1	0	0	0	1	0	1	22	0	0	0	0	0	0	0	0	0	0	0	0	0
OTU598	0	0	6	0	0	0	0	0	0	1	0	2	34	196	0	0	0	0	0	0	0	0	0	0	0	0	0	0	0	0	0	0	2	0	0	0	0	0	0	0	0	0	0	0	0	0	0	0	0
OTU599	0	0	0	0	0	1	0	0	0	0	0	0	10	0	0	1	2	0	0	0	0	0	0	0	0	0	0	0	0	0	224	0	0	0	0	0	0	0	0	0	8	0	0	0	0	0	0	0	0
OTU6	1102	1287	1174	2195	903	645	1472	1127	978	924	1119	2260	901	426	33	869	2015	2192	364	578	227	284	636	109	165	38	518	1177	253	316	513	115	663	273	710	307	215	1797	501	2111	6	400	197	157	1010	2	816	21	261
OTU60	171	281	212	370	320	75	4	2	6	201	10	126	145	161	125	627	6	17	227	77	3	66	61	1	1	18	106	103	2	338	604	91	76	88	7	5	5	153	7	3	2	109	0	4	137	1	142	2	100
OTU600	3	9	14	0	0	0	0	0	0	0	1	0	14	0	0	0	0	0	0	0	0	0	0	0	0	0	1	0	0	0	0	0	0	0	0	0	0	0	0	1	0	73	0	0	0	0	175	2	0
OTU601	44	50	9	0	3	0	0	0	1	0	0	1	0	0	0	0	0	0	0	0	0	0	0	0	1	0	0	0	0	0	0	0	2	0	1	0	0	0	0	59	0	0	0	0	0	0	0	0	0
OTU602	1	1	1	0	0	1	0	0	4	10	1	108	2	0	0	3	0	0	60	1	0	0	0	1	1	0	164	0	0	2	0	0	1	5	2	1	0	1	1	9	0	1	0	0	0	0	0	2	0
OTU603	2	0	0	0	5	46	0	0	0	0	0	0	10	0	0	0	0	1	0	0	0	0	42	0	0	0	0	1	0	0	1	0	0	0	0	0	0	0	0	0	0	0	0	0	0	0	0	0	0
OTU604	1	1	0	0	2	0	0	0	0	0	1	0	1	39	0	0	1	2	0	0	0	0	0	0	0	0	70	0	1	1	0	0	0	0	0	0	0	9	0	0	0	0	0	0	0	0	0	0	0
OTU605	1	0	0	0	0	0	0	0	0	0	0	0	5	1	1	0	0	0	0	118	0	0	0	0	0	157	0	0	0	0	0	0	0	0	0	0	0	0	0	0	225	143	0	0	60	1	0	243	1
OTU606	28	17	43	0	27	0	0	0	0	0	0	0	0	0	0	0	0	0	0	0	0	0	0	0	0	0	0	0	0	0	0	0	0	0	3	1	0	0	0	0	0	0	0	0	33	0	0	0	0
OTU607	15	29	6	0	20	0	0	0	0	0	0	0	0	2	0	0	0	0	0	0	0	0	0	0	0	0	0	0	0	0	0	0	17	14	0	1	0	0	0	3	0	0	0	0	0	0	0	1	1
OTU608	11	21	27	0	5	0	0	0	0	0	0	1	7	2	89	0	0	1	85	0	0	0	0	0	0	0	0	0	0	0	0	0	0	0	0	0	0	0	0	1	0	0	0	0	20	0	0	1	0
OTU609	1	0	1	0	0	0	0	0	2	0	0	2	0	1	0	1	127	0	0	0	0	0	0	0	0	0	0	0	0	1	0	0	0	0	0	0	0	25	0	0	0	2	0	1	0	0	0	1	0
OTU6096	2	12	0	0	0	0	0	0	0	2	293	0	14	26	0	0	0	0	0	0	0	0	0	0	0	0	0	0	0	0	0	0	0	0	1	1	0	1	39	29	0	0	0	0	0	0	0	0	0
OTU61	6	21	6	6	9	96	158	349	5	5	107	9	41	39	338	3	143	5	141	184	2	323	1	116	1	74	2	0	292	5	3	0	14	49	41	107	0	55	48	81	8	105	70	1	107	0	0	75	5
OTU610	0	1	0	0	0	0	0	0	1	0	0	0	2	0	0	1	0	0	0	0	0	7	0	0	0	0	0	0	0	0	0	0	87	0	1	0	0	17	0	0	0	0	0	0	0	1	0	1	1
OTU611	68	47	85	216	13	5	1	0	4	41	1	3	37	1	14	1	0	2	3	69	0	40	1	95	0	1	2	1	0	0	2	0	2	0	1	1	0	48	0	5	0	0	0	1	32	0	1	0	0
OTU612	19	37	22	2	6	3	11	6	7	3	5	4	42	76	0	0	0	0	1	1	2	0	1	0	1	5	51	0	0	1	0	0	90	0	1	0	0	0	0	0	1	1	0	0	1	0	0	0	0
OTU613	0	1	1	0	0	74	1	0	0	17	0	90	15	23	0	98	1	0	0	0	0	0	0	0	0	0	0	0	0	0	0	0	0	0	0	0	0	5	18	1	0	0	47	0	0	0	0	0	0
OTU614	5	6	12	1	7	0	0	0	0	53	18	1	3	0	1	0	1	1	1	0	0	0	0	0	0	0	0	0	0	1	0	0	1	0	1	1	0	0	0	0	0	0	1	0	0	0	0	0	0
OTU6148	0	0	5	0	0	0	0	0	1	0	1	2	0	0	14	0	0	0	0	0	0	0	131	0	0	0	0	0	0	278	0	0	0	0	0	0	0	0	0	0	0	0	0	0	16	0	0	0	0
OTU615	2	0	0	0	0	0	0	1	0	1	1	0	19	0	0	1	0	2	0	0	0	0	0	0	193	0	1	0	2	142	0	0	0	0	0	0	0	0	1	0	0	0	0	1	0	143	0	0	0
OTU616	10	1	0	3	6	295	3	0	0	0	3	3	15	1	3	0	0	1	0	0	0	1	0	0	0	1	184	3	72	1	1	1	0	16	0	0	0	0	2	11	0	2	0	1	0	0	0	0	1
OTU6168	2	1	6	1	5	0	0	0	0	0	1	2	7	0	0	0	0	0	0	0	86	3	0	0	0	0	2	0	0	0	0	0	0	59	2	0	0	17	0	0	0	0	0	0	34	0	0	0	0
OTU617	1	0	1	1	2	0	0	0	0	0	2	0	3	0	0	0	0	2	0	0	0	0	111	1	1	0	0	0	0	4	0	0	0	0	0	0	0	0	1	41	0	0	0	0	0	0	0	0	0
OTU618	6	7	0	0	0	0	0	0	3	5	0	0	2	0	0	0	0	1	1	0	0	0	0	0	0	2	0	0	0	0	1	0	0	0	0	0	0	3	30	0	0	0	0	0	1	0	0	0	0
OTU619	0	15	0	0	1	0	0	0	1	1	0	0	0	40	1	0	0	1	0	0	0	0	0	1	0	0	0	121	0	1	0	0	1	0	1	0	0	25	7	0	0	1	0	0	0	0	0	0	0
OTU62	18	18	46	97	37	233	10	76	168	24	68	108	7	77	37	71	327	62	4	6	1	28	94	59	175	100	10	23	114	244	95	108	63	18	29	220	114	6	18	131	10	186	173	94	45	1	167	152	209
OTU620	0	0	1	0	3	0	0	0	0	0	0	0	0	0	0	1	0	1	0	0	0	0	0	0	0	0	0	0	0	0	1	0	0	0	0	0	0	0	0	0	0	0	0	0	0	0	0	1	0
OTU621	8	1	20	3	5	111	1	0	0	1	0	1	11	0	15	65	1	0	0	0	1	2	0	86	2	0	109	0	151	0	0	0	2	25	0	0	1	1	24	1	11	43	115	1	9	0	99	1	6
OTU6210	0	2	4	0	0	0	0	0	0	61	0	0	1	54	0	2	2	0	0	0	0	0	0	0	0	0	0	146	1	0	0	0	0	0	0	0	0	14	23	1	0	1	0	12	0	0	0	0	1
OTU622	10	31	10	3	6	0	0	0	62	0	2	1	11	0	1	0	0	0	0	0	0	0	0	0	0	0	0	0	0	1	0	0	1	0	1	0	0	0	16	0	0	0	0	0	0	0	0	0	0
OTU623	0	0	0	0	1	0	0	0	0	0	0	0	0	38	0	0	0	0	1	0	0	0	0	0	0	0	0	0	0	0	0	0	0	62	0	0	0	0	0	0	0	0	0	0	0	0	0	1	0
OTU624	2	0	0	1	0	224	2	0	0	0	2	1	22	3	0	0	0	1	1	0	0	0	0	0	0	0	0	0	0	0	0	0	158	54	0	3	0	0	12	53	0	0	0	0	22	0	0	0	1
OTU625	3	0	0	0	0	0	0	1	0	1	2	1	6	64	0	1	1	1	0	0	0	0	0	0	0	0	52	0	2	0	3	0	1	0	0	93	0	0	1	0	0	0	0	0	16	0	0	0	117
OTU626	4	0	0	0	0	1	1	1	0	0	1	0	5	45	0	0	0	1	0	0	3	0	0	0	0	1	0	0	0	0	0	0	0	0	1	0	0	10	0	0	0	0	0	0	18	0	0	0	133
OTU627	21	59	20	202	11	1	3	0	2	0	1	0	60	36	22	1	2	1	1	1	0	0	1	1	0	2	1	0	182	0	1	0	1	162	1	1	0	1	1	0	30	54	0	2	17	0	0	1	6
OTU628	40	95	60	2	37	192	3	1	128	0	1	2	19	2	7	3	14	4	7	5	3	2	1	5	0	1	81	144	0	3	7	0	0	85	1	0	0	67	46	0	0	234	1	2	0	0	0	0	2
OTU629	0	0	0	1	0	0	0	0	0	0	0	0	0	0	0	0	0	0	0	0	0	0	0	0	0	0	0	0	126	0	0	0	0	0	0	0	0	0	0	0	138	0	169	0	0	0	0	0	0
OTU6291	3	4	5	0	1	0	0	0	0	0	0	1	3	0	2	0	0	0	70	0	0	6	0	0	0	1	0	1	0	0	1	0	0	0	0	0	0	0	0	0	0	0	0	0	0	0	0	1	0
OTU6295	2	1	0	3	0	0	1	0	0	0	0	0	0	7	4	1	1	1	0	0	0	0	0	0	0	1	0	2	0	0	0	0	0	0	1	2	0	0	15	7	0	0	0	0	2	0	0	1	122
OTU63	17	25	21	75	13	145	4	3	156	53	46	77	92	84	4	73	34	7	4	22	137	10	247	91	255	0	184	2	114	167	128	0	310	134	5	148	0	22	65	129	0	68	255	368	144	0	61	90	289
OTU630	0	0	1	0	1	104	0	1	0	0	0	24	0	30	0	0	120	1	1	0	0	2	112	0	0	0	0	0	0	352	1	0	0	0	0	0	0	0	0	0	0	0	0	0	0	0	0	0	0
OTU631	32	61	59	2	71	0	1	0	52	44	0	3	15	58	3	1	3	0	2	3	1	1	2	135	0	2	72	0	0	1	2	0	0	77	0	1	0	2	0	0	0	0	0	0	11	2	0	1	33
OTU6315	0	0	1	1	0	2	283	1	0	0	0	2	0	72	0	68	108	0	0	0	0	0	0	0	0	0	1	0	0	0	0	0	0	0	0	0	0	0	1	0	0	0	0	0	0	0	0	0	0
OTU632	0	0	0	0	0	0	0	0	0	0	0	0	0	0	0	0	0	0	0	0	0	0	44	0	0	0	0	0	0	0	0	0	0	0	0	0	256	0	0	0	122	0	0	0	0	0	0	0	0
OTU6323	5	37	12	0	0	0	0	351	1	0	0	108	17	0	1	0	0	2	0	0	0	0	0	3	0	0	0	1	0	1	0	0	4	0	0	0	0	2	1	0	0	0	0	2	0	0	1	0	0
OTU633	8	27	6	0	0	1	0	1	0	0	0	0	0	0	0	0	0	1	0	0	73	97	0	0	0	0	0	0	1	0	0	0	0	64	0	0	0	0	0	0	0	0	0	0	1	0	0	0	0
OTU634	2	0	5	1	4	0	1	0	0	30	0	1	2	32	0	0	0	0	0	0	110	0	0	0	1	0	0	0	0	0	2	0	0	0	1	0	0	0	16	0	0	0	0	0	0	0	0	72	0
OTU635	5	13	3	3	1	2	1	1	1	0	1	64	2	4	14	1	1	0	0	0	0	1	0	0	2	0	89	0	3	1	0	0	0	0	1	0	0	0	1	1	0	0	0	0	0	0	0	0	0
OTU636	33	56	18	4	49	3	3	6	9	5	8	8	22	2	1	4	8	6	50	1	0	0	1	102	3	0	1	1	301	2	3	61	0	131	5	144	0	1	17	1	0	88	0	0	46	0	0	1	3
OTU6361	4	0	0	0	0	0	0	0	0	53	0	1	24	1	1	0	0	1	0	0	1	0	37	0	0	0	10	0	0	1	0	0	0	0	0	1	0	8	0	23	0	0	0	0	0	0	0	0	1
OTU637	0	3	0	0	8	0	1	26	2	0	35	0	0	0	0	0	0	1	51	0	0	0	8	0	1	0	0	0	0	0	0	0	0	0	100	1	0	0	0	0	0	0	0	0	0	0	0	0	0
OTU638	0	0	0	0	0	0	0	1	2	0	0	0	11	2	1	0	0	0	0	0	0	0	90	0	0	0	0	0	0	0	0	0	0	12	0	0	0	0	0	0	1	0	0	0	0	0	0	0	1
OTU639	26	40	7	7	24	4	3	10	9	9	8	7	8	67	5	5	2	254	3	96	4	5	2	1	2	0	57	0	1	62	0	0	2	1	3	2	0	26	0	2	0	0	1	0	193	1	260	0	0
OTU64	438	719	563	5	400	7	185	308	6	112	104	124	40	17	20	6	5	4	7	1	1	5	3	1	4	0	3	271	8	1	184	0	8	0	6	1	0	41	29	246	0	13	0	1	108	115	1	16	14
OTU640	4	9	10	0	10	0	1	1	26	0	0	0	0	0	110	0	0	2	0	0	0	0	46	0	0	0	0	0	0	0	0	1	82	116	1	69	0	0	0	18	0	0	0	0	0	0	0	0	0
OTU6402	12	6	5	4	11	16	12	6	50	3	5	1	1	0	1	4	7	0	0	0	0	0	0	1	0	0	0	0	0	0	0	0	0	0	0	0	0	0	1	0	0	0	0	0	0	0	0	0	4
OTU641	1	0	3	0	0	0	0	0	0	0	0	1	3	1	0	0	91	0	45	0	0	2	0	0	0	0	0	1	0	0	0	0	55	37	1	0	0	12	0	4	0	0	0	0	118	0	0	0	1
OTU642	8	26	5	0	0	0	0	1	0	25	4	0	7	0	0	2	2	3	0	0	0	0	0	70	0	0	0	0	0	1	0	85	1	0	0	0	0	0	20	1	0	0	0	1	0	0	0	0	1
OTU6428	19	0	5	0	3	0	0	0	0	1	0	0	0	0	0	2	132	3	0	0	0	0	25	0	1	0	0	0	0	0	202	0	1	0	0	1	0	0	0	0	0	0	34	0	0	0	0	68	0
OTU643	0	1	0	0	0	0	0	1	0	0	0	0	0	0	0	1	0	0	0	0	0	0	0	0	0	0	0	0	0	0	0	0	0	0	0	0	0	0	0	0	5	0	0	0	0	0	0	0	36
OTU6438	4	10	8	0	1	1	0	0	0	0	2	0	5	0	1	0	0	0	1	0	0	4	0	0	0	0	0	0	0	1	1	0	0	43	1	1	0	11	0	0	0	167	0	0	0	0	0	0	0
OTU644	18	51	36	1	36	0	1	0	0	43	2	0	28	3	0	1	2	1	0	0	1	1	0	0	0	0	95	0	1	0	0	0	6	78	1	1	0	11	32	1	0	0	0	0	38	0	0	1	0
OTU645	11	1	7	1	0	0	0	1	1	78	113	0	9	3	0	0	0	1	2	0	1	5	0	1	6	0	56	26	0	5	1	0	0	0	0	0	0	2	17	0	0	0	0	0	46	0	0	0	0
OTU646	0	0	0	0	1	0	0	0	0	0	0	0	8	0	0	0	0	0	0	0	0	37	0	0	1	0	0	1	0	0	0	0	0	0	0	0	345	0	0	0	34	0	0	0	1	65	240	0	0
OTU6468	0	2	6	0	0	0	0	0	52	0	0	3	23	1	0	0	0	0	0	0	110	0	0	0	0	0	0	0	0	0	0	0	0	0	0	0	310	25	13	28	1	0	0	0	0	0	0	1	142
OTU647	3	16	0	0	7	0	1	0	0	0	1	0	0	0	0	0	1	0	0	0	0	0	0	0	0	0	0	0	0	0	0	0	0	13	0	0	0	1	0	89	0	0	0	0	0	0	0	0	0
OTU648	1	0	0	0	11	1	0	0	0	80	2	2	0	0	0	0	0	0	0	68	0	0	64	0	1	0	0	0	0	253	1	0	0	0	0	0	0	0	19	0	0	1	0	0	0	0	0	0	0
OTU649	9	0	9	0	7	0	1	0	0	0	0	0	5	0	0	0	0	0	0	0	1	0	0	0	0	0	0	0	0	1	0	1	1	0	0	0	0	0	1	88	0	0	0	0	41	0	0	0	1
OTU65	30	20	6	1	8	0	1	0	24	75	22	3	189	260	21	0	0	198	6	100	9	101	231	5	0	1	192	106	1	0	2	0	408	50	65	73	1	58	52	212	0	6	223	1	543	1	1	2	2
OTU651	1	0	2	0	15	0	1	0	0	37	1	0	8	30	5	0	2	0	1	94	0	0	0	0	0	0	59	0	0	0	1	0	0	0	0	0	0	0	0	0	0	218	0	2	0	0	0	0	0
OTU652	3	7	11	0	3	0	0	0	0	115	0	1	3	53	46	12	0	1	0	1	0	2	0	0	0	0	0	0	0	0	3	0	2	0	0	1	0	30	0	0	0	0	0	0	0	0	0	0	0
OTU6523	0	0	1	0	4	0	1	0	0	0	0	0	0	0	0	0	0	120	0	1	0	0	0	0	0	0	0	0	0	0	0	0	0	0	2	0	0	1	0	0	0	0	0	0	1	0	0	1	0
OTU6524	15	0	37	2	21	10	0	4	47	96	19	2	45	18	7	2	0	69	106	63	18	58	29	8	78	18	134	3	4	28	172	0	109	5	134	2	0	2	6	3	0	28	0	2	14	0	9	1	86
OTU653	32	17	23	1	22	1	0	0	0	0	0	0	0	0	0	0	0	0	1	1	0	1	1	0	0	0	117	0	0	0	2	0	4	0	16	1	0	0	0	0	0	0	0	2	0	0	0	2	0
OTU654	7	3	8	2	2	1	3	1	72	34	1	4	53	2	0	1	1	4	3	98	1	156	51	84	0	1	1	66	64	108	1	0	2	1	0	109	0	57	11	1	0	0	0	0	0	0	0	11	1
OTU6547	13	5	0	0	0	0	0	1	0	0	0	0	6	1	18	0	1	0	0	0	0	0	0	0	0	0	0	0	0	0	0	0	1	1	0	0	0	0	0	0	0	1	0	0	32	0	0	0	1
OTU655	1	2	7	0	1	0	0	0	0	0	0	0	2	0	0	0	0	1	1	110	0	0	0	0	0	0	72	1	0	0	0	0	0	0	0	0	0	0	0	0	0	1	0	210	0	0	0	0	0
OTU656	0	1	0	0	0	0	0	0	0	0	0	0	0	0	0	0	0	0	0	0	0	0	0	0	0	0	0	214	0	0	1	0	37	55	0	0	0	0	0	0	0	0	0	0	0	0	0	0	0
OTU657	25	28	17	0	53	1	1	1	0	3	0	1	4	0	327	0	0	0	8	1	0	1	0	127	2	0	0	1	0	0	0	0	2	36	1	20	0	51	1	28	0	1	0	0	14	0	0	0	0
OTU658	10	16	31	0	0	0	0	0	2	1	0	85	7	0	2	0	1	1	0	2	0	1	1	3	3	0	98	115	0	0	0	0	0	59	1	76	0	0	1	92	0	0	0	0	0	2	0	0	0
OTU659	14	14	8	0	1	0	1	0	0	0	0	0	0	0	17	0	0	0	0	0	0	0	0	0	0	0	0	0	0	0	0	0	0	0	0	0	0	0	0	0	0	0	0	0	0	0	0	0	0
OTU6591	3	9	2	4	12	2	1	2	2	2	0	0	0	0	1	0	0	0	0	2	1	14	0	0	0	0	0	0	0	0	0	0	0	0	1	0	0	32	0	0	0	159	0	0	0	0	0	0	0
OTU66	2	4	2	569	41	3	25	6	158	56	426	52	18	1	23	0	2	271	6	2	1	103	2	1	0	720	124	47	7	1	4	2	35	36	248	28	1504	17	2	0	881	3	183	2	20	6951	111	3	235
OTU661	3	24	4	3	20	110	20	98	3	8	3	1	51	40	0	56	19	25	25	0	8	0	0	0	0	0	133	51	2	50	0	0	94	53	0	0	0	0	15	14	0	71	0	3	56	0	12	0	62
OTU662	0	0	0	0	0	1	0	0	0	0	0	0	0	0	0	1	0	0	0	0	0	0	1	0	0	0	0	0	0	0	0	0	0	45	0	0	0	0	0	1	0	1	0	0	0	0	0	0	0
OTU663	4	0	0	0	0	0	0	0	0	0	0	1	0	0	0	0	0	2	1	0	0	0	0	0	1	0	0	0	0	0	1	1	0	87	0	0	0	43	0	0	0	0	0	0	0	0	0	0	0
OTU665	1	0	0	0	0	1	0	1	0	0	0	0	13	0	0	1	0	0	0	0	0	0	0	0	0	0	123	0	0	0	0	0	2	0	0	0	0	53	16	0	0	0	0	1	0	0	0	0	0
OTU666	15	2	14	1	12	0	0	0	1	69	174	1	24	81	43	0	0	4	1	0	0	0	1	0	1	0	0	0	0	0	2	0	99	0	2	1	0	45	141	73	16	0	0	1	0	0	0	2	0
OTU667	0	0	0	1	0	0	0	0	0	0	0	0	9	0	0	0	0	0	0	0	0	0	0	0	0	0	0	0	0	0	0	0	0	0	0	0	0	0	0	0	0	0	0	0	0	0	0	0	0
OTU668	0	0	0	0	1	0	0	0	0	34	1	5	0	0	0	0	95	206	0	0	0	0	0	0	0	0	0	0	0	0	0	0	0	0	0	0	0	0	0	0	0	0	0	0	0	0	0	0	0
OTU669	5	0	2	0	6	0	0	0	1	127	0	1	6	46	20	0	1	1	1	1	0	0	0	0	0	11	0	0	0	1	0	1	0	99	0	200	2	7	0	0	0	0	0	0	0	0	0	0	0
OTU67	14	19	19	2	4	1	3	9	11	842	6	3	22	56	47	3	4	5	12	0	0	0	0	0	8	0	116	3	305	60	77	0	8	70	6	6	0	173	67	2	9	2	0	1	34	0	0	1	1
OTU670	8	9	2	0	6	0	0	0	0	0	0	0	0	32	0	0	0	0	0	0	0	1	0	0	0	0	0	0	0	0	0	0	0	52	0	0	0	0	1	0	0	0	0	0	0	0	0	0	0
OTU671	1	23	1	4	1	196	69	1	2	3	74	2	1	46	0	1	51	1	0	66	1	85	51	362	2	51	1	0	2	2	21	0	3	1	212	63	1	29	9	1	3	75	146	33	1	190	139	92	382
OTU6716	1	0	23	0	0	0	0	0	15	55	403	2	38	0	0	0	0	1	0	0	0	0	66	0	0	0	1	0	0	2	1	0	0	1	1	0	0	0	142	0	0	0	0	0	0	0	0	1	0
OTU672	3	0	0	0	1	0	0	0	0	0	0	0	18	24	0	1	0	0	0	0	0	0	0	0	0	0	0	1	1	2	0	0	2	0	2	0	0	30	0	0	0	3	0	0	0	1	0	0	1
OTU673	34	28	51	6	27	5	2	6	72	94	2	1	14	107	9	1	1	0	0	1	2	8	1	1	191	2	146	407	2	1	1	0	1	28	2	1	0	17	52	13	0	1	0	0	1	0	1	0	5
OTU674	5	1	1	0	4	5	0	0	0	61	0	0	4	33	0	0	32	0	5	0	0	24	0	0	2	49	0	0	101	0	1	0	2	9	0	0	0	0	0	1	0	0	0	0	7	0	0	0	0
OTU675	0	0	0	5	1591	0	1	0	0	1	114	1	2	1	0	0	0	0	0	0	0	0	0	0	1	0	0	0	1	0	2	0	0	0	0	0	0	0	1	1	0	0	0	0	0	0	0	0	0
OTU676	0	1	0	0	0	0	35	0	1	190	1	0	15	1	0	0	0	0	0	52	0	0	148	0	0	0	52	0	0	0	3	0	1	88	0	0	0	0	0	0	0	0	0	1	0	0	0	0	0
OTU677	4	1	24	0	0	1	0	0	0	24	44	0	1	51	1	2	0	0	0	0	1	0	0	0	0	0	56	0	0	0	1	0	0	1	1	0	0	2	0	0	0	0	0	0	0	1	1	0	1
OTU678	7	2	9	0	11	0	0	2	4	49	0	0	4	22	116	0	0	0	18	0	2	0	0	6	2	0	41	0	0	0	0	0	111	24	2	0	56	21	0	3	0	0	0	33	84	0	0	36	2
OTU679	41	45	38	1	33	0	1	0	0	54	1	0	12	21	153	2	149	1	0	1	2	29	0	0	0	1	44	0	2	1	2	100	117	7	3	2	0	30	13	32	0	2	0	0	110	0	0	0	0
OTU68	477	686	710	1	500	52	1	7	2	26	34	73	75	47	41	1	4	2	57	25	1	47	13	1	3	0	60	88	51	4	5	44	88	120	107	3	14	60	30	233	19	44	1	2	62	0	0	60	2
OTU680	0	0	0	0	0	0	0	0	0	0	0	0	0	1	0	0	1	0	0	0	0	0	99	0	0	0	0	0	0	0	0	0	0	0	0	0	0	2	0	0	0	0	0	0	0	0	0	0	0
OTU6809	4	1	11	1	0	0	0	1	0	0	0	1	0	0	3	1	0	0	0	0	0	0	0	0	0	0	0	1	0	0	0	0	0	0	0	0	0	0	0	0	0	0	0	0	0	0	0	123	1
OTU681	19	9	10	1	5	104	0	0	0	18	0	0	21	0	0	0	103	1	0	0	0	0	0	0	1	0	0	0	1	2	1	0	0	0	1	0	0	0	0	0	4	0	0	1	0	0	0	1	0
OTU682	4	0	1	0	13	0	0	0	0	1	36	73	0	36	2	0	0	0	0	0	0	0	1	64	237	1	0	0	0	1	164	0	0	0	0	0	0	0	0	0	9	0	0	0	0	0	0	0	0
OTU683	4	1	15	1	8	1	1	0	0	1	1	1	1	44	2	0	0	0	68	0	1	0	0	0	0	0	0	1	0	0	0	0	0	0	0	105	0	1	0	1	0	0	0	0	0	1	0	0	0
OTU684	0	0	0	5	0	2	28	29	21	0	3	19	0	3	0	39	6	24	6	5	12	7	13	4	1	14	0	1	3	0	2	7	23	3	35	18	1	1	1	7	0	36	21	5	3	19	24	37	12
OTU6841	1	0	0	0	9	0	0	0	0	0	0	0	0	0	2	78	0	33	1	1	0	1	55	0	71	0	2	0	1	0	0	0	0	0	0	0	0	5	8	0	0	0	0	0	101	0	0	0	0
OTU685	1	0	0	0	11	0	1	0	0	0	0	0	45	0	0	0	0	0	0	0	0	0	0	0	0	0	0	0	0	0	0	0	0	0	0	1	0	0	1	0	0	0	0	0	0	0	1	0	0
OTU686	1	2	0	2	9	0	0	2	1	39	0	1	25	47	5	4	2	2	0	0	0	1	0	0	0	1	1	2	1	1	1	0	0	6	0	0	0	0	2	9	0	42	0	0	38	0	0	1	0
OTU687	16	53	11	5	7	2	5	276	1	16	1	0	10	2	3	0	2	2	0	0	0	417	0	0	0	2	103	1	0	2	196	1	21	2	0	331	0	0	45	31	0	188	0	0	33	2	1	1	73
OTU688	8	0	5	0	5	0	0	0	0	0	44	0	9	0	13	0	1	0	0	0	0	50	0	0	1	0	1	1	0	0	0	0	0	0	1	1	0	0	24	0	0	0	0	0	0	0	0	0	0
OTU689	1	8	1	0	4	0	0	0	0	0	0	0	0	1	0	0	0	0	0	0	0	1	0	0	0	0	0	0	0	0	0	0	0	0	0	0	0	1	0	0	0	0	0	0	0	0	0	0	0
OTU69	5	43	18	3	23	121	0	1	56	51	12	6	55	121	3	215	90	3	7	293	14	93	87	11	1	0	174	0	5	1	4	67	780	60	8	818	0	82	19	3137	0	3	70	3	1206	0	0	47	1
OTU690	0	0	0	2	0	0	1	11	21	1	8	8	0	0	0	1	1	2	4	0	1	1	1	21	0	1	0	0	2	0	0	0	30	0	9	25	0	0	1	7	0	0	0	7	6	18	11	21	17
OTU6904	13	13	3	1	8	0	65	2	2	16	3	0	19	26	1	1	0	0	0	2	1	3	3	1	0	0	60	13	0	1	0	1	20	0	110	0	0	1	0	44	0	0	0	0	0	0	0	1	48
OTU691	1	0	0	0	0	0	0	0	0	0	0	0	5	12	0	0	0	1	0	0	1	0	0	0	0	0	57	0	0	0	0	0	0	0	0	0	0	13	0	1	0	0	0	0	41	0	0	1	1
OTU692	3	1	1	0	0	0	0	0	0	1	0	1	8	30	2	0	1	1	3	0	2	0	0	0	0	0	0	0	0	1	0	0	42	0	2	0	0	11	51	0	0	1	0	0	66	0	0	0	0
OTU693	0	0	0	0	0	0	0	0	1	0	0	0	0	0	0	0	0	0	0	0	0	0	125	0	0	0	0	0	0	0	1	0	0	0	0	0	197	0	0	0	80	0	0	0	44	0	0	0	0
OTU694	35	20	36	0	37	0	0	1	0	1	1	1	0	46	0	0	0	0	0	0	0	0	0	0	0	0	1	0	0	0	0	0	0	0	0	0	0	0	0	0	0	0	0	0	1	0	0	0	1
OTU695	20	26	43	0	18	0	0	0	0	0	0	1	0	0	3	0	0	1	0	0	0	0	0	0	1	1	0	0	0	2	0	0	0	200	0	0	144	0	1	0	0	0	0	1	1	0	0	0	0
OTU696	10	5	15	13	8	9	1	8	13	4	8	7	7	5	0	4	4	2	1	75	0	44	1	1	0	1	1	4	0	0	1	0	1	0	0	58	0	0	0	29	0	0	0	0	31	0	0	0	2
OTU697	1	0	0	0	0	0	0	0	0	0	0	0	0	0	0	0	0	0	0	0	0	0	0	0	0	0	0	0	0	2	0	0	0	0	0	0	0	0	0	0	0	0	0	0	0	0	0	0	0
OTU698	9	13	14	0	6	1	0	0	0	1	1	0	12	1	0	0	0	0	0	3	0	0	0	0	1	1	0	0	2	0	0	3	0	9	1	0	0	0	0	1	0	0	0	0	0	0	0	0	0
OTU699	0	10	0	0	0	0	0	0	0	0	0	1	38	16	0	0	0	0	0	0	0	0	0	0	2	0	0	0	0	0	0	0	0	0	0	0	0	72	0	1	0	0	0	0	0	0	0	1	120
OTU7	79	100	115	1119	99	1153	1771	454	523	172	965	1282	70	346	9	1147	1720	1239	738	612	1108	482	662	739	2225	1225	493	941	1534	1747	2850	1006	399	490	1710	810	1279	133	128	407	116	1161	1699	806	505	1516	2079	2076	1228
OTU70	35	8	20	3	41	225	1	23	5	95	484	213	116	8	36	178	159	9	235	0	0	20	108	0	4	119	8	218	88	3	206	105	26	81	126	93	0	154	385	658	0	179	0	2	48	42	0	64	3
OTU700	2	14	0	0	0	0	0	0	0	0	0	0	0	0	0	0	0	0	0	0	0	0	0	0	1	0	0	0	0	0	0	0	0	0	0	0	0	0	1	0	0	0	0	0	0	0	0	0	0
OTU701	0	0	0	0	0	0	0	0	0	0	0	0	0	0	0	0	0	0	1	2	3	2	1	1	0	0	27	1	0	0	562	0	8	0	1	0	0	0	0	0	0	0	0	0	348	0	0	0	0
OTU702	3	0	13	0	22	0	0	141	1	0	0	0	5	0	11	0	0	0	0	0	0	0	0	0	0	0	1	0	0	0	1	1	0	0	0	0	0	0	0	0	0	0	0	0	34	0	0	1	0
OTU703	5	14	12	0	15	0	0	0	0	0	0	0	15	0	0	1	1	0	0	100	0	110	0	0	0	0	24	0	2	0	0	0	0	5	1	1	0	0	0	0	0	0	0	1	0	0	0	0	1
OTU704	12	0	7	0	11	0	0	1	0	43	1	1	2	31	0	1	0	2	0	0	1	45	0	0	0	0	0	0	34	1	2	0	54	0	2	0	0	0	1	0	0	0	0	2	3	0	0	0	1
OTU705	0	0	0	0	0	0	0	0	0	0	0	0	6	0	0	0	0	0	0	0	0	0	1	0	0	0	0	0	0	0	0	1	0	0	0	0	0	0	0	0	0	0	1	0	0	0	0	0	0
OTU707	1	0	0	0	0	0	0	0	0	0	0	2	42	13	1	0	1	1	0	26	0	0	0	1	0	0	61	0	0	127	0	0	0	46	29	44	0	1	1	0	0	0	0	0	0	0	0	0	0
OTU708	8	7	4	0	2	1	0	0	1	0	1	0	0	1	2	3	1	1	67	2	1	0	0	1	1	1	0	1	0	0	0	0	0	0	0	0	0	19	0	2	14	0	0	0	0	0	0	0	0
OTU71	231	466	321	119	149	1	81	311	115	179	3	11	76	239	689	3	5	211	180	1	1	2	4	0	84	0	249	1	289	4	5	2	214	107	7	222	0	405	82	503	27	1	0	0	334	0	0	1	0
OTU710	11	19	4	0	4	1	0	2	0	2	1	1	32	4	0	0	0	3	100	1	0	3	3	67	1	2	0	1	2	2	0	131	0	3	1	2	0	32	0	1	0	1	1	1	0	0	222	0	0
OTU711	24	10	18	1	3	0	0	0	1	2	0	0	1	15	24	0	1	0	1	0	1	0	0	1	0	0	0	0	0	0	0	0	30	59	0	0	0	26	0	0	0	1	0	0	10	0	0	0	0
OTU712	5	21	1	0	20	0	1	0	0	0	0	0	7	0	10	0	1	0	0	0	0	35	0	0	3	2	26	0	1	1	205	0	0	0	0	276	0	51	31	0	0	0	0	0	0	0	0	0	0
OTU713	0	0	14	0	5	0	0	1	1	0	0	62	1	1	0	0	0	0	0	168	0	0	0	0	0	91	0	0	0	0	0	0	0	0	0	0	0	0	0	0	0	0	0	0	0	0	0	0	0
OTU714	0	1	0	0	11	0	0	0	0	0	0	0	0	0	20	0	1	0	1	0	0	0	0	0	0	0	0	0	0	0	0	703	1	0	0	0	0	10	0	0	0	0	0	0	0	0	0	1	0
OTU715	0	0	0	0	0	0	2	0	1	44	0	0	13	19	0	1	0	2	110	0	0	0	0	0	0	0	0	0	0	1	0	0	0	0	0	1	0	0	0	0	0	0	0	0	1	416	0	0	0
OTU716	5	2	1	0	8	0	0	0	0	49	1	1	19	113	14	4	1	3	42	5	0	0	1	0	0	1	0	0	1	1	2	0	126	0	0	0	0	36	13	1	0	1	0	0	0	0	0	1	1
OTU7162	2	0	12	0	0	0	0	0	0	0	1	0	5	32	0	0	0	0	1	99	0	0	0	1	0	0	0	0	0	0	0	0	0	0	0	0	0	0	1	0	0	0	0	0	0	0	0	0	0
OTU717	4	5	5	0	0	0	1	0	0	175	1	1	9	1	12	2	0	2	1	1	2	2	1	0	1	1	2	1	0	0	0	0	0	0	0	0	0	0	0	43	0	1	0	0	0	0	0	0	0
OTU718	0	0	4	0	9	73	0	0	0	25	0	0	4	0	0	1	0	0	46	0	0	39	0	0	0	0	0	0	0	0	1	0	2	0	0	0	0	0	1	2	0	0	0	0	0	0	0	0	0
OTU719	0	0	7	1	1	0	0	0	32	0	0	0	5	1	5	0	0	0	71	0	0	0	0	0	0	11	1	88	0	0	1	0	0	94	0	0	0	0	0	0	0	0	0	0	0	0	0	0	0
OTU72	217	248	238	423	134	153	85	209	235	90	154	33	177	124	101	20	402	227	387	259	11	117	234	414	666	38	626	258	95	285	14	1	123	185	20	107	0	232	403	32	25	476	95	57	117	23	581	11	10
OTU720	7	24	8	2	0	0	1	1	0	1	1	1	5	0	28	0	0	0	167	0	0	1	0	96	0	5	71	1	1	0	3	1	0	0	1	0	0	52	0	29	0	1	0	0	0	0	0	60	3
OTU721	7	14	9	0	0	1	1	0	1	0	0	0	5	66	0	0	0	1	1	2	2	2	1	1	0	0	0	0	0	1	0	396	0	0	0	0	0	0	35	0	0	1	0	0	0	0	1	0	0
OTU722	0	0	0	0	0	0	0	0	1	0	0	0	0	0	0	0	0	0	0	0	0	0	1	0	0	0	0	0	0	0	0	0	0	0	0	0	0	0	0	0	0	1	0	0	0	0	0	0	0
OTU723	0	0	0	0	0	1	0	0	0	0	0	0	1	0	0	0	0	0	0	0	0	0	0	0	0	0	0	0	0	1	0	0	0	0	0	0	0	0	0	0	0	0	0	0	0	0	0	0	0
OTU724	4	1	4	1	0	0	0	0	0	1	0	0	2	3	0	1	3	5	0	0	0	1	0	0	0	0	0	0	0	0	0	0	0	2	0	0	0	0	0	1	0	0	1	0	12	0	0	0	0
OTU725	112	157	89	0	84	0	0	1	0	0	1	0	0	1	0	1	0	0	0	0	0	0	0	0	0	0	0	0	0	0	0	0	1	0	0	0	0	0	0	0	0	0	0	0	0	0	0	0	0
OTU7256	0	0	1	308	4	92	0	331	379	2	3	8	3	2	0	45	3	437	0	0	0	0	0	0	0	0	0	0	0	0	0	0	0	0	0	0	0	0	1	0	0	0	0	1	0	0	0	1	0
OTU726	54	34	30	77	22	1	1	1	2	0	0	3	18	2	116	0	0	1	2	1	0	0	0	0	0	0	79	0	0	2	1	0	3	0	0	54	0	0	0	34	0	0	0	0	1	92	0	0	0
OTU727	2	0	7	0	0	0	0	0	0	0	0	0	42	0	34	0	0	0	0	0	0	0	0	0	0	0	27	0	0	0	0	0	0	0	0	0	0	0	0	0	0	0	0	0	0	0	0	0	0
OTU728	26	36	18	0	35	0	0	2	1	0	0	1	12	0	1	0	0	1	0	0	0	3	16	0	0	1	0	0	0	0	0	0	0	0	0	0	0	0	19	1	0	0	0	0	0	0	0	0	0
OTU729	19	5	19	3	35	2	2	4	4	3	52	4	4	0	26	119	163	11	5	0	13	38	6	8	2	19	0	102	1	0	1	3	108	0	99	2	5	40	3	61	0	0	1	2	6	2	0	0	0
OTU73	183	342	175	12	331	107	2	3	93	162	3	4	52	3	14	2	4	68	76	0	2	154	50	0	1	86	2	0	0	104	208	0	105	0	10	81	1	93	151	199	0	2	98	2	39	0	2	1	0
OTU730	0	0	1	0	0	0	0	0	0	1	0	0	15	0	0	0	0	0	0	0	0	0	0	0	3	0	2	0	0	0	1	0	0	0	0	0	0	1	0	0	0	0	0	0	1	179	0	0	144
OTU731	7	45	17	1	2	0	0	1	0	0	0	0	9	0	2	0	0	1	0	0	0	0	0	0	0	1	0	0	0	1	0	1	1	0	0	0	0	5	0	0	0	170	0	0	1	0	0	0	0
OTU732	0	0	2	0	0	0	0	0	0	0	78	0	17	0	0	2	1	2	0	0	0	1	0	0	0	0	0	0	0	0	0	0	0	0	0	0	0	0	0	0	0	0	0	0	0	0	0	0	0
OTU733	0	0	0	0	0	0	0	0	0	0	0	0	0	0	9	0	0	0	0	1	0	0	0	0	0	0	0	0	0	235	1	0	0	0	0	0	0	0	0	0	0	0	0	0	21	0	0	0	0
OTU734	0	0	0	0	158	0	0	0	0	0	0	1	0	0	0	0	0	0	0	0	0	0	0	0	0	0	46	0	0	0	0	0	0	0	0	0	0	39	18	1	0	1	0	0	0	0	0	0	0
OTU735	7	0	0	1	7	0	0	0	0	0	1	0	4	92	0	0	0	0	0	1	0	0	0	0	0	0	0	0	0	0	0	1	0	0	0	0	0	0	0	0	0	0	0	0	0	0	0	2	0
OTU736	0	0	0	0	0	0	0	0	1	0	0	0	0	0	0	0	0	0	0	0	0	0	0	0	0	0	0	0	0	0	0	1339	0	1	0	0	0	0	0	0	0	0	0	0	10	0	0	0	0
OTU737	0	0	0	0	0	1	0	0	0	0	0	0	0	0	0	0	0	0	0	0	0	0	0	0	0	0	0	0	0	1	385	0	1	0	0	0	0	24	0	0	0	0	0	0	0	0	0	0	0
OTU7372	3	0	8	1	1	108	1	0	1	1	1	2	13	0	0	0	0	1	0	0	0	0	0	0	0	1	0	0	0	0	0	0	0	0	0	0	0	0	0	0	0	0	0	0	10	0	0	0	0
OTU738	0	0	0	0	0	0	0	1	1	0	0	0	0	0	0	0	0	0	1	0	0	0	0	0	0	0	0	0	0	0	0	0	0	0	0	0	0	0	0	0	0	1	0	0	0	0	0	0	0
OTU739	0	1	0	0	0	0	0	1	0	0	0	0	0	0	0	72	0	0	0	0	110	0	0	0	1	0	0	0	0	0	0	0	0	0	0	0	0	0	0	0	0	0	0	0	0	0	0	0	47
OTU74	87	57	54	10	91	220	2	6	7	926	55	9	96	539	32	214	5	26	368	2	4	132	97	568	687	5	498	89	581	91	8	0	355	164	260	109	190	307	290	309	118	249	129	46	216	2	580	107	10
OTU740	7	7	9	2	1	0	1	3	6	43	1	2	11	0	341	1	0	1	0	0	0	0	1	0	0	0	0	0	1	1	0	0	0	82	0	0	0	31	0	0	0	0	0	0	43	0	0	4	117
OTU741	2	1	0	0	0	0	0	0	0	0	0	0	2	46	0	1	0	0	0	45	0	0	0	0	0	0	0	0	0	1	1	0	54	0	1	0	0	105	72	0	0	1	0	0	23	0	0	0	2
OTU7416	11	0	0	0	0	0	0	0	1	0	0	0	0	1	0	1	0	0	0	0	0	0	0	0	0	1	0	1	0	0	0	0	0	0	0	0	0	0	38	53	0	0	0	0	0	0	0	0	0
OTU742	19	12	37	0	40	0	1	1	0	0	0	0	0	0	28	0	0	0	0	0	1	1	0	0	1	0	47	0	0	0	0	0	1	0	0	57	0	1	0	0	0	0	0	0	0	0	0	0	0
OTU743	0	1	1	0	0	0	0	90	0	1	0	1	3	0	0	38	0	0	0	0	0	13	0	0	0	0	0	0	0	0	0	0	0	83	0	0	0	0	1	0	0	0	0	0	0	0	0	0	0
OTU744	0	0	0	1	0	0	0	0	0	1	0	0	29	0	0	0	0	1	0	0	0	0	103	0	0	0	0	0	0	1	0	0	0	0	0	0	0	0	0	0	0	0	0	0	0	0	0	0	0
OTU745	9	11	29	53	10	85	1	79	1	0	35	1	23	33	117	7	0	3	0	1	0	1	0	0	0	0	33	0	0	0	1	100	47	0	4	4	0	38	23	18	0	0	0	0	62	0	0	0	0
OTU746	8	10	4	1	5	65	1	175	1	1	0	0	31	3	0	1	1	2	0	0	0	1	57	2	0	113	1	8	0	1	3	0	29	64	1	74	0	1	0	101	17	0	0	1	0	0	0	1	0
OTU747	1	1	1	2	2	0	0	0	0	101	0	2	4	1	18	0	0	0	0	0	1	49	0	0	0	0	75	1	0	0	1	0	2	0	0	1	0	1	3	0	0	1	0	0	0	0	0	0	0
OTU7478	1	0	0	3	1	1	0	0	0	0	11	0	0	0	24	0	0	0	1	0	41	1	13	1	0	27	38	0	2	158	2	0	0	0	0	0	0	12	0	0	0	0	0	0	46	50	0	0	1
OTU748	0	0	0	0	0	0	0	0	0	1	0	0	0	27	0	0	0	0	0	0	0	0	0	0	0	0	0	0	0	0	0	0	0	0	0	0	0	0	0	0	0	0	0	0	0	0	0	0	0
OTU749	10	46	29	0	2	0	0	2	0	0	94	168	0	0	0	0	0	0	0	0	0	0	0	0	0	0	1	0	1	0	0	1	0	54	0	0	0	0	0	0	0	0	0	0	0	0	0	0	0
OTU75	22	20	23	70	20	62	282	126	122	93	186	127	12	34	2	389	326	263	9	363	155	45	50	235	288	72	141	343	305	149	585	1	43	53	153	133	168	13	20	77	23	84	257	69	33	81	97	2	2
OTU750	2	11	0	0	5	0	1	0	0	0	0	0	6	0	2	0	0	0	0	0	0	0	0	0	0	0	0	0	0	0	0	0	0	0	0	0	0	4	0	0	0	0	0	0	25	0	0	0	0
OTU7503	9	0	10	0	7	0	0	0	0	1	0	2	34	1	2	0	129	0	0	0	0	29	0	1	311	0	0	0	0	1	0	0	6	0	0	1	0	34	1	75	0	50	0	0	37	0	0	0	0
OTU751	9	7	17	0	3	0	3	0	1	21	0	0	7	20	14	1	3	0	0	0	4	0	1	2	0	1	0	0	0	0	0	0	2	1	0	0	0	24	0	0	0	0	0	0	0	0	0	0	0
OTU752	0	0	0	0	7	0	0	0	0	1	0	0	7	1	0	0	0	0	1	0	0	1	0	0	1	0	1	0	0	0	0	1	38	1	1	1	0	0	0	0	0	0	0	0	0	0	0	0	0
OTU753	14	1	15	3	18	7	4	3	4	2	4	1	1	128	1	2	71	3	0	111	0	1	1	2	0	199	0	1	1	2	0	0	54	0	36	3	0	74	0	2	8	0	0	0	31	0	0	0	2
OTU754	9	17	27	4	19	79	2	3	1	78	8	0	5	19	18	100	1	1	63	101	87	49	303	2	1	1	0	128	181	177	464	2	1	1	5	107	1	1	0	56	0	1	0	0	0	0	0	0	0
OTU755	2	0	1	0	0	1	0	0	0	0	0	0	9	0	0	0	1	1	2	2	0	0	0	0	0	1	0	0	0	0	1	0	0	0	0	0	0	0	0	0	0	0	0	0	1	0	0	0	0
OTU756	14	46	60	0	29	0	1	1	0	1	110	3	0	1	0	0	1	0	2	0	1	0	1	0	0	2	1	0	1	1	0	0	1	0	1	134	0	0	0	0	0	0	0	0	0	0	0	0	1
OTU757	0	0	0	0	6	0	0	0	0	0	0	0	0	0	0	0	0	0	0	0	0	0	0	0	0	2	0	0	0	0	0	0	0	0	0	0	0	0	0	0	0	1	0	0	0	0	0	0	0
OTU758	6	11	6	0	7	23	1	0	0	9	0	0	6	33	96	0	0	0	18	0	0	1	16	0	6	0	0	0	0	0	0	0	1	13	1	30	0	4	1	38	0	0	0	0	5	0	16	0	1
OTU759	1	6	0	0	0	0	1	0	0	36	0	0	3	0	1	0	0	0	0	0	0	0	0	0	0	0	0	0	0	1	0	0	0	0	0	0	0	0	0	9	0	0	34	0	0	0	1	0	0
OTU76	6	9	4	5	6	2	64	3	2	43	30	2	10	2	0	2	2	32	28	0	171	0	2	40	2	73	1	109	41	2	2	0	74	1	29	0	113	17	2	12	181	3	0	5	3	33	46	48	62
OTU760	7	14	0	0	4	96	0	0	1	82	0	0	16	1	60	0	0	149	182	0	1	0	2	0	0	0	69	0	1	0	0	0	0	32	1	1	0	1	0	152	0	0	0	27	7	0	0	2	0
OTU761	0	0	0	0	1	0	0	0	0	0	0	148	2	29	0	1	0	0	0	0	0	72	0	0	0	0	104	0	0	5	0	151	0	0	0	0	0	0	15	0	0	0	0	0	0	0	0	0	0
OTU763	0	0	0	1	1	0	0	0	0	0	0	0	0	0	0	0	0	1	0	0	0	45	0	0	0	45	0	0	0	0	0	0	0	0	0	0	0	0	0	0	43	0	0	0	0	0	0	1	1
OTU764	25	33	47	0	32	0	0	0	0	91	1	1	4	0	115	0	72	0	0	2	1	1	0	0	0	0	0	0	0	0	1	0	23	0	1	0	0	0	19	0	0	0	0	0	22	0	0	0	0
OTU7648	20	5	15	0	7	0	0	39	1	0	0	0	12	1	18	0	140	0	0	0	0	0	0	0	0	0	4	0	0	0	183	0	0	0	0	1	0	0	6	109	4	0	0	0	37	0	0	0	132
OTU765	3	16	17	1	0	1	0	1	1	1	2	218	21	0	1	0	66	1	0	2	1	3	236	0	0	0	1	0	1	0	0	0	0	0	0	0	0	0	38	0	0	112	0	1	0	0	0	1	37
OTU766	0	0	0	0	0	1	226	0	0	0	2	3	7	16	0	1	0	0	0	0	0	0	0	0	0	0	0	0	0	0	0	0	0	0	0	0	0	0	0	0	0	0	0	0	0	0	0	0	0
OTU767	2	0	0	0	17	0	0	0	0	0	0	0	1	24	0	0	3	0	0	0	0	0	0	0	0	0	0	0	0	0	0	0	0	0	0	0	200	0	0	0	8	0	0	0	0	0	0	0	0
OTU769	0	1	0	0	0	0	0	0	0	31	1	0	0	27	0	0	0	1	0	1	0	0	0	0	0	0	0	0	0	0	0	0	1	0	1	0	0	11	0	0	0	0	0	0	0	0	0	0	0
OTU77	83	66	104	19	85	12	15	19	37	50	6	51	98	147	18	9	4	191	161	82	171	80	6	107	3	5	284	3	311	6	5	1	107	115	877	125	93	78	138	73	3	293	366	20	217	46	0	7	22
OTU770	0	0	0	1	0	0	0	0	0	0	0	0	2	0	0	0	0	0	0	0	0	0	0	0	0	0	0	0	0	0	0	0	0	0	0	0	0	0	26	0	0	88	0	0	0	0	0	101	1
OTU771	22	11	21	1	49	0	106	0	0	0	0	0	4	43	26	0	1	0	0	110	0	75	0	1	0	0	0	0	0	0	2	0	76	0	0	0	0	0	0	0	0	1	0	0	1	0	0	0	0
OTU772	3	0	9	0	5	0	0	0	0	0	0	0	0	0	1	0	0	0	0	0	0	46	0	0	0	0	2	0	3	0	0	0	0	0	0	0	0	0	0	0	0	0	0	0	0	0	0	0	0
OTU773	0	0	0	0	0	0	0	0	0	0	0	0	0	26	0	0	0	0	0	0	0	0	0	0	0	0	0	0	0	0	2	0	0	0	0	0	0	0	0	0	0	0	0	0	0	0	0	0	1
OTU775	0	0	0	0	0	0	0	1	0	0	0	0	9	0	0	0	0	0	0	0	0	24	165	0	0	0	0	0	0	0	0	0	1	73	0	0	0	0	0	0	335	0	164	0	1	0	0	0	0
OTU7751	2	11	0	0	0	0	1	0	1	1	0	1	1	4	0	0	0	1	0	0	0	1	0	1	1	0	17	0	0	0	0	0	2	0	0	2	0	1	1	2	0	0	0	0	0	0	0	3	1
OTU776	0	0	0	0	0	0	0	0	0	114	0	0	5	0	0	0	0	0	1	0	0	0	1	0	0	0	0	0	0	0	0	0	0	0	0	0	0	29	0	0	0	0	0	0	0	0	0	0	0
OTU7761	4	5	1	2	0	1	0	1	0	0	0	0	1	14	0	3	0	2	0	1	0	1	0	100	14	94	0	0	0	1	0	0	131	0	0	0	0	0	0	32	8	0	0	93	0	0	0	0	94
OTU777	2	2	0	0	0	0	0	1	0	0	0	1	16	0	0	0	0	1	46	0	0	0	0	0	0	0	0	0	0	1	0	0	0	28	0	0	0	22	0	1	0	0	0	0	0	0	0	0	0
OTU7773	53	102	70	2	61	1	0	0	39	94	50	1	62	49	155	43	2	1	2	1	5	44	47	89	3	1	34	10	216	2	4	0	5	33	13	121	1	109	12	0	0	4	0	1	92	1	0	0	114
OTU778	6	0	16	0	3	0	0	0	0	64	26	0	11	1	0	0	0	2	1	0	0	50	1	0	0	0	13	0	0	0	0	0	89	0	1	1	1	15	0	0	0	1	0	0	66	0	0	0	0
OTU78	101	116	74	253	70	189	228	163	55	99	58	120	15	60	20	106	5	125	10	1	293	38	70	385	573	464	80	137	19	149	3	138	98	150	81	27	57	1	20	120	24	69	0	193	189	354	230	254	270
OTU780	0	0	0	0	0	0	0	0	0	2	0	0	16	0	0	0	0	0	49	156	0	0	0	0	0	126	0	170	0	0	0	0	0	0	0	0	0	0	0	0	174	0	0	0	0	95	0	0	0
OTU781	51	41	117	0	53	1	0	0	1	0	2	76	9	0	0	0	0	0	0	0	0	0	0	0	0	0	0	0	0	0	136	0	0	0	1	0	0	0	0	0	0	0	0	0	0	0	0	0	0
OTU782	0	26	0	0	1	0	1	0	0	0	1	0	6	0	0	1	1	0	0	0	0	0	0	0	0	0	0	0	0	0	0	0	0	0	0	0	0	0	0	0	9	0	0	0	32	0	0	0	0
OTU783	2	0	1	1	0	0	0	0	0	0	0	0	0	0	0	0	0	1	0	0	0	0	0	0	0	0	85	0	0	0	0	0	0	0	0	0	0	0	0	0	0	0	0	0	27	1	0	0	0
OTU784	5	7	22	0	0	0	0	0	0	0	0	0	0	1	78	0	0	0	0	0	2	0	1	0	1	1	0	0	0	0	0	0	0	0	0	1	0	0	0	0	0	0	0	0	0	0	0	0	0
OTU785	1	0	0	0	0	0	0	0	0	0	1	0	0	0	0	0	0	0	0	0	0	0	0	0	0	0	81	0	0	0	0	0	1	0	1	2	0	0	0	0	0	0	0	1	0	0	0	1	0
OTU786	2	20	4	0	8	0	1	0	2	0	0	1	0	0	6	0	2	1	0	0	1	0	0	0	0	2	1	2	0	0	0	0	0	0	0	0	0	0	0	68	0	0	0	0	0	0	0	0	1
OTU788	0	0	0	0	0	0	0	0	0	0	0	0	0	0	0	0	0	0	0	0	0	0	0	0	0	0	1	0	0	0	0	0	0	0	0	0	0	32	0	0	0	1	0	1	0	0	0	0	0
OTU789	0	0	0	0	0	0	0	0	0	0	0	0	0	11	0	0	0	1	0	0	0	0	0	0	0	1	0	0	0	0	0	0	0	0	0	0	0	12	2	3	0	0	0	0	0	0	0	0	0
OTU79	227	392	295	139	147	1	0	1	3	49	0	2	41	0	0	2	2	1	0	0	1	37	0	0	224	2	1	685	4	3	8	0	3	0	3	0	0	37	0	47	0	1	0	128	9	0	0	2	94
OTU791	1	0	12	0	8	0	147	1	0	2	0	2	12	48	0	0	0	0	11	0	1	2	2	1	1	0	52	0	0	0	0	0	62	18	0	62	0	1	26	1	0	83	1	0	189	0	0	2	0
OTU792	1	1	0	0	0	0	0	0	0	0	0	0	17	0	0	0	0	1	0	17	0	0	0	0	0	0	0	0	0	0	0	0	1	1	1	0	0	0	0	0	0	0	0	0	0	0	0	1	0
OTU793	0	0	0	0	0	0	0	0	0	0	0	0	3	0	0	0	0	0	0	0	0	0	0	0	0	0	63	0	0	7	4	0	0	0	2	0	0	5	0	0	0	0	0	0	0	0	0	0	0
OTU794	2	0	0	0	0	0	0	0	0	0	1	0	1	2	0	0	1	0	0	1	0	0	0	0	0	0	1	0	145	0	0	0	0	0	0	21	0	0	0	0	0	0	0	0	0	0	0	0	1
OTU795	0	0	0	0	4	0	0	0	0	0	0	0	2	0	0	0	1	0	0	0	0	0	0	0	2	0	0	0	0	0	0	0	0	0	0	0	0	1	0	0	0	0	0	0	0	0	0	0	0
OTU796	3	1	6	0	1	0	0	0	0	0	35	0	6	1	96	0	1	1	0	0	0	0	61	0	0	1	1	0	0	0	0	0	0	0	1	0	0	27	79	0	0	0	0	0	0	0	0	1	0
OTU797	34	5	33	172	22	2	228	5	9	7	8	5	34	36	9	3	1	2	35	211	2	2	6	0	1	1	0	2	0	1	0	0	101	0	0	2	0	43	14	1	0	145	0	1	122	1	0	1	3
OTU798	0	0	0	3	2	0	0	0	1	0	0	0	0	0	0	0	0	0	1	0	0	0	1	0	0	1	0	0	0	0	0	0	0	0	0	0	0	0	0	0	0	0	0	0	0	0	0	0	0
OTU799	3	0	0	0	1	0	0	1	1	25	0	0	2	0	0	0	0	0	58	0	0	0	1	0	0	0	0	0	0	0	0	0	2	35	0	0	0	0	0	1	0	0	0	1	0	0	0	0	0
OTU7995	3	0	15	0	8	0	0	0	0	0	0	0	3	0	0	0	1	0	0	0	0	1	0	0	0	0	1	0	348	0	0	0	0	0	0	0	0	0	0	0	0	0	17	0	0	0	22	1	0
OTU8	61	182	114	2223	116	1469	1523	2260	983	561	1367	2384	108	489	12	1457	2472	2479	1487	1136	1242	611	679	1271	3042	1869	1287	1032	2032	2702	5057	2566	1495	841	2696	1609	2878	276	301	730	141	2065	1382	1602	741	1781	2953	2438	862
OTU80	0	2	2	9	4	823	5	1257	82	69	129	574	5	125	0	571	216	206	0	0	0	0	0	0	0	0	0	0	0	1	0	0	3	0	0	0	0	0	1	0	0	1	0	2	0	0	0	1	0
OTU800	1	0	0	0	0	0	0	0	0	0	0	0	0	0	0	0	1	0	0	0	0	0	0	0	1	0	0	0	0	126	0	0	0	0	0	0	0	37	1	69	0	0	0	0	0	0	0	1	0
OTU801	21	8	24	1	9	0	1	2	2	2	1	0	0	0	26	1	0	2	84	0	1	0	0	0	0	3	0	3	0	40	1	0	2	1	136	225	0	0	25	0	0	0	0	68	46	0	0	0	0
OTU802	0	0	0	0	1	0	1	0	0	1	0	0	0	1	17	0	139	1	0	0	0	0	98	0	0	0	0	0	0	120	0	0	0	0	0	0	0	4	0	0	0	0	0	0	0	0	0	0	0
OTU8020	3	0	2	1	13	17	0	0	0	2	0	1	1	2	0	1	0	0	0	1	0	850	0	0	0	0	0	0	0	0	0	1	0	0	1	261	0	0	0	0	0	0	0	0	1	0	0	0	0
OTU803	28	29	51	1	6	0	1	2	0	0	1	1	12	0	0	0	0	1	0	0	0	0	0	0	0	0	0	0	0	0	0	0	0	0	0	0	0	0	0	0	0	0	0	0	0	0	0	0	0
OTU804	3	10	5	0	14	0	0	0	1	1	213	1	8	0	7	52	148	80	77	0	0	0	0	0	0	0	0	47	0	0	0	0	3	0	1	1	0	10	123	1	0	0	0	0	0	0	0	0	81
OTU805	2	5	0	0	0	0	0	0	0	0	0	0	0	0	0	0	0	0	0	0	0	31	0	0	0	0	0	0	0	0	1	0	1	0	0	0	0	11	17	43	0	0	0	0	0	0	0	0	0
OTU806	0	0	0	0	0	0	0	0	0	0	0	0	1	0	0	0	0	0	0	100	144	0	0	183	0	0	0	0	0	0	0	0	1	0	0	0	0	0	0	0	328	1	192	0	0	0	0	0	0
OTU807	0	14	0	1	0	0	0	0	0	0	0	0	0	25	0	131	0	0	0	1	0	127	0	0	0	121	2	142	0	0	0	0	0	0	0	0	203	0	0	1	124	0	0	1	0	0	0	0	0
OTU808	7	0	21	0	0	77	0	0	0	0	0	1	18	0	12	1	0	1	1	1	0	1	0	0	0	0	4	0	0	0	0	0	47	0	0	104	0	0	0	35	0	0	0	0	36	0	0	0	0
OTU809	1	0	0	0	24	0	0	0	0	0	0	0	0	0	2	0	0	0	0	0	0	1	0	1	0	0	0	1	0	0	0	0	0	0	0	0	0	0	1	27	0	0	0	0	1	0	0	1	1
OTU81	22	3	20	1	23	130	3	1	40	173	108	5	24	285	65	15	0	7	0	0	0	89	1	0	2	4	4	70	0	1	6	0	33	0	2	5	0	219	85	329	22	5	0	0	107	0	0	2	3
OTU810	2	0	0	1	2	0	0	0	0	1	0	0	0	0	0	0	1	0	6	94	0	1	0	0	0	98	0	0	0	0	0	0	0	0	0	0	2	0	0	0	422	0	145	0	1	0	1	0	0
OTU811	18	0	7	0	0	1	0	3	1	0	2	1	0	0	10	232	146	1	79	0	0	1	122	0	1	3	0	1	0	1	1	0	0	0	0	1	0	37	35	0	0	1	0	0	0	0	0	0	0
OTU8112	2	1	15	0	2	2	3	0	1	0	0	0	8	0	0	0	0	0	0	6	0	0	0	0	0	2	0	0	0	0	0	0	0	1	0	0	0	0	35	0	0	142	0	1	0	0	0	1	2
OTU812	14	8	15	1	15	0	0	0	0	1	0	0	0	55	1	0	0	0	0	0	0	0	0	0	0	0	0	0	0	1	0	0	0	0	1	0	0	1	0	0	0	0	0	41	0	0	0	0	0
OTU8124	2	0	0	0	8	0	0	0	0	0	0	0	9	0	27	1	0	1	0	0	0	139	0	0	0	0	0	0	0	0	0	0	0	117	0	0	0	0	0	0	0	0	0	0	0	0	0	0	0
OTU8128	0	1	4	1	0	0	1	0	0	0	1	1	16	2	0	0	0	4	0	0	1	1	0	109	121	0	1	0	2	1	1	0	1	31	113	1	0	10	6	36	0	1	1	0	37	0	46	0	0
OTU813	0	0	1	4	1126	44	0	1	0	85	1	0	6	29	0	97	0	0	0	0	0	0	0	0	0	0	46	0	0	0	1	0	38	0	0	0	0	0	0	0	0	0	0	0	0	0	0	0	0
OTU814	15	9	34	155	8	24	83	7	1	21	45	103	37	26	625	13	3	7	1	0	0	67	2	24	14	2	140	2	1	160	1	31	171	110	2	26	55	12	73	10	0	71	124	43	104	10	78	109	85
OTU815	2	14	7	0	0	0	0	0	0	1	0	3	1	1	0	0	0	0	0	0	0	0	0	0	0	0	0	0	0	0	0	0	1	0	0	1	0	31	0	0	0	0	0	0	0	0	0	0	0
OTU817	4	0	0	1	88	0	0	0	0	0	0	0	0	0	0	0	0	0	0	0	0	0	0	0	2	0	0	0	0	0	0	0	0	0	0	0	0	0	0	0	0	0	0	0	7	0	0	0	1
OTU818	28	16	35	0	26	0	0	0	0	0	0	0	19	2	10	0	0	0	0	1	1	0	0	0	2	0	0	0	0	0	1	0	0	2	0	84	0	11	0	12	0	1	0	0	25	0	0	0	0
OTU819	4	14	1	1	2	10	0	0	0	1	0	2	9	0	21	0	0	0	0	0	0	0	0	0	3	0	0	0	121	0	0	0	0	2	0	0	0	0	5	0	0	0	0	0	0	0	0	0	0
OTU82	19	13	10	186	1	5	1	2	60	154	176	10	679	337	26	3	5	3	3	0	541	1	0	1	4	582	161	0	15	5	3	0	7	2	8	5	158	600	66	147	6	3	152	3	0	0	0	12	641
OTU820	0	0	1	0	0	0	0	0	0	0	0	0	22	0	1	0	0	0	60	0	0	0	0	0	0	1	0	0	0	2	1	0	0	0	0	0	1	0	1	1	16	0	0	0	0	0	1	0	0
OTU821	0	1	0	1	6	0	0	1	0	1	0	0	13	0	212	2	0	3	0	0	0	0	0	0	0	0	87	0	0	0	0	0	0	0	1	0	0	0	0	0	0	1	0	0	0	0	0	0	1
OTU8217	3	1	2	0	7	0	31	12	1	22	22	0	0	0	0	0	0	1	0	0	0	0	5	0	92	0	16	82	76	2	0	22	0	0	1	0	0	0	7	0	0	0	40	0	36	1	0	12	0
OTU822	10	0	35	0	1	0	0	1	0	0	0	2	0	0	0	0	1	0	0	0	0	232	0	0	1	0	52	221	182	59	1	0	1	0	0	0	0	0	1	1	0	0	0	0	0	0	0	1	0
OTU823	7	17	2	0	4	0	0	91	16	0	0	3	9	44	0	32	42	80	0	0	0	0	0	0	0	0	0	0	148	14	0	0	0	0	0	83	0	0	0	0	0	0	0	0	0	0	1	0	0
OTU827	0	0	0	1	0	0	0	0	0	0	0	0	8	79	0	0	0	0	0	0	0	1	0	0	0	0	0	0	0	0	0	0	44	1	0	0	0	0	69	1	0	0	0	0	0	155	0	0	0
OTU8270	0	21	0	0	4	0	0	0	0	0	1	0	3	0	175	0	0	0	0	0	0	1	0	0	0	0	0	0	0	0	0	0	0	68	0	0	0	0	0	0	0	0	0	0	0	0	0	0	1
OTU8287	18	4	7	0	0	0	0	0	5	0	3	0	0	0	0	0	0	0	2	0	0	0	0	0	2	1	1	0	0	0	0	0	1	0	0	0	0	0	0	0	0	0	0	0	0	189	0	0	0
OTU829	2	0	0	0	0	0	83	0	1	0	0	0	0	0	0	0	0	0	0	0	0	0	0	0	0	0	0	18	0	2	1	0	0	0	0	0	0	30	0	0	0	2	0	1	0	0	0	0	1
OTU8294	1	0	0	0	0	0	0	0	0	0	0	0	0	2	0	0	0	0	0	0	0	0	0	0	0	0	0	0	0	0	0	0	36	50	0	0	0	40	0	0	0	0	0	0	0	0	0	0	0
OTU83	66	51	71	135	54	6	775	224	175	59	261	5	71	3	219	185	286	4	27	143	1	145	193	148	1	2	179	88	0	3	4	53	59	38	3	68	0	129	15	1	0	2	0	0	96	0	0	0	1
OTU830	2	0	0	1	0	3	3	0	0	33	1	2	18	6	21	5	3	3	0	0	0	0	0	16	12	0	1	0	0	7	2	5	0	3	2	1	0	0	0	1	0	0	0	1	0	12	13	1	1
OTU831	0	0	0	0	0	0	0	0	0	0	0	0	0	0	0	1	0	0	0	0	110	41	0	0	0	252	0	0	0	0	0	81	0	101	1	0	137	0	0	0	182	1	0	0	0	245	0	0	0
OTU832	20	32	47	0	31	18	1	140	62	1	44	0	3	0	206	0	0	1	15	1	2	2	1	1	0	0	0	0	0	1	0	0	51	0	1	2	0	0	27	1	0	0	0	0	27	2	0	0	4
OTU833	0	0	0	0	1	0	0	0	1	0	0	0	1	0	4	0	0	0	62	0	0	2	48	0	0	0	44	0	0	0	0	0	0	0	0	0	1	11	0	0	23	0	0	0	0	0	0	0	0
OTU834	4	2	16	1	0	2	1	1	155	2	77	1	1	33	10	0	0	0	0	0	0	0	16	0	0	211	12	0	0	0	0	0	2	0	0	0	0	0	39	0	55	0	0	0	1	93	0	0	0
OTU835	1	0	0	0	0	0	0	0	1	0	91	0	0	0	0	1	0	0	1	0	1	44	0	0	0	0	0	0	0	1	0	0	1	0	2	2	0	1	0	0	0	1	0	0	0	0	0	0	0
OTU836	0	0	0	0	0	0	1	108	0	0	0	0	1	1	0	0	0	0	0	0	0	0	0	0	0	0	0	0	0	2	0	0	0	0	0	0	0	0	3	0	0	123	0	0	0	0	0	0	0
OTU838	1	0	2	0	0	0	0	0	0	1	0	0	1	0	1	0	0	0	0	0	0	0	0	0	0	0	0	94	0	0	0	0	0	0	0	0	0	0	0	52	22	0	0	0	0	0	0	0	0
OTU84	6	6	14	55	4	49	254	357	42	155	194	320	9	81	3	96	193	15	217	102	52	34	47	255	288	311	39	67	452	1	188	200	180	105	65	91	408	2	5	266	10	51	95	45	53	413	201	113	11
OTU840	22	7	10	1	16	1	1	1	2	31	0	1	22	0	0	1	0	2	1	0	3	1	0	204	0	52	0	2	1	1	0	0	2	0	0	0	0	6	25	0	0	0	0	0	11	0	0	0	0
OTU8408	0	0	1	0	0	0	0	1	0	0	0	0	4	0	0	0	0	0	0	0	0	0	0	0	1	0	68	0	0	1	0	0	2	0	269	0	0	27	1	0	0	94	0	0	0	0	0	0	0
OTU841	1	0	0	0	1	147	1	0	0	0	0	0	11	0	2	0	0	1	0	17	0	0	0	0	0	0	75	0	0	0	0	0	1	0	2	23	0	0	0	0	0	98	0	85	0	0	0	0	1
OTU842	0	1	0	7	1	6	1	1	26	0	1	10	0	1	0	0	0	6	0	1	7	2	5	0	2	3	0	1	17	0	6	22	1	3	37	13	0	0	3	2	0	7	4	2	12	12	3	27	5
OTU843	14	6	16	0	26	1	0	1	2	0	0	1	3	0	1	2	1	3	3	0	148	0	0	0	0	1	0	1	0	1	2	0	1	0	1	1	0	12	0	1	0	160	162	1	0	0	0	0	0
OTU844	5	0	1	1	5	0	0	0	1	0	0	0	2	0	1	0	0	0	0	0	0	0	1	1	0	1	0	0	0	0	0	0	0	0	101	1	0	0	1	0	10	0	0	64	12	0	0	0	0
OTU8440	25	18	18	0	14	0	1	218	0	0	0	3	13	0	77	0	0	0	0	0	0	50	0	1	0	0	0	93	4	0	1	0	0	0	0	0	0	65	0	57	0	0	0	0	0	0	0	0	0
OTU845	0	0	2	0	0	0	0	0	0	0	0	0	18	0	0	0	0	0	0	0	0	0	1	0	47	0	51	0	1	0	0	137	0	53	0	0	0	0	0	0	0	0	0	0	0	218	0	0	0
OTU8458	1	1	0	1	0	0	1	0	0	0	0	0	11	0	0	0	0	0	0	0	0	0	0	0	0	0	0	0	0	0	0	0	0	0	0	0	0	11	2	0	0	0	0	0	0	0	0	2	0
OTU846	23	11	13	14	9	10	12	32	38	47	46	32	2	1	0	91	45	59	0	0	0	0	0	0	0	0	1	0	0	0	0	0	0	0	0	0	0	0	0	0	0	0	0	0	0	0	0	0	0
OTU848	13	0	17	0	0	0	0	0	1	0	1	166	0	1	3	1	0	1	0	0	1	1	0	86	0	0	1	1	1	0	1	0	0	0	1	0	0	45	3	74	0	0	0	0	0	0	0	0	0
OTU8481	21	20	13	8	13	81	5	6	3	0	1	0	15	1	6	100	2	0	0	1	0	0	50	9	17	0	2	1	5	0	0	0	1	0	106	7	0	0	0	0	0	0	0	0	0	0	0	3	1
OTU849	1	9	2	1	0	0	0	0	1	15	0	1	7	28	277	1	1	0	1	0	1	0	1	0	0	1	0	41	0	0	0	52	0	39	0	133	0	26	10	0	0	0	0	0	0	0	0	0	0
OTU85	0	3	1	0	9	0	0	0	3	4	1	2	29	3	0	6	14	1	4	41	319	1	367	0	1	163	3	201	4	1	1	0	25	0	2	0	0	1	1	1	0	3	0	1	0	0	0	2	0
OTU850	9	1	4	0	0	0	0	1	0	1	0	119	0	0	1	0	0	0	0	0	0	2	0	1	0	1	0	1	0	0	1	0	0	0	0	1	1	0	0	0	0	0	0	0	0	0	1	0	0
OTU851	5	0	1	0	6	0	1	1	1	0	0	0	12	1	0	0	0	0	0	0	0	0	0	0	0	0	0	0	0	0	0	0	0	0	0	0	0	30	0	32	0	0	0	0	0	0	0	1	242
OTU852	5	8	1	0	0	1	0	0	1	0	0	1	10	0	197	0	0	0	0	0	0	0	1	0	0	0	0	0	0	0	0	0	13	0	18	13	0	0	0	6	0	0	145	0	0	0	0	1	0
OTU853	13	3	12	2	20	1	2	5	5	3	3	2	9	0	8	2	2	1	1	0	1	47	0	1	0	3	0	3	0	0	0	0	0	16	0	0	0	1	37	0	0	0	0	0	60	0	0	1	0
OTU854	38	27	43	1	35	0	1	0	2	71	1	4	36	48	16	1	2	3	47	3	3	58	47	5	1	42	1	0	0	2	3	1	160	9	5	5	0	15	46	37	0	123	0	1	36	0	0	0	94
OTU855	32	14	62	4	38	303	7	5	5	2	3	0	27	76	2	0	1	4	0	1	1	101	0	66	0	4	34	3	0	1	101	203	0	46	1	176	0	24	90	119	0	2	0	1	41	0	0	2	0
OTU856	4	0	0	146	1	0	1	1	1	29	1	1	0	1	0	0	2	2	0	0	0	62	0	0	0	85	75	106	5	0	0	0	0	0	0	0	0	0	13	0	0	0	0	0	0	0	0	0	0
OTU857	0	1	9	1	4	0	0	0	0	3	1	0	15	0	5	1	1	1	64	1	0	0	0	0	0	0	41	0	0	1	0	0	3	0	145	0	0	0	0	0	0	0	60	1	0	0	0	0	0
OTU858	17	26	18	0	26	1	0	0	0	0	0	0	11	20	0	0	1	0	0	0	0	0	0	0	0	0	1	0	0	0	0	0	56	0	0	0	0	6	0	0	0	0	0	0	22	0	0	0	0
OTU8583	1	3	2	0	3	0	0	18	0	0	0	1	0	0	0	32	0	0	0	0	0	0	0	0	0	0	0	0	84	0	0	0	0	0	0	0	59	0	0	5	1	32	46	24	0	46	57	1	1
OTU859	8	0	15	3	20	0	0	0	1	49	0	1	10	0	19	0	1	0	1	0	0	10	0	0	0	1	7	0	192	0	0	0	96	0	0	0	0	58	0	6	0	0	0	1	12	0	0	1	1
OTU86	73	132	58	5	46	2	323	406	42	62	59	298	56	1	22	1	1	130	102	0	0	55	0	111	260	0	0	105	1	2	129	0	29	0	0	2	0	170	19	207	0	0	0	3	25	2	161	4	0
OTU860	2	0	4	0	1	0	1	0	0	0	0	0	0	0	0	0	0	0	0	0	1	0	1	0	0	0	0	0	1	0	2	488	0	0	0	0	0	0	0	2	20	1	0	0	42	0	0	0	0
OTU861	11	0	0	1	0	0	0	0	0	0	0	1	30	0	0	1	0	2	1	0	0	1	0	1	0	0	0	0	1	0	0	282	0	0	0	0	0	0	0	0	0	0	2	0	0	0	0	1	2
OTU8611	1	2	0	0	0	0	1	1	0	0	0	0	1	0	0	0	0	0	52	103	0	0	0	0	0	0	0	1	0	0	0	0	0	0	0	0	0	0	1	0	0	0	0	0	0	0	0	0	2
OTU8616	1	1	4	778	11	190	7	258	127	83	13	22	22	57	0	248	4	206	0	0	0	0	0	1	0	0	3	0	2	1	2	0	2	0	2	2	0	50	2	3	0	1	0	5	0	0	0	1	2
OTU862	0	0	0	0	2	0	0	0	105	0	0	0	2	0	0	0	0	0	1	0	0	18	0	27	0	0	0	0	1	0	0	0	1	0	1	0	0	0	1	0	0	0	0	0	0	0	0	3	1
OTU863	2	0	19	0	0	0	0	0	0	0	0	0	0	32	0	0	1	0	0	0	0	0	0	0	150	0	0	0	0	1	0	0	0	0	0	0	0	0	0	0	0	0	0	0	0	0	0	0	0
OTU864	46	40	32	2	17	22	0	5	11	42	3	9	132	12	1	3	2	5	0	5	0	55	81	0	52	8	13	1	96	3	2	41	1	0	2	1	0	0	15	0	6	2	0	0	2	119	73	0	0
OTU865	0	2	0	0	0	0	1	0	0	0	0	0	0	0	0	0	0	0	0	0	0	0	0	0	0	0	0	0	0	0	0	0	0	0	0	0	0	0	0	0	0	0	0	0	0	0	0	0	0
OTU866	3	0	0	0	5	0	0	0	0	0	0	0	0	0	3	0	0	0	66	0	0	2	1	0	0	0	0	26	0	0	0	0	41	0	1	173	0	0	0	0	0	57	0	0	183	0	0	0	0
OTU868	1	1	0	0	0	0	4	8	7	1	3	3	0	5	0	1	7	2	1	1	8	7	12	6	0	4	0	0	0	0	1	0	28	0	2	2	42	0	0	0	0	5	30	4	1	14	1	42	4
OTU869	8	1	0	0	0	94	0	0	0	0	0	89	4	0	0	0	0	0	0	0	1	0	22	0	0	0	38	0	0	0	0	0	0	0	0	0	0	17	20	0	0	0	0	1	0	0	0	1	0
OTU87	247	259	299	3	130	1	1	2	0	52	1	1	36	0	29	135	2	82	0	1	0	16	31	0	2	1	5	117	2	3	6	0	2	0	2	0	0	16	57	226	31	87	0	87	0	0	0	1	2
OTU870	0	0	0	0	0	0	0	0	0	0	0	0	0	0	0	0	0	0	0	0	0	76	0	0	1	0	0	0	0	0	0	1	0	32	0	0	0	0	0	0	0	1	0	1	0	0	0	0	1
OTU8700	3	11	5	1	0	2	1	2	0	36	75	3	17	32	5	34	6	6	22	132	2	0	3	34	5	4	12	5	40	0	13	1	25	21	155	67	0	28	7	75	0	1	0	2	52	0	3	53	0
OTU871	0	0	2	0	0	0	0	0	0	41	0	0	6	53	3	0	0	1	0	0	0	0	0	0	1	0	0	0	0	0	0	0	0	0	0	0	0	0	0	1	0	0	0	1	0	0	0	0	0
OTU874	8	4	16	1	29	0	0	1	0	69	1	1	0	5	0	1	0	0	0	0	0	28	0	0	0	0	0	0	0	1	0	0	1	0	0	0	0	1	9	54	0	200	0	1	1	0	154	0	0
OTU8749	5	27	3	0	0	0	0	0	0	1	84	0	0	0	2	0	1	0	0	1	1	47	1	0	0	0	0	1	0	1	0	0	0	0	0	0	0	0	0	0	0	0	1	0	0	0	0	0	0
OTU875	0	0	0	0	0	0	0	0	0	0	0	0	0	0	0	0	0	0	80	0	0	0	0	0	0	191	0	0	0	0	0	0	0	0	0	0	298	0	0	0	85	0	0	0	1	0	130	0	0
OTU876	1	0	0	1	2	7	0	0	0	0	40	0	1	0	0	36	0	0	0	28	0	0	0	15	0	0	0	0	69	0	0	0	0	0	0	0	0	0	0	1	0	16	0	57	0	0	0	21	0
OTU8764	9	10	0	0	4	0	0	0	0	0	0	0	0	0	40	0	0	1	0	0	0	1	0	0	0	0	0	0	0	155	0	0	0	0	0	0	0	8	19	0	0	0	0	0	0	0	0	0	0
OTU877	1	0	0	0	0	1	0	1	1	0	0	156	0	0	0	0	0	0	0	0	0	0	0	0	0	0	0	0	0	0	0	0	0	0	1	157	0	0	0	0	0	0	0	0	0	0	0	0	0
OTU8772	1	0	0	0	0	94	0	0	62	2	0	0	52	0	0	0	0	0	28	0	0	0	0	0	0	0	0	0	0	1	2	0	1	0	0	0	0	19	1	4	0	51	0	0	0	0	0	0	100
OTU879	10	8	4	0	13	0	0	0	1	0	0	1	2	6	0	0	0	1	0	1	0	0	56	0	0	2	1	0	0	1	0	0	0	0	0	1	0	1	21	0	0	0	0	0	0	0	0	0	3
OTU88	61	88	102	4	68	2	0	2	2	113	5	2	82	39	1573	1	141	2	2	84	0	56	136	0	2	1	74	0	1	0	1	1	31	0	3	134	0	165	20	513	5	1	1	0	1	0	0	3	0
OTU880	2	0	4	0	4	0	0	0	0	0	0	0	0	0	0	0	0	0	60	0	0	0	0	0	0	0	0	1	0	0	1	0	0	0	0	0	0	28	1	70	0	0	0	0	0	0	0	0	0
OTU882	14	17	23	0	0	0	0	0	0	1	0	0	1	0	0	0	0	0	0	0	0	0	0	212	0	0	0	0	0	0	1	0	0	0	172	0	0	0	0	0	0	0	0	0	0	0	0	0	0
OTU885	11	0	0	1	0	0	0	0	0	0	1	0	8	0	1	1	0	222	0	0	0	2	1	0	0	0	0	0	0	1	0	0	0	0	0	0	0	29	0	0	0	0	0	0	6	0	0	0	0
OTU886	22	3	20	1	12	0	0	0	0	0	0	0	6	25	73	95	0	3	0	0	0	37	0	1	0	0	0	0	0	0	1	0	0	0	1	0	1	0	0	0	29	0	0	0	20	0	0	1	2
OTU887	4	0	0	0	0	0	0	0	0	0	0	0	4	0	0	0	0	0	0	0	0	0	0	0	0	0	109	0	0	0	0	0	1	0	0	0	0	0	1	0	0	1	0	145	0	0	0	0	0
OTU888	20	11	34	0	14	0	0	0	1	1	0	0	9	38	1	1	0	0	1	0	1	1	0	0	0	0	0	0	2	1	0	0	30	56	1	197	0	1	17	3	0	0	0	0	0	0	1	0	0
OTU8887	4	16	2	0	0	4	1	0	0	0	1	104	99	0	0	0	1	0	0	75	98	0	0	0	0	0	0	0	0	2	0	0	1	0	0	0	0	119	0	2	0	0	0	1	0	0	0	1	0
OTU889	10	1	9	0	18	126	18	0	0	0	0	0	13	0	2	2	0	1	0	0	1	2	0	0	0	1	0	134	0	0	0	1	1	0	1	1	0	39	12	1	0	0	0	0	0	0	0	1	1
OTU89	8	16	8	0	11	2	149	0	1	290	3	1	626	26	1	3	2	0	75	71	1	0	1	0	28	0	96	0	0	2	3	0	2	0	1	116	1	412	62	70	0	86	0	0	1	0	0	5	101
OTU891	4	0	1	0	0	0	1	0	0	0	1	0	16	0	0	0	0	1	0	0	0	0	0	0	1	0	0	0	0	0	0	0	1	0	0	231	0	15	0	1	0	2	0	0	18	0	0	0	0
OTU892	1	0	7	0	0	0	0	0	0	35	0	0	0	0	0	0	0	0	0	0	0	0	0	0	0	0	0	1	0	0	1	0	0	0	0	0	0	0	0	0	0	0	0	1	0	0	0	0	0
OTU8922	1	1	11	216	1	0	2	1	0	1	2	1	4	3	0	81	1	0	0	0	0	0	3	0	1	92	1	0	0	0	1	0	4	122	3	0	0	37	0	0	0	1	1	1	0	0	0	0	0
OTU893	6	1	0	0	6	0	0	0	0	0	0	0	4	0	0	0	0	0	0	0	0	1	204	1	1	0	0	0	0	0	0	0	0	0	0	0	0	0	2	0	0	0	0	0	0	0	0	0	1
OTU894	0	0	0	1	9	0	0	0	1	0	0	0	3	0	0	0	0	0	18	1	0	0	0	0	0	0	0	0	0	0	0	0	0	0	1	0	0	0	0	0	0	0	0	0	0	0	0	1	0
OTU895	3	0	0	0	0	0	0	1	0	0	0	0	16	1	0	0	0	0	0	0	0	0	0	0	0	0	0	0	0	0	1	0	0	0	0	0	0	1	30	0	0	0	0	0	0	0	0	0	0
OTU896	0	0	2	0	1	0	0	0	1	1	0	0	24	0	0	0	0	0	0	0	0	0	0	0	0	0	1	0	2	1	169	0	0	0	0	76	0	0	0	0	0	0	0	0	0	1	0	0	0
OTU898	0	0	0	1	1	1	0	154	1	0	0	0	0	0	0	0	0	154	0	0	0	0	1	0	2	0	1	0	0	0	0	0	0	15	1	1	0	0	23	34	0	0	0	0	0	0	0	0	0
OTU899	3	0	0	0	13	0	0	0	0	0	0	0	18	47	1	0	0	0	0	0	0	0	0	0	0	0	53	0	0	0	1	0	1	0	1	0	0	1	0	0	0	0	0	1	22	0	0	0	0
OTU9	27	123	83	985	123	582	851	1286	615	434	550	1120	70	345	6	973	1238	715	695	376	516	311	653	903	1850	818	736	492	1501	1821	1516	953	466	389	807	1097	976	222	245	165	81	967	1818	681	97	1705	2369	285	743
OTU90	35	41	48	284	33	130	137	143	106	263	93	101	55	173	15	81	215	35	114	144	1	19	37	145	327	123	46	137	261	237	808	116	104	2	198	663	221	180	11	33	10	155	374	102	61	0	134	5	79
OTU900	4	10	0	0	0	1	0	0	1	0	0	0	11	0	3	0	0	0	0	0	0	0	1	0	0	0	0	0	1	0	0	0	0	0	0	0	0	1	0	0	0	0	0	0	0	0	0	0	0
OTU902	30	2	53	1	27	0	0	0	0	1	0	1	37	0	122	0	0	3	0	0	81	1	0	0	0	0	0	0	0	2	4	0	1	0	0	1	0	18	24	0	0	0	0	1	0	0	0	0	0
OTU905	3	14	4	1	0	0	0	0	0	1	0	1	0	1	25	0	0	1	0	0	0	120	0	0	0	0	0	0	0	0	2	0	2	115	253	0	0	0	13	0	0	0	0	0	0	0	0	0	0
OTU906	0	0	0	0	0	0	0	1	0	0	0	0	8	0	0	0	0	0	0	0	0	0	0	0	1	0	1	0	0	0	0	0	1	0	0	0	0	0	2	1	0	0	0	0	0	0	0	0	0
OTU9064	0	21	0	0	1	0	0	0	0	0	1	0	0	1	0	0	0	0	0	0	0	0	0	0	0	53	0	0	0	2	1	0	0	0	0	1	0	0	0	0	0	0	0	0	36	0	0	0	0
OTU907	0	0	0	5	0	8	20	25	16	1	1	21	0	6	0	3	10	16	1	1	25	9	13	14	0	25	0	0	2	0	3	2	12	10	17	5	5	0	0	5	1	28	14	10	1	14	46	35	10
OTU908	0	7	1	2	15	1	0	0	0	34	1	0	8	7	0	6	3	9	117	6	19	16	30	15	0	1	0	2	0	3	2	0	1018	187	7	3	0	16	33	136	0	98	137	31	2579	1	0	1	124
OTU909	0	0	4	0	0	0	0	0	0	0	1	0	0	0	0	0	0	1	59	0	0	0	0	0	0	0	0	0	0	0	0	0	0	0	0	0	0	0	0	0	0	0	0	0	1	0	0	1	0
OTU91	25	7	33	1	44	0	5	1	0	167	4	1	60	3	17	2	1	0	0	155	1	109	0	0	0	2	0	0	1	0	4	1	3	0	5	114	1	68	0	41	0	1	0	87	4	0	0	37	0
OTU910	0	0	0	9	0	1	3	20	11	2	1	1	0	2	0	6	1	13	0	6	27	1	2	0	0	21	0	1	16	0	0	2	17	2	8	11	0	2	0	5	1	49	1	2	5	21	31	16	21
OTU911	7	1	1	1	0	84	0	195	2	1	1	0	3	1	2	1	0	2	77	2	2	3	70	0	0	3	0	0	0	0	0	0	118	0	0	93	0	0	0	49	0	0	0	0	70	1	0	0	0
OTU912	11	17	0	0	9	0	0	0	0	0	0	0	6	0	0	0	1	1	0	0	0	0	0	0	0	0	0	0	0	0	0	0	0	0	0	0	0	30	1	0	0	2	0	0	0	0	0	0	0
OTU914	28	9	18	5	50	2	2	2	4	2	4	60	20	6	8	2	3	2	1	1	0	28	1	2	0	5	73	315	1	0	2	0	1	37	1	131	0	84	37	27	0	0	0	1	14	0	0	0	0
OTU9146	9	34	8	1	11	0	0	0	0	7	1	1	5	0	11	0	6	0	0	0	2	5	1	0	0	0	0	0	0	0	1	29	31	4	0	1	0	2	0	10	0	0	0	0	21	0	0	0	0
OTU9149	65	44	54	16	29	98	0	8	1	12	17	0	14	151	0	121	1	138	15	64	1	2	85	180	55	28	48	36	8	8	25	1	95	14	2	1	21	36	26	3	11	4	16	1	1	28	0	131	33
OTU915	4	7	12	0	7	0	0	1	0	0	0	0	0	38	65	0	0	1	1	0	74	0	1	132	1	0	0	0	0	0	0	0	0	0	0	0	0	0	0	0	12	0	0	0	0	0	0	0	0
OTU916	1	5	3	2	0	0	0	0	89	34	0	0	0	0	1	0	0	1	82	1	0	1	0	0	0	0	0	0	0	1	1	0	0	0	0	0	0	0	11	0	0	1	0	0	0	0	0	0	0
OTU917	0	6	0	0	1	0	0	0	0	0	1	0	0	0	0	0	0	0	0	0	0	0	0	0	0	0	0	64	0	0	0	0	0	0	0	0	0	25	0	0	0	0	0	0	0	0	200	0	0
OTU9170	15	3	24	0	9	2	0	1	1	0	1	0	77	69	87	1	0	1	43	0	0	28	0	2	0	0	24	0	1	0	0	78	9	0	0	0	0	32	0	34	0	0	0	0	30	0	0	1	1
OTU9178	0	0	0	1	1	111	0	0	1	7	22	0	14	0	21	0	0	1	0	0	0	3	0	6	0	0	116	0	0	4	4	0	1	87	1	17	0	2	0	0	0	0	4	0	25	0	0	1	0
OTU918	3	0	4	0	8	0	43	3	26	1	46	0	7	22	0	0	0	0	0	0	0	0	0	0	0	0	0	0	0	2	0	0	0	0	0	1	0	40	65	3	1	0	0	0	0	0	0	1	0
OTU919	8	10	13	0	10	0	0	0	0	0	0	0	0	0	0	225	0	0	0	0	0	0	0	0	0	0	0	0	0	0	0	0	1	23	0	0	0	0	0	0	0	0	0	0	0	0	0	0	0
OTU9193	0	1	0	1	0	0	0	4	3	0	2	1	12	22	0	0	154	85	2	51	0	2	29	0	151	0	0	0	0	1	212	0	63	0	0	282	0	19	0	0	0	0	0	0	0	0	0	0	1
OTU92	53	72	56	7	17	246	5	187	65	42	84	116	134	67	11	6	4	58	133	198	523	78	510	57	6	690	2	566	0	220	200	144	1	81	165	34	744	14	9	0	2076	162	440	102	31	301	215	14	21
OTU920	9	0	0	0	1	0	0	0	1	0	0	0	14	2	1	2	184	0	0	0	0	24	1	1	0	0	1	0	2	0	0	0	0	0	251	0	0	36	0	1	0	0	0	0	0	0	0	0	0
OTU921	5	1	1	0	1	0	2	2	1	0	1	71	0	44	0	1	1	1	0	0	0	24	0	0	35	0	0	1	0	0	0	0	0	59	1	1	0	0	24	1	3	0	0	0	0	0	0	1	0
OTU922	4	1	1	1	0	1	0	3	2	1	2	1	11	95	0	1	0	1	0	0	0	1	0	118	1	1	2	92	0	1	0	0	0	0	1	0	0	0	0	0	19	0	0	1	0	0	0	0	0
OTU923	13	23	5	6	4	0	3	2	3	9	6	2	2	1	25	4	1	2	0	104	0	0	0	1	0	1	100	0	1	1	0	0	1	8	0	1	0	37	12	37	3	78	1	0	0	0	5	0	0
OTU924	2	0	2	0	2	28	1	0	8	39	51	0	13	112	0	0	0	3	0	1	0	0	50	0	11	0	0	0	0	0	0	0	0	0	1	0	0	35	13	1	0	0	0	0	29	149	0	66	0
OTU925	2	0	0	1	10	0	197	0	0	1	0	1	31	0	0	0	2	0	0	0	1	34	122	0	0	0	0	1	0	0	0	0	21	0	0	1	0	27	0	0	0	2	0	0	79	0	1	0	0
OTU926	7	0	11	0	0	0	0	0	0	0	0	0	4	3	0	1	2	3	0	0	0	0	0	0	0	0	0	0	0	0	0	0	0	0	0	0	0	0	0	0	5	0	0	0	0	0	0	0	0
OTU929	0	0	0	0	0	0	0	0	0	0	0	0	13	0	0	109	0	147	0	0	0	0	0	0	1	0	0	0	2	125	0	0	0	0	0	0	0	0	0	0	0	0	0	0	0	0	0	0	0
OTU93	163	162	211	142	151	0	0	3	176	118	8	1	16	18	0	4	0	159	0	4	0	3	3	1	1	1	55	152	162	1	3	0	149	0	3	5	0	60	27	53	3	0	0	61	328	0	1	4	3
OTU931	4	0	6	1	0	0	0	1	1	87	3	102	32	1	34	0	0	0	0	84	0	0	0	0	0	0	0	0	0	0	0	0	66	0	0	0	0	0	13	0	17	0	0	1	0	0	0	0	0
OTU932	6	13	0	0	14	0	0	195	1	0	0	0	4	82	0	0	0	0	0	0	0	0	2	0	0	142	0	0	0	0	0	0	1	0	0	143	0	1	0	0	0	0	0	0	0	0	0	0	0
OTU933	0	0	1	1	6	113	0	0	0	0	0	146	9	1	0	0	0	1	0	0	0	1	32	0	0	0	0	0	0	0	0	0	0	1	0	87	0	0	0	2	0	113	0	0	0	0	0	1	1
OTU934	0	0	0	1	2	0	0	0	0	39	0	0	5	0	0	0	0	0	0	0	0	0	0	0	0	0	0	0	0	0	0	0	1	0	0	0	0	0	0	0	0	0	1	0	0	0	0	0	0
OTU936	0	1	0	1	0	0	0	0	0	0	1	0	1	0	0	0	1	0	0	0	0	0	0	0	0	0	0	0	0	0	0	0	0	0	0	0	0	9	0	40	0	0	0	0	0	1	0	0	0
OTU937	6	15	0	1	1	0	0	0	0	26	1	0	8	64	7	0	1	0	1	0	1	11	85	0	0	5	0	1	1	2	1	0	33	25	1	0	235	0	1	0	0	0	0	93	96	0	0	1	0
OTU938	1	0	9	0	0	0	0	0	0	1	0	0	20	0	0	0	1	0	0	0	0	0	0	0	0	0	0	40	0	0	0	0	2	0	0	0	0	1	0	1	0	0	0	0	42	0	0	1	0
OTU939	0	3	1	0	0	0	0	0	0	0	0	0	42	0	0	0	0	1	0	1	1	0	0	0	0	0	0	0	127	0	1	0	1	0	0	0	0	21	10	0	0	1	0	1	0	0	0	3	622
OTU94	11	34	1	1	28	3	2	1	3	2	3	131	572	55	1	0	1	1	1	0	221	0	44	0	4	0	2	120	3	6	4	0	4	0	3	0	0	388	60	6	14	2	0	1	1	0	0	1	5
OTU940	10	1	7	0	1	0	0	0	0	0	1	1	7	1	1	0	0	1	0	1	0	59	0	0	0	0	0	0	4	0	1	0	0	0	0	0	0	0	2	7	4	1	0	0	1	0	0	0	0
OTU941	8	0	9	4	35	1	2	2	173	0	3	0	39	2	30	1	0	2	0	2	0	0	2	7	0	0	2	0	0	1	1	203	61	0	0	150	0	0	0	1	0	0	1	62	0	0	0	4	0
OTU942	7	1	0	0	21	0	0	0	0	55	1	0	8	0	0	0	0	0	0	0	0	0	0	0	0	0	14	0	0	1	0	0	0	0	0	0	0	0	0	0	0	0	0	0	0	0	0	0	0
OTU943	0	0	5	0	0	0	0	0	0	0	1	0	0	0	0	0	0	0	0	0	0	0	0	0	0	0	0	0	0	0	0	0	0	0	0	1	0	0	0	0	0	0	0	0	24	0	0	288	0
OTU944	51	64	71	1	25	0	0	1	0	3	61	2	30	24	2	2	2	2	172	0	0	128	0	145	0	0	0	0	1	2	0	0	0	0	0	66	0	0	27	0	1	105	0	3	53	0	1	0	0
OTU9440	8	13	9	1	4	90	2	1	4	37	0	0	14	64	3	111	0	1	0	40	1	0	0	0	2	0	0	0	2	0	0	0	0	0	0	0	0	0	0	0	0	0	0	83	0	0	0	0	0
OTU945	3	0	0	0	0	0	0	0	0	0	1	0	8	0	0	0	0	0	0	0	0	2	1	1	0	1	96	0	1	0	0	0	0	0	1	1	0	0	1	0	0	1	0	0	0	0	0	0	0
OTU946	0	1	12	0	1	0	0	1	1	20	0	1	3	24	1	0	4	0	0	1	0	0	83	1	2	0	3	0	1	0	0	1	0	0	0	1	0	0	0	0	0	62	0	0	0	0	0	0	1
OTU949	25	33	17	4	0	118	1	191	35	1	1	0	2	0	1	0	0	0	0	0	0	42	0	0	0	0	0	0	0	0	0	0	53	0	0	0	0	0	0	0	0	0	0	1	19	0	0	0	0
OTU95	110	246	155	3	121	123	5	0	0	75	2	2	116	81	1906	151	0	1	176	0	2	40	99	87	0	109	135	1	0	2	3	146	122	152	2	343	0	58	37	708	0	0	0	0	41	0	0	104	0
OTU951	15	0	22	3	13	2	0	0	1	2	2	4	3	28	1	0	2	0	0	1	0	41	1	0	1	0	0	0	0	2	0	0	1	0	0	1	0	1	0	129	0	2	0	0	32	0	0	0	0
OTU9518	1	0	12	0	2	0	0	0	1	0	25	0	2	0	0	1	0	0	0	0	0	0	52	1	0	0	0	1	0	0	0	0	0	0	0	0	0	9	0	0	0	0	0	0	0	0	0	2	0
OTU952	0	1	0	1	0	1	0	1	0	0	0	0	0	0	0	0	1	1	0	0	0	0	0	0	0	0	0	0	0	0	0	0	0	0	0	0	0	0	0	0	0	0	0	0	0	0	0	0	0
OTU955	2	0	0	0	0	0	0	0	0	0	0	0	0	35	0	0	0	0	0	1	0	0	0	0	0	85	0	0	0	1	0	0	1	0	1	0	0	15	0	0	0	0	0	0	0	0	0	0	0
OTU956	0	0	0	0	0	0	0	0	0	0	0	0	0	0	0	0	0	0	0	1	0	0	0	0	0	0	0	0	0	1	0	0	0	0	0	0	0	1	0	0	0	0	0	0	0	0	0	0	0
OTU957	0	0	0	1	0	0	0	0	0	0	0	0	0	38	0	0	0	1	0	0	0	0	0	0	0	0	0	0	0	0	0	0	0	0	0	0	0	11	0	1	0	0	0	0	0	0	0	0	0
OTU96	0	55	0	0	2	1	0	270	3	0	0	1	19	0	3	1	0	0	170	248	689	45	42	244	0	809	0	117	0	2	0	265	1	173	0	1	560	0	0	0	2304	0	638	0	21	643	39	0	0
OTU960	3	1	1	181	3	0	0	0	0	0	1	1	0	0	31	20	0	0	0	0	0	43	0	0	0	0	0	0	0	1	1	0	142	0	0	0	0	2	0	71	1	0	0	0	1	0	0	1	0
OTU962	1	2	0	0	0	0	0	0	1	0	0	0	32	0	0	0	0	0	1	0	0	0	0	0	0	0	85	1	1	0	0	0	0	0	0	45	0	0	0	0	0	0	0	0	0	0	0	0	0
OTU963	11	10	4	0	0	0	0	0	98	0	0	0	4	0	45	0	0	2	53	0	0	0	0	1	2	0	2	0	2	0	0	0	0	0	0	0	0	0	0	29	0	0	0	0	0	121	0	1	0
OTU964	15	27	14	7	23	11	8	15	9	7	5	24	12	0	1	116	0	1	44	0	1	0	0	0	0	0	60	0	0	1	103	0	0	0	0	0	0	14	16	0	0	239	0	1	0	0	0	0	0
OTU965	3	11	21	0	11	0	0	0	22	0	0	0	1	0	26	0	0	0	0	0	0	0	0	0	0	0	35	0	0	0	0	0	0	23	0	0	0	0	0	1	0	0	0	0	13	0	0	0	0
OTU967	15	24	33	0	22	0	0	1	44	1	0	0	9	16	1	0	98	71	1	0	1	31	0	1	0	1	0	1	0	2	3	0	0	0	90	0	0	13	27	35	0	1	0	0	0	1	0	0	0
OTU968	0	0	0	1	1	0	0	0	0	0	0	0	5	1	0	0	0	1	0	0	0	0	0	0	0	0	0	0	0	0	0	0	0	1	0	0	0	0	0	0	0	102	0	1	0	0	0	0	0
OTU969	5	12	0	1	0	0	0	0	0	27	45	2	16	0	1	0	0	1	0	2	0	0	0	0	0	0	0	0	0	0	1	0	0	0	0	0	337	54	84	0	0	0	0	0	0	38	0	0	0
OTU97	2	24	190	949	5	1	152	0	4	0	171	191	9	11	9	2	0	2	2	49	0	72	0	440	0	111	0	0	3	2	2	0	25	0	1	2	0	2	3	0	3	2	0	0	0	1	0	2	3
OTU970	5	0	0	1	1	3	2	1	0	46	84	0	14	1	2	0	75	0	2	0	0	0	0	1	3	0	19	1	625	1	1	0	0	0	0	0	0	16	0	1	0	3	0	1	0	0	0	0	0
OTU971	0	0	0	0	0	0	0	0	0	1	0	0	1	88	0	0	2	0	0	0	0	1	1	0	0	3	0	0	0	0	0	0	0	0	0	0	0	0	0	0	0	0	0	0	0	0	0	0	0
OTU972	7	2	3	3	4	71	1	1	3	4	4	72	49	12	0	2	1	117	0	90	0	0	69	1	0	0	1	168	4	0	2	0	4	36	2	1	0	22	0	2	0	1	0	0	0	1	0	3	0
OTU973	8	1	9	0	5	0	0	0	1	2	0	1	9	1	7	1	2	1	0	46	0	114	1	81	0	3	0	1	1	0	0	0	1	37	2	1	1	0	0	55	0	1	0	0	0	0	0	0	141
OTU9739	7	0	7	0	6	1	0	0	0	0	0	0	2	0	0	0	0	0	0	0	0	0	99	1	0	0	0	0	0	2	0	0	0	0	0	1	0	0	0	0	0	0	0	0	0	0	0	1	0
OTU976	0	0	0	0	0	1	0	0	0	0	0	0	2	0	0	0	0	0	0	0	0	0	0	1	0	0	63	1	0	0	0	0	0	0	0	0	0	0	0	0	0	0	0	1	0	0	0	0	0
OTU9767	0	0	0	0	0	0	0	0	0	0	0	0	0	0	0	0	0	1	0	0	0	0	0	0	0	0	0	0	0	0	0	0	0	0	0	1	0	0	0	1	0	0	0	0	0	0	0	0	0
OTU977	22	59	15	31	15	1	0	1	1	2	2	0	24	0	4	0	0	1	104	4	0	1	4	2	0	3	1	0	233	1	3	0	0	7	165	82	0	12	1	0	0	1	0	1	20	0	0	0	0
OTU98	26	43	35	1	20	3	146	420	1	2	2	3	332	168	3	2	147	1	82	106	1	0	0	0	4	0	149	77	0	117	3	1	46	0	227	3	313	131	12	33	10	12	0	2	0	87	378	120	655
OTU9804	1	11	3	0	0	0	0	0	0	92	0	1	0	0	0	67	0	0	62	0	0	0	0	0	0	0	0	0	0	1	75	0	88	46	0	1	0	0	0	1	0	17	0	0	0	0	0	0	0
OTU981	2	13	8	0	1	0	0	0	1	32	0	0	3	0	1	0	0	0	1	0	0	1	0	0	0	0	0	0	0	0	0	1	44	0	0	0	0	1	1	1	0	0	0	1	176	0	0	0	0
OTU9813	10	3	3	1	3	0	3	0	1	0	1	3	10	2	0	114	0	1	0	0	0	53	0	0	0	0	1	0	290	0	0	0	0	0	2	0	0	62	35	21	0	0	0	0	0	0	0	120	0
OTU982	0	0	0	0	0	0	0	0	0	0	0	0	0	0	0	0	0	0	0	0	0	0	11	181	0	0	0	0	0	0	1	0	0	50	0	0	0	0	0	0	226	0	0	0	0	113	0	0	0
OTU983	0	0	0	0	0	0	0	0	0	1	0	0	0	25	0	0	0	0	0	0	0	0	0	0	0	0	0	0	0	0	0	0	0	0	0	0	0	0	22	0	0	1	1	0	0	0	0	0	0
OTU984	1	28	4	1	0	23	0	0	0	65	1	123	14	1	1	0	0	0	0	0	0	0	0	0	0	0	0	0	0	117	2	0	0	0	0	0	0	0	9	0	0	0	0	0	0	0	0	0	0
OTU987	0	0	1	3	1	0	0	0	0	0	0	1	0	0	4	0	0	0	55	0	0	0	0	0	0	0	0	0	0	0	0	0	31	0	0	0	0	1	37	153	0	0	0	0	111	0	0	0	0
OTU989	3	0	0	0	0	0	0	0	0	0	1	0	22	0	0	0	0	1	0	0	0	1	1	0	0	1	0	0	0	0	0	0	201	0	0	0	0	3	0	0	0	0	0	0	0	0	0	0	0
OTU99	39	26	16	207	14	481	127	210	2	321	120	85	105	77	10	106	288	12	1398	172	1	128	9	664	88	61	160	49	299	275	246	20	122	1689	877	907	539	196	47	211	12	170	0	194	117	397	278	6	108
OTU990	0	1	0	0	0	0	0	0	0	0	1	0	10	29	0	0	0	0	0	0	0	0	0	0	0	0	0	0	235	0	0	0	0	0	114	0	0	1	61	0	0	0	0	0	1	267	0	0	0
OTU992	1	0	0	0	0	0	0	0	0	1	0	0	12	0	5	0	0	0	27	0	0	19	1	0	0	0	2	0	0	0	0	0	0	0	0	1	0	8	0	0	0	0	0	0	30	0	0	0	0
OTU993	1	0	0	0	0	0	0	0	0	0	0	0	0	1	0	0	0	0	0	0	0	0	0	0	1	0	52	0	0	0	0	927	0	0	0	0	0	0	1	0	0	0	0	0	0	0	0	0	0
OTU994	0	0	0	1	0	5	0	0	44	0	0	0	0	3	0	0	0	0	0	38	1	1	20	0	0	0	0	0	0	0	1	0	1	0	0	67	0	0	1	0	0	1	0	0	0	0	0	0	0
OTU9945	11	8	9	6	1	5	2	5	5	2	2	1	6	0	0	2	6	1	96	0	2	0	0	0	0	1	1	1	1	0	0	0	0	0	0	0	0	26	1	0	0	0	0	0	0	0	0	0	0
OTU998	0	0	1	0	0	0	0	0	0	0	0	0	0	0	0	0	0	0	0	0	0	0	0	152	0	0	0	0	0	0	0	0	0	62	0	0	0	0	0	0	202	0	0	0	0	0	0	0	0
OTU999	3	0	5	0	0	0	0	0	0	1	0	1	0	0	0	0	0	0	0	0	0	57	0	0	1	0	0	0	194	0	0	0	0	0	0	0	0	0	19	0	0	0	0	0	0	0	0	0	0
[truncated: 295 more columns]

## Sheet: Table S1C
Table S1C. The result of 16s rRNA gene sequencing (taxa statistics).
Notes:
P, peri-tumor; T, tumor;
Bacteria	P1025	P1062	P1073	P1082	P1083	P1093	P1100	P1106	P1108	P1114	P1119	P1123	P1147	P1148	P1169	P1174	P1176	P1186	P1195	P1210	P1215	P1220	P1221	P1224	P1227	P1228	P1236	P1238	P1242	P1250	P1251	P1253	P1256	P1257	P1260	P1263	P1272	P1276	P1278	P1282	P1283	P1287	P1295	P1299	P1310	P1314	P1318	P1321	P1322
k__Archaea| p__Methanobacteria| c__Methanobacteriales| o__Methanobacteriaceae| f__Methanobrevibacter| g__Methanobrevibacter	0	1.98e-05	0	0	0	0	0	1.7e-05	0	0	0	0	2.06e-05	0	0	0	0	0	0	0	0	0	0.00181862	0	0	0	0	0	0	0	0	0	5.83e-05	0	0	0	0	0	0	0	0	0	0	0	0	0	0	0	0
k__Archaea| p__Euryarchaeota| c__Methanomicrobia| o__Methanosarcinales| f__Methanosarcinaceae| g__Methanosarcina| s__Methanosarcina_sp	0	1.98e-05	0	0	0.000986436	0	0	0	0	0	0	0	0	0	0	0	0	0	0	0	0	0	0	0	0	0	0.00101144	0	0	0	0	0	0.00062142	0	1.99e-05	0	0	0	0	0	0	0	0	0	0	0	0	0	0
k__Archaea| p__Thaumarchaeota| c__Nitrososphaeria| o__Nitrososphaerales| f__Nitrososphaeraceae	2.24e-05	0	0	0	0	0	0	0	0	0	0	0	0	0	0.000185848	0	0	0	0	0	0	0	0	0	0	0	0	0	0	0	0	0	0	0	0	0	0	0	0	0	4.86e-05	0	0	0	0	0	0	0	2.2e-05
k__Bacteria| p__Acidobacteria| c__Acidobacteriia| o__Acidobacteriales| f__Acidobacteriaceae_Subgroup_1| g__Acidipila	8.94e-05	1.98e-05	0	0	4.93e-05	0	0	1.7e-05	0	1.93e-05	8.17e-05	9.71e-05	8.23e-05	0.000679959	5.07e-05	8.72e-05	0.00163871	5.54e-05	0.00158639	0	0	0.00100732	0.000678952	0	1.74e-05	0	0	0	0	1.86e-05	0	0	1.94e-05	0.00106424	0	0	0	0.000458085	2.68e-05	0.00118064	1.62e-05	0	0	0	0.000451573	0	0	0	0
k__Bacteria| p__Acidobacteria| c__Acidobacteriia| o__Acidobacteriales| f__Acidobacteriaceae_Subgroup_1| g__Granulicella	2.24e-05	0.000158222	0.000183255	1.74e-05	0.00027127	0	6.25e-05	3.41e-05	0	0	2.04e-05	3.88e-05	0.00037018	0.000359978	3.38e-05	4.36e-05	2.02e-05	0.000129383	5.95e-05	0	0	0.0010493	0	0	0	0	0	0	1.89e-05	0	0	0	0	0	0	0	0	0	0.00107029	0.00207564	0	0	0	0	0.00061414	0	0	0	0
k__Bacteria| p__Acidobacteria| c__Acidobacteriia| o__Acidobacteriales| f__Acidobacteriaceae_Subgroup_1| g__Occallatibacter	4.47e-05	0	2.04e-05	1.74e-05	0	0	2.08e-05	0	0	1.93e-05	0	0	0	0	1.69e-05	0	0	0	0.000178469	0	0	0.000902394	0	0	0	0	0	0	0	0	0	0	0	0	0	0	0	0	0	1.9e-05	0	0.00266213	0	0	0	0	0	0	0
k__Bacteria| p__Acidobacteria| c__Acidobacteriia| o__Acidobacteriales| f__Acidobacteriaceae_Subgroup_1	0.000178851	1.98e-05	0.000203616	0	0.000147965	0	0	0	2.98e-05	3.87e-05	0	3.88e-05	0.00018509	2e-05	0.000118267	2.18e-05	4.05e-05	1.85e-05	0	0.0013382	0	0.00239239	2.42e-05	0.00177784	1.74e-05	5.61e-05	0	1.77e-05	1.89e-05	1.86e-05	0	0	1.94e-05	0.00190204	3.98e-05	1.77e-05	1.83e-05	0	0	0.00104734	0	2.18e-05	0	0	0	0	0	0	0.003125
k__Bacteria| p__Acidobacteria| c__Acidobacteriia| o__Acidobacteriales| f__Koribacteraceae| g__Candidatus_Koribacter	0.000424771	0.000118666	0.000203616	5.21e-05	0.000197287	1.78e-05	4.17e-05	1.7e-05	0	1.93e-05	2.04e-05	1.94e-05	0.00018509	0	0	0	0.000910397	1.85e-05	0	0	2.39e-05	0.00381944	0	0	0	0	0	0	0	0	1.73e-05	0	0	0	0	0	0	0.000956004	0	0.000799787	0	0	0	0	0.000650266	0	0	0	0
k__Bacteria| p__Acidobacteria| c__Acidobacteriia| o__Acidobacteriales	0.00413593	0.00417309	0.00264701	0.00197941	0.00254007	0.00674065	0.000312598	0.0075764	0.000775865	0.00506456	0.00038827	0.000427118	0.00265296	0.00373978	0.00177401	0.00664691	0.000182079	0.000203316	0.00456087	0.00229116	4.77e-05	0.0432939	0.000169738	0.00724304	5.22e-05	0.000504814	0.00876584	0.00412499	0.000113103	9.29e-05	0.00353253	0.00140433	0.0037091	0.00149446	0.00393544	0.00700067	0	0.00338585	0.0116929	0.00365617	0	0.00418958	0	0	0.00200498	5.26e-05	1.71e-05	0.00010856	0.00169454
k__Bacteria| p__Acidobacteria| c__Acidobacteriia| o__Solibacterales| f__Solibacteraceae_Subgroup_3| g__Bryobacter	0.00359937	0.00126577	0.00197508	0.000173632	0.00140567	3.56e-05	8.34e-05	0.000153231	0.00489392	0.000135313	0.00122612	0.0020191	0.000966581	0.000939944	0.000810975	0.00244083	0.000303466	0.0001109	0.00404529	0.00095296	0.00331845	0.00728211	0.000363725	0.0055091	1.74e-05	0.000467421	0.0023402	0.00327521	5.66e-05	3.72e-05	3.46e-05	0	0.00126226	0.00457397	0.000119256	7.07e-05	0.00459572	0.00374435	0.00393332	0.00474159	0.000210543	0.00394955	0	3.3e-05	0.00339583	1.75e-05	0	0.00018998	0.000616197
k__Bacteria| p__Acidobacteria| c__Acidobacteriia| o__Solibacterales| f__Solibacteraceae_Subgroup_3| g__Candidatus_Solibacter| s__bacterium_Ellin6100	0.000223564	7.91e-05	0.000346148	3.47e-05	0.000345253	7.11e-05	0.00129207	5.11e-05	0.000149205	3.87e-05	8.17e-05	1.94e-05	2.06e-05	2e-05	0	4.36e-05	2.02e-05	0	0	0	0	0	0	0	0	0	0	0	0	0	0	0	0.000543742	0	0	0	0	0	0	0	0	0	0	0	0	0	0	0	0
k__Bacteria| p__Acidobacteria| c__Acidobacteriia| o__Solibacterales| f__Solibacteraceae_Subgroup_3| g__Candidatus_Solibacter	0.00380058	0.00227443	0.004561	0.00644176	0.00177559	0.00551346	0.000229238	0.000204307	0.0019695	0.00143045	0.000163482	0.000135901	0.00240617	0.00299982	0.000304116	0.000632001	0.000101155	0.000240282	0.00279601	0.00243309	0.0014563	0.0102621	0.00230359	0.00752837	0	0.00383285	0.00224104	0.00346995	9.43e-05	0.000111522	0.00178358	0.00475132	9.71e-05	0.0010416	0.00218636	0.00475551	0	0.00217093	0.00353196	0.0040751	0	4.36e-05	0	6.59e-05	0.00153535	0	3.42e-05	5.43e-05	0
k__Bacteria| p__Acidobacteria| c__Acidobacteriia| o__Subgroup_2	0.00549966	0.00342154	0.00242303	0.000208359	0.00293465	0.00410842	0.000104199	0.00333702	0.00355107	0.0019717	0.000245223	0.000155316	0.00211825	0.00375977	0.000456174	0.000108966	6.07e-05	0.00639521	0.00202265	2.03e-05	0.000811708	0.0304716	0.00681377	0.0163737	1.74e-05	9.35e-05	0.00109077	0	0.00522159	0.0027137	6.93e-05	7.02e-05	0.0038062	0.000543441	5.96e-05	0.00783156	0	0.000219084	0.00264897	0.00015234	0	8.73e-05	2.29e-05	6.59e-05	0.00205917	0	0.00264717	2.71e-05	6.6e-05
k__Bacteria| p__Acidobacteria| c__Aminicenantia| o__Aminicenantales	0	0	0	0	0.000147965	0	0	0	0	0	0	0	0.000575835	0	0	0	0	1.85e-05	0	0	0	0	0	0	0	0	0	0	0	0	0	0	0	0	0	0	0	0	2.68e-05	0	0	0	0	0	0	0	0	0	0
k__Bacteria| p__Acidobacteria| c__Blastocatellia_Subgroup_4| o__11-24	8.94e-05	0	2.04e-05	8.68e-05	7.4e-05	0	4.17e-05	1.7e-05	0.000179046	7.73e-05	0	1.94e-05	0.000308483	0	1.69e-05	2.18e-05	0	1.85e-05	0	0	2.39e-05	2.1e-05	0	0	0	0	1.98e-05	1.77e-05	0	0	1.73e-05	0	0.000349548	0	0	0	0	0	0	0	0	0	0	0	1.81e-05	0	0	0	0
k__Bacteria| p__Acidobacteria| c__Blastocatellia_Subgroup_4| o__Blastocatellales| f__Blastocatellaceae| g__Aridibacter	0.00024592	1.98e-05	0.000142531	1.74e-05	0	0	0	1.7e-05	2.98e-05	0.00150777	0.00230919	0	0.00018509	6e-05	0	0	0	1.85e-05	3.97e-05	0	2.39e-05	0.00010493	0	2.19e-05	0.00010431	0	0.0011106	0.000460299	0	9.29e-05	1.73e-05	0	0	0	0	0	0	3.98e-05	0.000454874	0	0	0	0	0	0.000830895	0	0	0	0
k__Bacteria| p__Acidobacteria| c__Blastocatellia_Subgroup_4| o__Blastocatellales| f__Blastocatellaceae| g__Blastocatella	0	0	0	0	2.47e-05	0	0	0	0	0.000193304	0	0	0.00037018	4e-05	0	0	0	1.85e-05	0	0	0	0	0.00213385	0	0	0	0.000813121	0.00152253	0	0	0	0	0	0	0	0	0	0	0	0	0	0	0	0	0.000216755	0	0	0	0
k__Bacteria| p__Acidobacteria| c__Blastocatellia_Subgroup_4| o__Blastocatellales| f__Blastocatellaceae| g__JGI_0001001-H03	6.71e-05	0	0.000183255	0	0.000123305	0	0	0	0	0	0	0	0	0	1.69e-05	0	0	0	0	0	0	0.000965352	0	0	0	0	3.97e-05	0	5.66e-05	0	0	0	0	0	0	0	0	0	0	0	0	0	0	0	0	0	0	0	0
k__Bacteria| p__Acidobacteria| c__Blastocatellia_Subgroup_4| o__Blastocatellales| f__Blastocatellaceae| g__Stenotrophobacter	2.24e-05	0.000158222	2.04e-05	0	9.86e-05	0	0	0	0	0	0	0	0	2e-05	0	0	0	0	0	0	0	2.1e-05	0	0	0	0	0	0	0	0	0	0	0	0	0	0	0	1.99e-05	0	0	0	0	0	0	0	0	0	0	0
k__Bacteria| p__Acidobacteria| c__Blastocatellia_Subgroup_4| o__Blastocatellales| f__Blastocatellaceae	0.000760116	0.00108777	0.000325786	0.000138906	0.000295931	1.78e-05	4.17e-05	1.7e-05	0.000208887	0.00233898	6.13e-05	3.88e-05	0.00106941	0.00145991	8.45e-05	6.54e-05	0	0.00282794	0.00563168	2.03e-05	0.000143243	8.39e-05	0.00109117	0.000175589	0	0.00501075	0.00382762	0.000956006	0.00297838	0.00940503	0.000103898	0	0.000699097	0.00242284	0.00268326	3.54e-05	0	0.000776753	0.000722447	0.000894999	0	0.000109104	0	0	0.00139085	0	0	0	0.00195863
k__Bacteria| p__Acidobacteria| c__Blastocatellia_Subgroup_4| o__Pyrinomonadales| f__Pyrinomonadaceae| g__RB41| s__Acidobacteria_bacterium_WWH8	0	0	0	0	0	0	0	0	0	0.00048326	0	0	6.17e-05	0	0	2.18e-05	0	0	0.00142775	2.03e-05	0	0	0	0	0	0	0	0	0	0	0	0	1.94e-05	0	0.00785101	3.54e-05	0	0	0	0	0	0	0	0	0	0	0	0	0
k__Bacteria| p__Acidobacteria| c__Blastocatellia_Subgroup_4| o__Pyrinomonadales| f__Pyrinomonadaceae| g__RB41| s__Acidobacterium_sp	0	5.93e-05	2.04e-05	0	0	0	0	0	2.98e-05	0	0	0	6.17e-05	0	8.45e-05	0	2.02e-05	0	0	0.000587997	0	0	0	0	0	0	0.000555302	0	1.89e-05	0	0	0	0	0	0	0	0	0.000179251	0	0	0	0	0	0	0	0	0	0	0
k__Bacteria| p__Acidobacteria| c__Blastocatellia_Subgroup_4| o__Pyrinomonadales| f__Pyrinomonadaceae| g__RB41	0.00355466	0.00181955	0.00407232	0.0112687	0.00300863	0.000302351	0.0050224	0.00105559	0.000984751	0.00148844	0.000470011	0.000330046	0.00267352	0.00357978	0.000777185	0.00106786	0.000141617	0.000332699	0.00696028	0.00500811	0.000214864	0.00302197	0.00984481	8.78e-05	0.000365084	0.000168271	0.00745691	0.00587767	0.011857	7.43e-05	0.00263208	0.00559391	0.00400039	0.000430224	5.96e-05	0.000176785	0.0062619	0.00213109	0.00139138	0.000171383	0	0.0104739	0	0.000197707	0.00727936	5.26e-05	0.00599457	0.00016284	8.8e-05
k__Bacteria| p__Acidobacteria| c__Holophagae| o__Holophagales| f__Holophagaceae| g__Holophaga	0	0	0	0	0	0	0	0	0	0	0	0	0.000267352	0	0	0.00237545	0	0.00271704	0	0	0	0	0	0	1.74e-05	0	0	0	3.77e-05	0.00232338	0	0	0	0	0	0	0	0	0	0	0	0	0	0	0	0	0	0	0
k__Bacteria| p__Acidobacteria| c__Holophagae| o__Holophagales| f__Holophagaceae	0	0	0.000162893	1.74e-05	4.93e-05	1.78e-05	0	0	0	0	0	0	0.000226221	0	0	0	0	0	0	0	0	0	0.00611057	0	0	0	0	0	0	0.00473969	1.73e-05	0	0	0	0	0	0	0	0	0	0	0	0	0	0	0	0	0	0
k__Bacteria| p__Acidobacteria| c__Holophagae| o__Subgroup_7	0.000357702	0.000494442	0.000142531	8.68e-05	0.000345253	0.00026678	2.08e-05	3.41e-05	2.98e-05	1.93e-05	8.17e-05	0.00205793	0.000596401	0.000779953	0.000236534	2.18e-05	2.02e-05	7.39e-05	1.98e-05	0	2.39e-05	8.39e-05	0.00147915	0.00164614	0.00333791	1.87e-05	0.00128909	0.00269098	1.89e-05	0.00689578	5.19e-05	0	1.94e-05	0	1.99e-05	1.77e-05	0.0039915	0.000199167	0.000107029	1.9e-05	8.1e-05	2.18e-05	0	0	0.000758643	0	0	0	2.2e-05
k__Bacteria| p__Acidobacteria| c__Subgroup_17	0.000380058	0.000909774	0.00144567	5.21e-05	0.000295931	0	2.08e-05	0.00234954	2.98e-05	0.00243563	4.09e-05	0	0.000596401	0.00293982	3.38e-05	2.18e-05	0	1.85e-05	0.000257788	4.06e-05	9.55e-05	0.00146901	0.003516	6.58e-05	0	0.00127139	0.00299467	0	0.00441102	5.58e-05	1.73e-05	0	0	0	1.99e-05	0	0	0.000378418	0.00163219	1.9e-05	0	6.55e-05	0	3.3e-05	0	0	0	0.0001357	0
k__Bacteria| p__Acidobacteria| c__Subgroup_25	0	0	0	0	0.000147965	0	0	0	0	0	0	0	0	0	0	0	0	0	0	0	0	0	0	0	0	3.74e-05	0	0	0	0	0	0	0	0	0	0	0	0	0	0	0	2.18e-05	0	0	0	0	0	0	0
k__Bacteria| p__Acidobacteria| c__Subgroup_5	0.000156495	0.000177999	0.000285063	6.95e-05	0.000443896	3.56e-05	4.17e-05	3.41e-05	5.97e-05	3.87e-05	0	3.88e-05	0	2e-05	1.69e-05	0	0	0	0	4.06e-05	4.77e-05	0.000293803	0	2.19e-05	0	0	0	0.00129238	0	0	1.73e-05	0	0	0.00147182	1.99e-05	0	0	0.000637336	0.000535146	0	0	0.00346949	0	0	0	0	0	0	0
k__Bacteria| p__Acidobacteria| c__Subgroup_6| o__Acidobacteria_bacterium_IGE-011	0.000335345	0.000494442	0.000101808	0	2.47e-05	1.78e-05	0	0	0	0.00117915	2.04e-05	1.94e-05	0.000226221	0	6.76e-05	0	0	5.54e-05	3.97e-05	0.00148013	2.39e-05	2.1e-05	2.42e-05	0	0	0	1.98e-05	0	0	0	3.46e-05	0	0.00198078	0	0.00461123	1.77e-05	0	1.99e-05	0.000642175	0	0	0	0	3.3e-05	0	0	0	0	0
k__Bacteria| p__Acidobacteria| c__Subgroup_6	0.000424771	0.000474665	0.00063121	1.74e-05	0.000345253	0	2.08e-05	1.7e-05	0	3.87e-05	4.09e-05	0	0.000349614	2e-05	3.38e-05	0	0	1.85e-05	0	0.00182482	0	4.2e-05	0	2.19e-05	1.74e-05	1.87e-05	0	7.08e-05	0	0	1.73e-05	0	3.88e-05	0.000701945	0	1.77e-05	0	0.000517835	0	1.9e-05	0.000178152	0	0	0	0.000325133	0	1.71e-05	0	0
k__Bacteria| p__Acidobacteria| c__Subgroup_6	0.013615	0.0135675	0.0158821	0.00878579	0.0105055	0.00684737	0.00393873	0.00425641	0.0088926	0.0076935	0.0077041	0.00716394	0.0085964	0.017279	0.00177401	0.00839036	0.0103583	0.00811415	0.0142577	0.00967153	0.0106477	0.010409	0.0116392	0.00201927	0.00971819	0.00843227	0.0104119	0.0137205	0.0120266	0.0163937	0.00860621	0.000163839	0.0165259	0.0120463	0.022917	0.0153626	7.32e-05	0.0135036	0.00904396	0.00723617	0.000323913	0.0298726	0.00822659	0.0058653	0.00626784	0.0112702	0.00932488	0.00526516	0.00618398
k__Bacteria| p__Acidobacteria| c__Thermoanaerobaculia| o__Thermoanaerobaculales| f__Thermoanaerobaculaceae| g__Subgroup_10	0.00024592	9.89e-05	0.000427594	0	0.000345253	0	0	3.41e-05	2.98e-05	0	4.09e-05	3.88e-05	0.000226221	0.000639962	0	2.18e-05	0.00398552	0	3.97e-05	0.0020073	0	0.00010493	2.42e-05	0.0023046	0	0	0.00440275	0	0	1.86e-05	0	2.34e-05	1.94e-05	0	0	0	0	0.000677169	2.68e-05	0	0	0	2.29e-05	0	0	0	0	0	0
k__Bacteria| p__Actinobacteria| c__Acidimicrobiia| o__Actinomarinales| f__Actinomarinaceae| g__Candidatus_Actinomarina	2.24e-05	0.000158222	0	0	2.47e-05	0.000604702	0	0	2.98e-05	0	4.09e-05	0	0.000329049	2e-05	1.69e-05	4.36e-05	4.05e-05	1.85e-05	0.00134843	0.00379157	0.00704276	0.00333676	0.0042677	0.00357762	0	0.0108255	0	0.00752412	0	0	0	0.0104623	0	0.00432489	0	5.3e-05	0.0105281	3.98e-05	0	1.9e-05	0.0375739	0	0.00437682	0	0.00121022	0.0100959	0.0134921	2.71e-05	0
k__Bacteria| p__Actinobacteria| c__Acidimicrobiia| o__Actinomarinales	0.000782473	0.000395554	0.000733018	1.74e-05	0.000937115	1.78e-05	0	0.00263897	2.98e-05	1.93e-05	2.04e-05	1.94e-05	0	0.000919945	0	0	0	0.00284642	0	0	0	0	2.42e-05	0	3.48e-05	0	3.97e-05	0	0	0	0	0	0	0.000339651	1.99e-05	1.77e-05	0	0	0.000615418	0.000647446	0	0	0	0	1.81e-05	0	0	0	2.2e-05
k__Bacteria| p__Actinobacteria| c__Acidimicrobiia| o__IMCC26256| f__actinobacterium_BGR_88	2.24e-05	0	0	0	0.000123305	0	0	1.7e-05	0	0	0	1.94e-05	0.000308483	0	6.76e-05	0	0	0	0	0	0	0	0	0	0	1.87e-05	0.000951947	0	0	0	0	0	1.94e-05	0	0.00320003	0	0	0	0	0	0	0	0	0	0	0	0	0.00336536	0
k__Bacteria| p__Actinobacteria| c__Acidimicrobiia| o__IMCC26256	0.00102839	0.000672442	0.000529402	8.68e-05	0.000961776	0.000160068	0	5.11e-05	2.98e-05	0.000792546	6.13e-05	5.82e-05	0.000349614	0	0.000135163	2.18e-05	2.02e-05	0	0.00233992	0.0021695	4.77e-05	0.00125916	2.42e-05	4.39e-05	0	1.87e-05	0	0.00113304	0	0	1.73e-05	0	3.88e-05	0	3.98e-05	1.77e-05	1.83e-05	0.00143401	0.000321087	0.00245649	0	0	2.29e-05	0	0.000252881	0	0	0	2.2e-05
k__Bacteria| p__Actinobacteria| c__Acidimicrobiia| o__Microtrichales| f__Iamiaceae| g__Iamia	0.000402414	0	0.000142531	1.74e-05	0.000246609	0	2.08e-05	0	0	0	0	1.94e-05	0	4e-05	0.000337906	2.18e-05	6.07e-05	1.85e-05	0	0	2.39e-05	0.00046169	0.0015034	0	0.00260774	0	0	0.00253165	1.89e-05	0	0	0	0	0	9.94e-05	1.77e-05	0	1.99e-05	0.00099002	0.00167574	0	0	0	0	0	0	0	0	0
k__Bacteria| p__Actinobacteria| c__Acidimicrobiia| o__Microtrichales| f__Ilumatobacteraceae| g__CL500-29_marine_group	0.000424771	0.000415332	0.000712657	1.74e-05	0.000295931	0	0	0	5.97e-05	0	6.13e-05	3.88e-05	0.000226221	0.00065996	0	0	0	0	0.00118979	0	0.000119369	2.1e-05	0	0	0	0	0	1.77e-05	1.89e-05	1.86e-05	0	0	1.94e-05	0	0	1.77e-05	0	0.00091617	0.000668932	1.9e-05	0	0	0	3.3e-05	0.000469636	0	0	0	0
k__Bacteria| p__Actinobacteria| c__Acidimicrobiia| o__Microtrichales| f__Ilumatobacteraceae	0.000603622	0.000474665	0.000427594	3.47e-05	0.000764488	0	2.08e-05	0	0	0	2.04e-05	1.94e-05	0.000966581	0.000679959	1.69e-05	2.18e-05	6.07e-05	1.85e-05	0.00390648	0.00742093	0.00594456	0.00117521	0.00206111	0.00449946	1.74e-05	0.00732916	0.00198322	0.00288572	1.89e-05	3.72e-05	3.46e-05	0.00505559	0.000699097	0.00595521	0	1.77e-05	0.0116266	0.000816587	0.00206031	0.000590319	0.0304154	0	0.00490387	0	0.000957335	0.00333024	0.0143289	2.71e-05	0
k__Bacteria| p__Actinobacteria| c__Acidimicrobiia| o__Microtrichales| f__Microtrichaceae| g__IMCC26207	2.24e-05	0	0.000142531	0	0	0	0	0	0	0.000676564	0	0	0	0	0	0	0	0	0	0	0	0	0	0	0	0	0	1.77e-05	0	0	1.73e-05	0	0	0	0	0	0	0	0	0	0	0	0	3.3e-05	0	0	0	0	0
k__Bacteria| p__Actinobacteria| c__Acidimicrobiia| o__Microtrichales| f__Microtrichaceae| g__Sva0996_marine_group	2.24e-05	0	0	0	0	0	0	0	0	0	0	0	0.000102828	2e-05	1.69e-05	0	0	0	0	0.00239254	0	0	0	0	0	0.0029354	0	0	0	0	0	0	0	0	0	0	0	0	0	0	0.00364402	0.00312036	0	0	0.00108378	1.75e-05	0	0.00659502	2.2e-05
k__Bacteria| p__Actinobacteria| c__Acidimicrobiia| o__Microtrichales	8.94e-05	1.98e-05	0.000305424	1.74e-05	0.000197287	1.78e-05	2.08e-05	0	0	1.93e-05	2.04e-05	1.94e-05	2.06e-05	0.000879947	3.38e-05	0	0	0	0.00134843	0	2.39e-05	0	0	0	0	0	0	1.77e-05	0	0	0	0	0	0	0	0.00185624	0	1.99e-05	0	1.9e-05	0	0	0	0	0	1.75e-05	0	0	0
k__Bacteria| p__Actinobacteria| c__Acidimicrobiia	0.000424771	0.000454887	0.000346148	3.47e-05	0.000295931	0	0	1.7e-05	2.98e-05	1.93e-05	6.13e-05	0	2.06e-05	0.000799952	8.45e-05	2.18e-05	2.02e-05	1.85e-05	0.00208214	0	0	0.00392437	0.000509214	6.58e-05	1.74e-05	5.61e-05	0.00176507	0.00214216	0	3.72e-05	0	0	0.000174774	0	1.99e-05	0.0020507	0	0.000497919	0.000214058	0.00171383	0	4.36e-05	0	3.3e-05	0	0	0	2.71e-05	0
k__Bacteria| p__Actinobacteria| c__Actinobacteria| o__Actinomycetales| f__Actinomycetaceae| g__Actinomyces| s__Actinomyces_odontolyticus	0.000111782	0	0	1.74e-05	2.47e-05	5.34e-05	4.17e-05	1.7e-05	0	0.000889198	0.00171656	0	0.000287918	2e-05	3.38e-05	0	0.00151733	0	3.97e-05	0	0	0	0	2.19e-05	5.22e-05	0	0.000376812	1.77e-05	0.0117816	1.86e-05	1.73e-05	0	0	0	0	0	0	0.000318668	0	1.9e-05	0	6.55e-05	0	3.3e-05	0	0	0	0	0
k__Bacteria| p__Actinobacteria| c__Actinobacteria| o__Actinomycetales| f__Actinomycetaceae| g__Actinomyces	0.000290633	1.98e-05	0	0	0.00054254	1.78e-05	0	1.7e-05	0	3.87e-05	0	1.94e-05	4.11e-05	0.000899946	0.00025343	6.54e-05	2.02e-05	0	1.98e-05	0	2.39e-05	2.1e-05	0	4.39e-05	0	0	3.97e-05	0.00378862	3.77e-05	0.0010037	5.19e-05	0	5.83e-05	0.00221905	0.00447209	1.77e-05	0	0.00203151	0.000187301	0	0	0	0.00261234	0	0	0	0	0.00032568	0
k__Bacteria| p__Actinobacteria| c__Actinobacteria| o__Bifidobacteriales| f__Bifidobacteriaceae| g__Bifidobacterium| s__Bifidobacterium_breve	0	1.98e-05	0	0	0	3.56e-05	4.17e-05	0	0	0	0	0	0.000205656	0	0	0	0	1.85e-05	1.98e-05	0	0	4.2e-05	0	2.19e-05	0	0	0	0	0	0	1.73e-05	0	0.00405865	0	3.98e-05	5.3e-05	0	0.000358501	0.002756	0	0	0	0	0	0.00225787	1.75e-05	0	0	0
k__Bacteria| p__Actinobacteria| c__Actinobacteria| o__Bifidobacteriales| f__Bifidobacteriaceae| g__Bifidobacterium| s__Bifidobacterium_dentium	0	0	0	0	0.000221948	0	0	0	0	1.93e-05	2.04e-05	0	0	6e-05	0	0	0	0	0	0	0	0	0	0	0	0	0	0	0	0	0	0	0	0	0	0.00120214	0	0	0	0	0	0	0	0	0	0	0	0	2.2e-05
k__Bacteria| p__Actinobacteria| c__Actinobacteria| o__Bifidobacteriales| f__Bifidobacteriaceae| g__Bifidobacterium| s__Bifidobacterium_longum_subsp	0.000447127	0.000692219	0.000285063	1.74e-05	0.00027127	5.34e-05	0	0	2.98e-05	0.000715225	2.04e-05	0	0.00055527	0.00603964	0.00025343	2.18e-05	0.00232657	7.39e-05	0.00473934	0	0	0.00169986	0	0.0220364	6.95e-05	1.87e-05	0.00335164	0	0.00222436	1.86e-05	1.73e-05	0	1.94e-05	0	3.98e-05	1.77e-05	0	0.000956004	8.03e-05	0.00531287	0	4.36e-05	0	0	1.81e-05	1.75e-05	0.00577255	0.00010856	2.2e-05
k__Bacteria| p__Actinobacteria| c__Actinobacteria| o__Bifidobacteriales| f__Bifidobacteriaceae| g__Bifidobacterium	0.00160966	0.000830663	0.0014864	0.00757036	0.00204686	0.00885711	0.00395957	0.000153231	0.0109815	0.0121395	0.0127925	0.00479537	0.0031054	0.0116793	0.00155437	0.00950181	0.00459245	0.000591464	0.00124928	0.00472425	0.000119369	0.00682042	0.00113967	0	0.00361607	0.00196317	0.00138825	0.00545277	7.54e-05	0.000130109	0.000242428	0.000725571	0.003612	0.000611372	0.00216648	0.00182088	0	0.0122488	0.00877639	0.00780744	0.000356304	0.00322947	0.00208529	0.000131804	0.00242043	0.0036282	1.71e-05	0.00024426	0.000264085
k__Bacteria| p__Actinobacteria| c__Actinobacteria| o__Bifidobacteriales| f__Bifidobacteriaceae| g__Gardnerella	0.000223564	1.98e-05	0.000183255	1.74e-05	9.86e-05	1.78e-05	4.17e-05	0	5.97e-05	0.000425269	0	1.94e-05	0.000246787	0.00133992	0	2.18e-05	4.05e-05	1.85e-05	7.93e-05	6.08e-05	0	2.1e-05	0	0	0	0	0	0	0	0	0	0	3.88e-05	0	1.99e-05	0	0	0	0.000508388	0	0	0	0	6.59e-05	0	0	0	0	0.00101232
k__Bacteria| p__Actinobacteria| c__Actinobacteria| o__Corynebacteriales| f__Corynebacteriaceae| g__Corynebacterium	0	0	0	0	0	0	0	0	0	0	0	0	2.06e-05	0	1.69e-05	0	0	0	0	0.00253447	0	0	0	0	0	0	0	0	0	0	0	0	0	0	0	1.77e-05	0	0.000418252	2.68e-05	1.9e-05	0	0	0	0	0	0	0	0	0
k__Bacteria| p__Actinobacteria| c__Actinobacteria| o__Corynebacteriales| f__Corynebacteriaceae| g__Corynebacterium_1| s__Corynebacterium_suicordis	0	0	0	0	0	0	0	0	0	0	0	0	0	0	0	2.18e-05	0	1.85e-05	0	0	0	0	0	0	0	0	1.98e-05	0	0	0	0	0	0	0	0	0	0	0	0	0	0	0	0	0	0	0	0	0	0
k__Bacteria| p__Actinobacteria| c__Actinobacteria| o__Corynebacteriales| f__Corynebacteriaceae| g__Corynebacterium_1| s__Corynebacterium_variabile	2.24e-05	1.98e-05	0	0	2.47e-05	0	0	0	0	0	2.04e-05	0	0.000349614	0	0	0	0	1.85e-05	3.97e-05	2.03e-05	0	0	2.42e-05	0	0	0	0	3.54e-05	0	0	0	0	0.00159239	0	3.98e-05	1.77e-05	0	0	0	0	0	0.00827005	0	0	0.000289007	0	0	0	0
k__Bacteria| p__Actinobacteria| c__Actinobacteria| o__Corynebacteriales| f__Corynebacteriaceae| g__Corynebacterium_1	0.000625978	0.00051422	0.00103844	0.000121543	0.00133169	0.000853698	6.25e-05	0.000102154	0.000119364	0.000521921	0.000183917	0.005106	0.00265296	0.000139992	0.00116578	0.00902236	0.00710109	0.00306822	5.95e-05	0.00837388	0.00355719	0.00295902	0.00329777	0.00285332	0.00206881	0.00383285	0.00380779	0.00208905	0.0075025	0.00507425	0.000103898	0.00355764	0.00332071	0	0.00480999	0.00517979	0.00869709	0.000159334	0.00198004	0.000533191	3.24e-05	0.0211879	0.0063017	0.00128509	3.61e-05	0.004452	1.71e-05	0.00170982	0.00173856
k__Bacteria| p__Actinobacteria| c__Actinobacteria| o__Corynebacteriales| f__Corynebacteriaceae| g__Lawsonella	4.47e-05	0.000276888	4.07e-05	0.00180577	0.000246609	1.78e-05	0	1.7e-05	2.98e-05	0	2.04e-05	0	0.00102828	2e-05	0	6.54e-05	0.00746525	1.85e-05	0	0	0.00329458	0.00356761	0	0	1.74e-05	0	0.000951947	0	1.89e-05	0.00241631	5.19e-05	0	0.00159239	0	3.98e-05	5.3e-05	0.00144646	0.000239001	5.35e-05	3.81e-05	0.000307717	4.36e-05	0	0.00517332	3.61e-05	0.00194556	0	2.71e-05	4.4e-05
k__Bacteria| p__Actinobacteria| c__Actinobacteria| o__Corynebacteriales| f__Dietziaceae| g__Dietzia	0.00136374	0.00359954	0.00232123	0.0385984	0.00286067	0.0261267	0.0317391	0.0384779	0.0293337	0.0108444	0.027935	0.0462841	0.00222108	0.00977941	0.000202744	0.0317526	0.0500111	0.04582	0.029487	0.0230333	0.0296512	0.0128224	0.0164646	0.0278967	0.052885	0.0349444	0.0255241	0.0182703	0.0383042	0.0502221	0.0875686	0.0600585	0.0290319	0.0190431	0.0535856	0.0284446	0.0526952	0.00549702	0.00805394	0.0139011	0.00228359	0.0450598	0.0316689	0.0527877	0.0133846	0.0312166	0.0504329	0.0661673	0.0189701
k__Bacteria| p__Actinobacteria| c__Actinobacteria| o__Corynebacteriales| f__Mycobacteriaceae| g__Mycobacterium	0.000558909	0.00259088	0.000855188	0.000156269	0.00143033	0.00161847	0.000187559	0.00842768	0.0036406	0.000154643	0.000183917	0.00192203	0.000473008	0.00145991	3.38e-05	0.00355228	0.00228611	0.000147866	0.0015269	0	2.39e-05	0.000629578	0.00305529	0	0	1.87e-05	0	1.77e-05	3.77e-05	0.00018587	3.46e-05	0	0	0	1.99e-05	1.77e-05	0	0.000318668	0.00337142	1.9e-05	0	0.00207297	0	9.89e-05	0.00106571	0	0	0	0
k__Bacteria| p__Actinobacteria| c__Actinobacteria| o__Corynebacteriales| f__Nocardiaceae| g__Rhodococcus	0.00098368	0.000316443	0.00101808	1.74e-05	0.000320592	0.00184968	2.08e-05	1.7e-05	2.98e-05	0	0	0	8.23e-05	0	0	0	0	0	0	0	0	0.000419718	2.42e-05	2.19e-05	0	0	0	0	0	0	0	0	0	0	0	0.000441962	0	0	0	0	0	0.00205115	0	0.00144985	0	0	0	2.71e-05	2.2e-05
k__Bacteria| p__Actinobacteria| c__Actinobacteria| o__Frankiales| f__Acidothermaceae| g__Acidothermus	0.000827185	0.00051422	0.000101808	5.21e-05	0.000739827	5.34e-05	0	3.41e-05	5.97e-05	0.00098585	0.000102176	3.88e-05	0.000267352	0.000739956	8.45e-05	6.54e-05	2.02e-05	3.7e-05	0.00101132	2.03e-05	0	0.00564521	0	0.00522377	0.00293806	0	3.97e-05	0	1.89e-05	0.00553893	3.46e-05	0	0	0	3.98e-05	0	0	0.000338585	5.35e-05	0.000933085	0	0.00490966	0	0	1.81e-05	0	0	0	0
k__Bacteria| p__Actinobacteria| c__Actinobacteria| o__Frankiales| f__Frankiaceae| g__Jatrophihabitans	0.000201207	3.96e-05	0.000223978	5.21e-05	2.47e-05	1.78e-05	2.08e-05	1.7e-05	2.98e-05	0.000850537	0.000837846	1.94e-05	0	0	0.000321011	4.36e-05	0	1.85e-05	1.98e-05	2.03e-05	0	0	0	0	0	3.74e-05	0	3.54e-05	0	1.86e-05	1.73e-05	0	1.94e-05	0	0	0	0	0	0.00310385	0	0	0	0	3.3e-05	0	0	0	0.00333822	2.2e-05
k__Bacteria| p__Actinobacteria| c__Actinobacteria| o__Frankiales| f__Geodermatophilaceae| g__Blastococcus	0.000625978	0.000909774	0.00101808	0	0.000887793	3.56e-05	2.08e-05	1.7e-05	2.98e-05	0	2.04e-05	0	0.000534704	0	0.000152058	4.36e-05	2.02e-05	1.85e-05	0	0	0	0	0	0	1.74e-05	1.87e-05	0.00291534	1.77e-05	1.89e-05	0	0	0	1.94e-05	0	0	0	0	0.000139417	0	0	0	2.18e-05	0	0.00322921	0	0	0	0.00051566	0
k__Bacteria| p__Actinobacteria| c__Actinobacteria| o__Frankiales| f__Geodermatophilaceae| g__Geodermatophilus	2.24e-05	0	2.04e-05	0	0	0	0	0	0	0	0	0	0	0	1.69e-05	0	0	0	0	0	0	0	0	0	0	0	1.98e-05	0	0	1.86e-05	0	0	0	0	0	3.54e-05	0	0.000756836	0	0	0	2.18e-05	0	0	0	0	0	0	0
k__Bacteria| p__Actinobacteria| c__Actinobacteria| o__Frankiales| f__Sporichthyaceae| g__hgcI_clade| s__actinobacterium_SCGC_AAA023-D18	0.000402414	0.000454887	0.000427594	0.00349001	0.00081381	0	0	0	0	3.87e-05	0	0	0.000287918	2e-05	0	0	0	1.85e-05	0	0	2.39e-05	0	0	0	0	0.00261756	1.98e-05	0	0	0	0	0	0	0	0	0	0	0	0.00099002	0	0	0	0	0	1.81e-05	0	0	0	0
k__Bacteria| p__Actinobacteria| c__Actinobacteria| o__Frankiales| f__Sporichthyaceae| g__hgcI_clade	0.00140845	0.00332265	0.000997719	0	0.00125771	0	0	0	8.95e-05	7.73e-05	6.13e-05	3.88e-05	0.00102828	0.00261984	0	0.000130759	0.000343928	1.85e-05	7.93e-05	0.000831306	0.00761573	2.1e-05	0.00889913	0	1.74e-05	0.00304758	5.95e-05	0.00612552	9.43e-05	1.86e-05	1.73e-05	0	0.000485484	0.00409845	5.96e-05	1.77e-05	0	3.98e-05	0.00058866	0.00218989	0	6.55e-05	0	3.3e-05	0	0	0	5.43e-05	0
k__Bacteria| p__Actinobacteria| c__Actinobacteria| o__Frankiales	0.000693047	0.000177999	0.000386871	0.000121543	0.00152898	3.56e-05	6.25e-05	6.81e-05	0.000238728	5.8e-05	8.17e-05	0.00116487	0.000411311	0.000139992	0.000152058	4.36e-05	0.000101155	3.7e-05	3.97e-05	2.03e-05	0	0.000587606	2.42e-05	4.39e-05	0	9.35e-05	0.00144775	0.0055767	5.66e-05	1.86e-05	5.19e-05	0	1.94e-05	0.000837805	1.99e-05	0.00231588	0	0.00167301	0.00099002	0.000514149	0	0	0	3.3e-05	0.000252881	0	0	0	0
k__Bacteria| p__Actinobacteria| c__Actinobacteria| o__Kineosporiales| f__Kineosporiaceae| g__Kineococcus	8.94e-05	0	0.000570125	1.74e-05	0	0	0	0	0.000119364	0	0	0	0	0	0	2.18e-05	0	0	0	0	0	0	0	0	0	0	0	0	0	0	0	0	0	0	7.95e-05	0	0	0	0	0	0	0	0	0	0	0	0	0	0
k__Bacteria| p__Actinobacteria| c__Actinobacteria| o__Micrococcales| f__Bogoriellaceae| g__Georgenia	2.24e-05	0	4.07e-05	0	0.000369914	0	2.08e-05	0	0	0.000715225	2.04e-05	0	0.000164524	0.000599964	8.45e-05	0	4.05e-05	0	1.98e-05	0.00190592	0	0	0	0	0	0	0.0011701	0	0	0	1.73e-05	0	0	0	0	0	0	0	0	0	0	0.00475692	0	6.59e-05	0	0	0	0	0
k__Bacteria| p__Actinobacteria| c__Actinobacteria| o__Micrococcales| f__Brevibacteriaceae| g__Brevibacterium	0.000268276	0.00025711	0.000427594	5.21e-05	0.000715166	0.00380607	0.0033969	0.00192389	0.00289457	0.00504523	0.0083989	0.00724159	0.000514139	0.000559966	0.00233155	0.00405352	0.00920512	0.00157108	0.00220111	0.00348743	2.39e-05	0.00211958	0.00378274	0.00166809	0.008084	0.00461812	0.00805188	0.00876339	0.00463722	0.00624524	0.00344595	0.00201287	0.00299058	0.00416638	0.00985848	0.00266945	0.00342391	0.000995837	0.00152516	0.000933085	0.0003725	0.0135288	0.00192488	0.00402003	0.0022398	0.00482008	0.00268133	0.00371818	0.00151849
k__Bacteria| p__Actinobacteria| c__Actinobacteria| o__Micrococcales| f__Cellulomonadaceae| g__Cellulomonas	0.000603622	0.000276888	0.000447956	1.74e-05	0.00187423	5.34e-05	4.17e-05	0.00275815	2.98e-05	0.000115982	6.13e-05	0	0.00347558	0.000299982	1.69e-05	2.18e-05	0.00398552	3.7e-05	3.97e-05	0.00198702	2.39e-05	0.00128014	0	4.39e-05	6.95e-05	3.74e-05	0	0	3.77e-05	0.000148696	0	0	1.94e-05	0.00353237	7.95e-05	0.000901602	0.00311264	0.000776753	0.00120408	1.9e-05	1.62e-05	2.18e-05	0	0.00273494	0	0	0	5.43e-05	2.2e-05
k__Bacteria| p__Actinobacteria| c__Actinobacteria| o__Micrococcales| f__Dermabacteraceae| g__Brachybacterium	0.000603622	0.000613109	0.000244339	0.00053826	0.000937115	7.11e-05	0.00577264	0.00263897	0.00566978	0.000599242	0.00206396	0.000815407	0.00137789	0.00443973	0.000878556	0.00525215	0.00178033	0.00194074	0.00436257	0.00498784	2.39e-05	0.00203563	0.000533463	0.00276552	0.00385946	0.00149575	0.00644547	0.0027618	0.00075402	0.00788089	0.0112037	0.00175541	0.000640839	0.000498155	0.00395532	0.00436658	0.00371686	0.00091617	0.00029433	0.00158053	0.00123087	0.00281487	0.00203946	0.00402003	0.000415447	0.000333024	0.00150291	0.0036639	0.00684419
k__Bacteria| p__Actinobacteria| c__Actinobacteria| o__Micrococcales| f__Intrasporangiaceae| g__Ornithinimicrobium	6.71e-05	0.00025711	0.000264701	0.00329901	0.000468557	1.78e-05	6.25e-05	1.7e-05	0.000775865	0	0.000592623	0.00700862	0.000678663	0.000139992	0	0.00479449	0.00107225	0.00247676	0.000872514	0.00052717	0	0.00138507	0	0	0.0049721	0.00114051	0.000753624	0	5.66e-05	0.00438654	0.00173163	0.00234055	0.000873871	0	0	0.00175017	0.00137322	1.99e-05	2.68e-05	0	0.00025913	0.00172384	0	0.00313036	1.81e-05	0.00234869	0.000546513	5.43e-05	0.00253081
k__Bacteria| p__Actinobacteria| c__Actinobacteria| o__Micrococcales| f__Intrasporangiaceae	0.000760116	0.000316443	0.000244339	1.74e-05	2.47e-05	1.78e-05	6.25e-05	8.51e-05	0.000238728	7.73e-05	0.00245223	3.88e-05	0.00037018	0.00155991	1.69e-05	2.18e-05	2.02e-05	7.39e-05	0	4.06e-05	0	8.39e-05	0.00147915	0	6.95e-05	5.61e-05	0	0.00467381	3.77e-05	3.72e-05	5.19e-05	0	1.94e-05	0.000905736	1.99e-05	3.54e-05	0	0	0.0020068	0	0	0	0	0	0	0	0	2.71e-05	0
k__Bacteria| p__Actinobacteria| c__Actinobacteria| o__Micrococcales| f__Microbacteriaceae| g__Agromyces| s__Agromyces_ramosus	4.47e-05	0	0	0	0	0	0	0	0	0	0	1.94e-05	0	0	0	0	0	0	0.00295465	0	0	2.1e-05	2.42e-05	0	0.00771892	1.87e-05	0	0	5.66e-05	0	1.73e-05	0	1.94e-05	0	0	0	0	0.000597502	0	0	0	0	2.29e-05	0	0	0	0	0	0
k__Bacteria| p__Actinobacteria| c__Actinobacteria| o__Micrococcales| f__Microbacteriaceae| g__Agromyces	6.71e-05	0	0	0	0	1.78e-05	0	0	0	0	4.09e-05	0	4.11e-05	0.00175989	0	0	0	0	3.97e-05	0	2.39e-05	0.000482676	0	0	0.00359869	0	3.97e-05	0	1.89e-05	1.86e-05	0	0	0	0.00228698	0	0	0	0	0	0	0	0	0	0	0	0	0	0	0
k__Bacteria| p__Actinobacteria| c__Actinobacteria| o__Micrococcales| f__Microbacteriaceae| g__Candidatus_Aquiluna	4.47e-05	1.98e-05	0.000203616	3.47e-05	0.000172626	0	0	0.00332	2.98e-05	0	0	0	0.000699229	0.000399976	0	0	0	0	5.95e-05	0	0.00410629	0.00277014	0.00581959	0.00528961	0	0.0105637	0	5.31e-05	0	0	0	0.00793446	0	2.26e-05	3.98e-05	0	0.00391827	0	0.000401359	0	0.0212649	0	0.00648503	0	0.00177017	0.00141973	0.0106912	0.0004071	0
k__Bacteria| p__Actinobacteria| c__Actinobacteria| o__Micrococcales| f__Microbacteriaceae| g__Leucobacter	8.94e-05	0	0	0	0.000147965	0	0	0	0	0	0	1.94e-05	2.06e-05	2e-05	5.07e-05	0	0	0	0	0.00160178	0.000167116	2.1e-05	0	0	0	1.87e-05	0	0	0	0.00215609	3.46e-05	0	1.94e-05	0	1.99e-05	0	0	0	0	0	0	0	0	0	0	0	0	0	0
k__Bacteria| p__Actinobacteria| c__Actinobacteria| o__Micrococcales| f__Microbacteriaceae| g__Microbacterium	0.00102839	0.000791108	0.000651572	3.47e-05	0.000419236	0.000391278	0	8.51e-05	0.00032825	0.000811877	6.13e-05	0.00017473	0.00271465	0.000239986	1.69e-05	6.54e-05	4.05e-05	9.24e-05	0	0.000101379	0	0.00115423	0.00196411	0	0.000904018	0.000149575	0.000257819	1.77e-05	0.00180965	5.58e-05	3.46e-05	0.000959626	1.94e-05	0	3.98e-05	1.77e-05	0	0	0.000401359	0	9.72e-05	4.36e-05	0	0	3.61e-05	0.00208578	0.00124673	0	0
k__Bacteria| p__Actinobacteria| c__Actinobacteria| o__Micrococcales| f__Microbacteriaceae| g__Rathayibacter	0.000514196	0.000474665	0.000285063	0	0.000295931	0	0	0	0	0	0	0	2.06e-05	0	0	0	4.05e-05	0	0	0	0	0	0	0	0	0	0	0	0	0	0	0	1.94e-05	0	0	0	0	1.99e-05	0	0	0	0	0	0	0	0	0	0	0
k__Bacteria| p__Actinobacteria| c__Actinobacteria| o__Micrococcales| f__Microbacteriaceae	0.0040465	0.00419287	0.00335967	0.00347264	0.0021455	0.00441077	0.000104199	0.00320082	0.00199934	0.00121781	0.00175743	0.00234915	0.00308483	0.00135992	0.000337906	0.00263697	0.000121386	0.00109051	0.00283567	0.0040146	0.0125098	0.00258127	0.0123666	0.00125107	0.00013908	0.0129008	0.00120977	0.0100204	1.89e-05	0.00466534	0.00380959	0.00337039	0.000135936	0.0018794	0.00385594	0.00203302	0.0136224	0.000298751	0.000722447	1.9e-05	0.0336384	0.00353496	0.0100827	0.00336101	0.00330552	0.0052758	0.00367189	0.00043424	0.000462148
k__Bacteria| p__Actinobacteria| c__Actinobacteria| o__Micrococcales| f__Micrococcaceae| g__Arthrobacter	0.00125196	0.00102844	0.00126242	3.47e-05	0.00106042	1.78e-05	0	0	0	0	2.04e-05	0	0.000329049	2e-05	1.69e-05	0	0	0	1.98e-05	2.03e-05	0	2.1e-05	2.42e-05	0	0	0	0.00232037	0	0	0	3.46e-05	0	7.77e-05	0	0.000318016	1.77e-05	0	0	0	0	0	0	0	6.59e-05	0	0	0	5.43e-05	0
k__Bacteria| p__Actinobacteria| c__Actinobacteria| o__Micrococcales| f__Micrococcaceae| g__Kocuria	4.47e-05	0.000296665	4.07e-05	0	0	0	0	1.7e-05	2.98e-05	1.93e-05	0	0	0.000267352	0	3.38e-05	2.18e-05	0.00171964	0	0	0	0	0.00115423	0	0.000197537	1.74e-05	0	3.97e-05	0	7.54e-05	0	0.000692653	0	0.00102923	0	0.000139132	0	0	0	8.03e-05	0.000799787	0.000129565	0	0	0.000790826	0	0	0	0.00347392	0
k__Bacteria| p__Actinobacteria| c__Actinobacteria| o__Micrococcales| f__Micrococcaceae| g__Micrococcus	0	0.00051422	0.00012217	0.000711892	4.93e-05	0	0	1.7e-05	0.00122348	0	0	0	0.0011928	0.000399976	1.69e-05	2.18e-05	0	1.85e-05	0	0	0	0.00165789	2.42e-05	0	3.48e-05	3.74e-05	0.00438292	0.00809064	0	0.000817829	1.73e-05	0	0	0	0	3.54e-05	0	0.000139417	2.68e-05	1.9e-05	0	0	2.29e-05	0	0	0	0	2.71e-05	0
k__Bacteria| p__Actinobacteria| c__Actinobacteria| o__Micrococcales| f__Micrococcaceae| g__Nesterenkonia| s__Nesterenkonia_sp	0	0	0	0	0	0	2.08e-05	3.41e-05	0	0	0	0	0	0	0	0.00204856	0.0020838	0	0	0	0	0	2.42e-05	0	0	0	0	0	0	0	0.00258013	0	1.94e-05	0.000226434	0	0	0	0	0	0	0	0	0	0.00326216	0	0	0	5.43e-05	2.2e-05
k__Bacteria| p__Actinobacteria| c__Actinobacteria| o__Micrococcales| f__Micrococcaceae| g__Nesterenkonia	2.24e-05	0.000118666	0	0	0	0	0	3.41e-05	5.97e-05	0	2.04e-05	0	0.00018509	0	5.07e-05	0	0	0	0	0	2.39e-05	0	0	0.000570664	1.74e-05	0.00114051	0	5.31e-05	0	3.72e-05	0.0034979	2.34e-05	1.94e-05	0	0.000894419	0	0	0	0.000428117	0.000437978	0	2.18e-05	0.00456014	0	0.000469636	0.00268172	0	0.00195408	0
k__Bacteria| p__Actinobacteria| c__Actinobacteria| o__Micrococcales| f__Micrococcaceae| g__Renibacterium	0	1.98e-05	0	5.21e-05	2.47e-05	0.00183189	0	0	0.0011638	0	0	1.94e-05	2.06e-05	0.000459972	0	0.000392277	0	0	1.98e-05	0.000750203	0.00350944	0	0	2.19e-05	0	0	0	0.000885191	0.00241286	0.00163566	0	0.00379169	0	0	0	0	0.00146477	0	0	0	0	2.18e-05	0	0.000131804	1.81e-05	0	0.00303998	2.71e-05	2.2e-05
k__Bacteria| p__Actinobacteria| c__Actinobacteria| o__Micrococcales| f__Micrococcaceae| g__Rothia| s__Rothia_sp	0.000715404	7.91e-05	0.000794103	0	0.000320592	0	2.08e-05	0	0	0	0	0	0	0	0	2.18e-05	2.02e-05	0	0	0	0	0	0	0	0	0	0	0	0	0	1.73e-05	0	0	0	0	1.77e-05	0	0	0	0	0	0	0	0	0	0	0	0	2.2e-05
k__Bacteria| p__Actinobacteria| c__Actinobacteria| o__Micrococcales| f__Micrococcaceae| g__Rothia	0.000648334	0.000118666	0.000916273	0.00357682	0.000493218	0.000106712	4.17e-05	6.81e-05	0.000149205	1.93e-05	2.04e-05	3.88e-05	0.00170694	0.000479971	0	2.18e-05	4.05e-05	7.39e-05	0.00101132	0	4.77e-05	0.00354662	0.00155189	2.19e-05	1.74e-05	3.74e-05	0.00107094	1.77e-05	0.00454297	9.29e-05	6.93e-05	0	0.00031071	0.00661187	0.000377644	0.00445497	1.83e-05	0.00543727	0.0029433	7.62e-05	0	0.000152745	0.00410184	0.000131804	1.81e-05	0	0	0.00010856	8.8e-05
k__Bacteria| p__Actinobacteria| c__Actinobacteria| o__Micrococcales| f__Micrococcaceae| g__Yaniella	2.24e-05	0	0	0	2.47e-05	0.00261445	2.08e-05	0	0	0	0	0	0.000226221	0	3.38e-05	0	0	1.85e-05	0	0.000344688	0	0	0	0	0	0	0.00148742	0	0	0	0	0	1.94e-05	0	3.98e-05	0.000406605	0	0	0	0	0	0.00213843	0	0.00280084	0	0	0	0	2.2e-05
k__Bacteria| p__Actinobacteria| c__Actinobacteria| o__Micrococcales| f__Micrococcaceae	0.00185558	0.00130533	0.00211761	0.000329901	0.00209618	0.000213424	0.000312598	0.000323487	0.00110411	0.00096652	0.000122612	0.000990137	0.00201542	0.00293982	0.000304116	0.000196138	8.09e-05	0.0035303	0.00319261	0.00166261	0.00408241	0.00167887	0.00014549	0.0023485	5.22e-05	9.35e-05	0.00563235	5.31e-05	0.0058625	0.000111522	8.66e-05	2.34e-05	0.00207787	0.00260399	0.0174312	0.00220981	0.0017028	0.00155351	0.00369251	0.0013901	4.86e-05	0.00639347	0.00838699	0.000659022	0.00391966	0.000806268	0	0.00018998	0.000484155
k__Bacteria| p__Actinobacteria| c__Actinobacteria| o__Micrococcales| f__Sanguibacteraceae| g__Sanguibacter	0.000312989	0.000336221	0.000468317	0	0	0	0	0	0	1.93e-05	0	0	2.06e-05	0	0	0	0	0	0	0	0	0	0	0.0046531	0	0	0	0	0	0	1.73e-05	0	0	0	0.00341867	0	0	0	0	0	0	0	0	0	0	0	0	0	0
k__Bacteria| p__Actinobacteria| c__Actinobacteria| o__Micromonosporales| f__Micromonosporaceae| g__Dactylosporangium	6.71e-05	0	0	0	0.000320592	0	0	0	0	0	0	0	0.00037018	0.000939944	1.69e-05	0	0	0	0	0	0	0	0	0	0	0	0.00105111	0	0	0	1.73e-05	0	1.94e-05	0	1.99e-05	0	0	1.99e-05	0	0	0	0	0	3.3e-05	0.000397384	0	0	0	0
k__Bacteria| p__Actinobacteria| c__Actinobacteria| o__Micromonosporales| f__Micromonosporaceae| g__Micromonospora	2.24e-05	3.96e-05	0	0	0	0	2.08e-05	1.7e-05	0	0	0	0	2.06e-05	0	0	0	0	0	0.00103115	0.0020884	0	0	0	0	0	0	0	1.77e-05	0	0	0	0	0	0	0	0	0	0	2.68e-05	0	0	0	0	0	0	0	0	0	4.4e-05
k__Bacteria| p__Actinobacteria| c__Actinobacteria| o__Micromonosporales| f__Micromonosporaceae	0.00154259	0.00181955	0.00189363	3.47e-05	0.000295931	5.34e-05	4.17e-05	0.000102154	5.97e-05	0.000831207	6.13e-05	3.88e-05	0.000246787	0	0.000168953	0.00505601	0.00295373	3.7e-05	0.00156656	0	2.39e-05	2.1e-05	0.00295829	0	1.74e-05	5.61e-05	0	0.00189431	1.89e-05	3.72e-05	1.73e-05	2.34e-05	0	0	1.99e-05	3.54e-05	0	0.000756836	0.00278276	0	0	2.18e-05	0	0	0	0	0	0	2.2e-05
k__Bacteria| p__Actinobacteria| c__Actinobacteria| o__PeM15	0.000178851	0.00128555	0.000264701	0	0.000295931	1.78e-05	0	0.00459692	8.95e-05	0	0	1.94e-05	0.000390746	0	5.07e-05	0.00492525	0	0	0.00337108	0.00502839	0.016449	0.000944366	0.00101843	0.00535546	0	0.0151257	0	0.00207135	0	3.72e-05	0	0.00620246	3.88e-05	0.0044381	0	1.77e-05	0.0102534	0	0	0	0.0373148	0	0.0146199	0	0.000379322	0.0112702	0.000666063	0	0
k__Bacteria| p__Actinobacteria| c__Actinobacteria| o__Propionibacteriales| f__Nocardioidaceae| g__Aeromicrobium	0.000223564	0	2.04e-05	0	2.47e-05	1.78e-05	0	1.7e-05	0	0	0	0	0.00074036	0.000399976	0	4.36e-05	0	0	0	0	0	2.1e-05	0	0	0	0	0	0	0	1.86e-05	3.46e-05	0	0	0	1.99e-05	0	0	5.98e-05	2.68e-05	0	0	0	0	0	0	0	0	0	0
k__Bacteria| p__Actinobacteria| c__Actinobacteria| o__Propionibacteriales| f__Nocardioidaceae| g__Kribbella	0	0	2.04e-05	0	4.93e-05	0	2.08e-05	0	0	0	4.09e-05	1.94e-05	0	4e-05	1.69e-05	0	0	1.85e-05	0	0	0	0	0	0	0	0	0.00130893	0	0	1.86e-05	0	0	1.94e-05	0	0.00308078	0	0	1.99e-05	0	0	0	0	0	0	0	0	0	0	0
k__Bacteria| p__Actinobacteria| c__Actinobacteria| o__Propionibacteriales| f__Nocardioidaceae| g__Nocardioides	0.000424771	0.000415332	0.000346148	6.95e-05	4.93e-05	5.34e-05	4.17e-05	8.51e-05	2.98e-05	0.0013338	6.13e-05	0.000135901	0.00637532	0.000799952	0	8.72e-05	8.09e-05	0.000813264	0	0	2.39e-05	0.000944366	2.42e-05	0	0	3.74e-05	0	0	5.66e-05	0	0	0	7.77e-05	0	0	1.77e-05	0	0.000717003	0.000722447	0	0	2.18e-05	0	0.000263609	0	1.75e-05	0	0	0
k__Bacteria| p__Actinobacteria| c__Actinobacteria| o__Propionibacteriales| f__Nocardioidaceae	0.000312989	0.000593331	0.000223978	8.68e-05	0.000369914	1.78e-05	0.000125039	0.000187282	0.00384948	0.00230032	0.000143047	0	0.000267352	0	3.38e-05	2.18e-05	4.05e-05	0.00144169	1.98e-05	0.00105434	2.39e-05	0.000818451	0	0.00182173	1.74e-05	0	3.97e-05	0	1.89e-05	0	0	0	1.94e-05	2.26e-05	1.99e-05	0.00045964	0	0	0.00088299	3.81e-05	0	0	0	0	0	0	0	2.71e-05	0
k__Bacteria| p__Actinobacteria| c__Actinobacteria| o__Propionibacteriales| f__Propionibacteriaceae| g__Cutibacterium	4.47e-05	0.000158222	0.000203616	0.000833435	0.000246609	0.00046242	0.000646035	0.000527794	0.000149205	0.000521921	0.000183917	0.000213559	0.000123393	0.0001	0	0.000174345	0.000526007	0.000609948	0.000277618	0.000892133	0.000405854	0.000230845	0.000484966	0.00140471	0.00220789	0.00209405	0.000951947	0.000832079	0.000207355	0.00105946	0.00178358	0.000748976	0.000155355	2.26e-05	0.000337892	0.00194463	0.000439432	0.000298751	0.000802719	0.000285638	1.62e-05	0.000960112	0.00171865	0.000230658	0.000198692	0.00161254	0.00157123	0.00062422	4.4e-05
k__Bacteria| p__Actinobacteria| c__Actinobacteria| o__Pseudonocardiales| f__Pseudonocardiaceae| g__Lechevalieria	0.000201207	0.000138444	0.000203616	0	0	0	4.17e-05	1.7e-05	0	1.93e-05	0	0.00209676	0.000349614	0.000559966	0	4.36e-05	0.00265027	3.7e-05	0	0	0	0.000839437	0	0	0	0	0	0	0	0	1.73e-05	0	1.94e-05	0	0	0	0	0	0	0.000704574	0	0	0	0	0.00074058	0	0	2.71e-05	0
k__Bacteria| p__Actinobacteria| c__Actinobacteria| o__Pseudonocardiales| f__Pseudonocardiaceae| g__Pseudonocardia	0	0	0	1.74e-05	0	0.00188525	0	0	0	0	0	0	0	0.000579965	5.07e-05	6.54e-05	0	0	0	0.000567721	0	0	0	4.39e-05	0	0	0	0	1.89e-05	0	0	0	0	2.26e-05	1.99e-05	0.00116678	0	0	0.00029433	0	0	0	0.00185614	0	0	0	0	0	0
k__Bacteria| p__Actinobacteria| c__Actinobacteria| o__Pseudonocardiales| f__Pseudonocardiaceae| g__Saccharomonospora	0	0	4.07e-05	0	0	1.78e-05	2.08e-05	0	0	0.000850537	0	0	0.000843188	2e-05	0	2.18e-05	0	0	0	0	0	0	0	2.19e-05	0	0	0	0	0	0	3.46e-05	0	0	0	1.99e-05	0	0	0	0.000401359	0	0	0	0	0	0	0	0	2.71e-05	0
k__Bacteria| p__Actinobacteria| c__Actinobacteria| o__Pseudonocardiales| f__Pseudonocardiaceae| g__Saccharopolyspora	6.71e-05	1.98e-05	0	0	0	0	0	1.7e-05	0	1.93e-05	2.04e-05	0	0.00074036	0	0	2.18e-05	0	5.54e-05	0	0.000344688	0	0	0	0	0.0033553	0	1.98e-05	0	3.77e-05	0.00263936	0	0	1.94e-05	2.26e-05	1.99e-05	0	0	0	2.68e-05	0	0	0	0	3.3e-05	0	0.00250644	0	2.71e-05	0
k__Bacteria| p__Actinobacteria| c__Actinobacteria| o__Streptomycetales| f__Streptomycetaceae| g__Streptomyces	0.000312989	7.91e-05	0.000346148	8.68e-05	0.000641184	3.56e-05	0.000125039	8.51e-05	0.00217839	0.000676564	8.17e-05	0.000116487	0.00137789	6e-05	0.000152058	0.000152552	6.07e-05	0.0001109	0.00277618	0.00281833	4.77e-05	0.00390338	0.00123666	0.00186563	0	3.74e-05	1.98e-05	0.00534655	0.00120643	0.0020074	1.73e-05	0.00470451	3.88e-05	4.53e-05	0	0.00192695	0	0.00165309	0.00029433	1.9e-05	0	0	0	0	0	0	0	0.00032568	2.2e-05
k__Bacteria| p__Actinobacteria| c__Actinobacteria| o__Streptosporangiales| f__Nocardiopsaceae| g__Thermobifida	2.24e-05	0	0	0	0	1.78e-05	0	0	0	0.00100518	0	0	0.000267352	0	0	0	0	0	0	0	0	0	0	0	0	0	0.00103127	0	0	0	0	0	0	0	0	0	0	0.000418252	0	0	0	0	0	0	0	0	0	0	0
k__Bacteria| p__Actinobacteria| c__Coriobacteriia| o__Coriobacteriales| f__Atopobiaceae| g__Coriobacteriaceae_UCG-002	4.47e-05	0	2.04e-05	3.47e-05	9.86e-05	1.78e-05	4.17e-05	3.41e-05	2.98e-05	0.00173974	0.000122612	0.000116487	0.00594345	0.00131992	3.38e-05	2.18e-05	2.02e-05	0	1.98e-05	0.0163625	0	0.00745	0	0	1.74e-05	1.87e-05	0	1.77e-05	0.00361929	3.72e-05	0	2.34e-05	1.94e-05	0	0	0.00185624	0	0.000278834	0.000775961	0.000952127	0	0	0	6.59e-05	0.00171598	0	0	2.71e-05	0.00673416
k__Bacteria| p__Actinobacteria| c__Coriobacteriia| o__Coriobacteriales| f__Atopobiaceae| g__Olsenella	4.47e-05	9.89e-05	0	0	0	0	0	0	0	0	0	0	0	0	0	0	0	0	0	0	0	0.000650563	0	0	0	0	0	0	0	0	1.73e-05	0	1.94e-05	0	0	0	0	0.000219084	0.000454874	0.000818829	0	0	0	0	0	0	0	0	0
k__Bacteria| p__Actinobacteria| c__Coriobacteriia| o__Coriobacteriales| f__Atopobiaceae	0.0169014	0.0129346	0.0144568	0.00503533	0.0158076	0.0141572	0.000145879	0.00776368	0.00399869	0.00359545	0.000674364	0.000427118	0.00458612	0.00141991	0.000168953	0.000217931	0.00254911	5.54e-05	0	0.00804947	2.39e-05	0.00486873	2.42e-05	0.00219486	0.00017385	0.00368328	0.00293517	0.00221298	0.00312918	0.000148696	0.000155847	0	0.000194194	0	0.00278264	0.000106071	0	0.00579577	0.00473604	0.0122253	0.000323913	2.18e-05	2.29e-05	3.3e-05	0.00137278	0	0.00719007	0.0066493	0.00244278
k__Bacteria| p__Actinobacteria| c__Coriobacteriia| o__Coriobacteriales| f__Coriobacteriaceae| g__Collinsella	6.71e-05	3.96e-05	8.14e-05	0	2.47e-05	0	0	0	2.98e-05	0.000927859	0	3.88e-05	0.00174807	0.000559966	6.76e-05	0	2.02e-05	3.7e-05	0.000674215	0.00162206	0	0	0	2.19e-05	0.00262513	0	0.00305416	1.77e-05	0.00116873	0.00236055	3.46e-05	0	0	0.0010416	0.000576403	0.00157338	0	0.000597502	2.68e-05	0.000723617	0	0.0016802	0	0	0	0	0	0	0
k__Bacteria| p__Actinobacteria| c__Coriobacteriia| o__Coriobacteriales| f__Eggerthellaceae| g__Adlercreutzia	8.94e-05	0	2.04e-05	0	4.93e-05	1.78e-05	0	0	0	0.000927859	0	1.94e-05	0.000246787	2e-05	0	0	0	0	0	0	0	0	0.000969932	0	0	0	0.00245919	0	1.89e-05	0	0	0	0	0	0	0	0	0	0	0	0	0	0	0	0	0	0	0	2.2e-05
k__Bacteria| p__Actinobacteria| c__Coriobacteriia| o__Coriobacteriales| f__Eggerthellaceae| g__Enterorhabdus	0.00140845	0.00227443	0.00171038	0.00329901	0.00145499	1.78e-05	2.08e-05	1.7e-05	0.00334219	1.93e-05	0.00102176	9.71e-05	0.000904884	0.00121993	0.00118267	0.00503421	0.00327743	1.85e-05	0.00148724	0.000405515	2.39e-05	0	0	0.00302891	0	0	0.00071396	0	3.77e-05	7.43e-05	1.73e-05	2.34e-05	0.00062142	0.00226434	0.00325966	5.3e-05	0	0.00121492	0.0033179	0.00750276	0	2.18e-05	0	0.00260314	0.00135472	0	1.71e-05	2.71e-05	8.8e-05
k__Bacteria| p__Actinobacteria| c__Coriobacteriia| o__Coriobacteriales| f__Eggerthellaceae| g__Parvibacter	0.000178851	0.000197777	2.04e-05	0	0	0	0	1.7e-05	0	0	0.00308573	0.00198028	0.000349614	0	0	4.36e-05	0	0.00290187	0	0	0	0	0	0	0	0	0	0	0	0	0	0	0	0	0	0	0	1.99e-05	0.00120408	0.0010283	0	0	0	0	0	0	0	0	0
k__Bacteria| p__Actinobacteria| c__Coriobacteriia| o__Coriobacteriales| f__Eggerthellaceae	0.00024592	0.000672442	2.04e-05	1.74e-05	0.000690506	5.34e-05	4.17e-05	1.7e-05	8.95e-05	3.87e-05	6.13e-05	0.00254329	0.0117635	0.00109993	1.69e-05	0	2.02e-05	1.85e-05	1.98e-05	0	0.0052761	0	0.00106693	0	6.95e-05	0	3.97e-05	0.00212446	5.66e-05	0.000111522	6.93e-05	0	7.77e-05	0	5.96e-05	0	0	0.0077277	0.00160544	0.000114255	0.000226739	4.36e-05	0	3.3e-05	1.81e-05	0	0	2.71e-05	0.000110035
k__Bacteria| p__Actinobacteria| c__KIST-JJY010	0	0	0	0	0.000394575	0	0	0	5.97e-05	0	0	0	0.000205656	0	1.69e-05	0	0	0	1.98e-05	0	0	0	0	0	0	0	1.98e-05	0	0	0	0	0	0	0	0	0	0	0	2.68e-05	0	0	0	0	0	0	0	0	0	0
k__Bacteria| p__Actinobacteria| c__MB-A2-108	0.000603622	0.000276888	0.000529402	0	0.000665845	1.78e-05	0	0	8.95e-05	0.00144978	6.13e-05	0.00324222	0.000329049	4e-05	5.07e-05	2.18e-05	0	0.00266159	0	2.03e-05	0.0051806	6.3e-05	2.42e-05	0.00190953	0	1.87e-05	0.00166591	0.00267328	1.89e-05	0	3.46e-05	0	0.00143703	0	3.98e-05	0	0	0.00091617	8.03e-05	0.00140915	0	0	0	0	0.00142697	0	0	2.71e-05	0
k__Bacteria| p__Actinobacteria| c__Nitriliruptoria| o__Nitriliruptorales| f__Nitriliruptoraceae| g__Nitriliruptor	6.71e-05	0.000197777	0.000346148	1.74e-05	4.93e-05	0	0.000916953	0	0	3.87e-05	0	0	0	0	0	0	0	1.85e-05	0	0	0.00229188	0	0	0.00177784	0	0	1.98e-05	0	0	0	0	0	1.94e-05	2.26e-05	0	0	0	0	5.35e-05	0.000133298	0	0.00257485	0.000939527	0	0.000234818	0	0.00428671	0	0
k__Bacteria| p__Actinobacteria| c__Nitriliruptoria| o__Nitriliruptorales| f__Nitriliruptoraceae	0.000223564	0.000177999	0.000488679	0.00197941	2.47e-05	0.00124498	2.08e-05	1.7e-05	2.98e-05	0	2.04e-05	1.94e-05	2.06e-05	2e-05	0	4.36e-05	0	5.54e-05	1.98e-05	0	0.00164729	8.39e-05	0.00303104	0	1.74e-05	0.000953538	3.97e-05	0	0.00409056	0	3.46e-05	4.68e-05	1.94e-05	0.00196998	0	0	0.003607	0.000876337	0.00058866	1.9e-05	0.00136043	2.18e-05	0	6.59e-05	0.00200498	0.00275183	0.00645569	0	2.2e-05
k__Bacteria| p__Actinobacteria| c__Thermoleophilia| o__Gaiellales| f__Gaiellaceae| g__Gaiella| s__actinobacterium_WWH12	0.000178851	0.000217555	2.04e-05	0	0.000123305	0	0	3.41e-05	0	0	2.04e-05	0	0.000123393	0	1.69e-05	0	0	0	0	4.06e-05	0	2.1e-05	0.000557711	0	0	0	0	0	0.000433561	0	1.73e-05	0	0	0	0	0	0	0.000577586	0.000107029	0	0	0.000218207	0.00155824	0	0	0	0	0	0
k__Bacteria| p__Actinobacteria| c__Thermoleophilia| o__Gaiellales| f__Gaiellaceae| g__Gaiella	0.000447127	0	0.000264701	0.00208359	0.000443896	0	0	0	5.97e-05	1.93e-05	0	3.88e-05	0.000452442	0	0.000439278	0	4.05e-05	1.85e-05	0	2.03e-05	2.39e-05	2.1e-05	0.00252182	2.19e-05	0	0	0	0	0	0	0	0	1.94e-05	0	1.99e-05	8.84e-05	0	0	0.000642175	0	0	0	0	0	1.81e-05	0	0	2.71e-05	0
k__Bacteria| p__Actinobacteria| c__Thermoleophilia| o__Gaiellales	0.000469484	0.000474665	0.00012217	0.000208359	0.000246609	1.78e-05	6.25e-05	8.51e-05	0.000179046	0.00104384	0.000122612	3.88e-05	4.11e-05	2e-05	0.00054065	8.72e-05	2.02e-05	7.39e-05	0	0.00210868	0	0.00180479	0.00121242	6.58e-05	0	0.00280452	0.00382762	1.77e-05	3.77e-05	1.86e-05	0	0	1.94e-05	0.000181147	1.99e-05	3.54e-05	0.00498023	0.000756836	0.000321087	0.00163766	0.00226739	0.00170202	2.29e-05	0	0	0	8.54e-05	2.71e-05	0
k__Bacteria| p__Actinobacteria| c__Thermoleophilia| o__Solirubrobacterales| f__67-14	0.000156495	0.000197777	0	5.21e-05	4.93e-05	8.89e-05	0	3.41e-05	0.000119364	0	2.04e-05	1.94e-05	0.000205656	4e-05	0	2.18e-05	0	3.7e-05	0	0	0	0	0	0	0	0	0	0	1.89e-05	3.72e-05	0.00689189	2.34e-05	0.00186426	0.00149446	0	1.77e-05	0	0.00147384	0	0	0	0	0	0	0	0	0	0	0
k__Bacteria| p__Actinobacteria| c__Thermoleophilia| o__Solirubrobacterales| f__Solirubrobacteraceae| g__Solirubrobacter	0.000178851	1.98e-05	0	1.74e-05	0.000147965	1.78e-05	4.17e-05	1.7e-05	2.98e-05	3.87e-05	0	0	0.000205656	0	0	0	0	1.85e-05	0.00111047	0	2.39e-05	0	0	0	1.74e-05	0	0	1.77e-05	0	0.00256501	0	0	0	0	0	0	0	0.000398335	0	0	0	0	0	0	0	0	0	5.43e-05	0
k__Bacteria| p__Actinobacteria| c__Thermoleophilia| o__Solirubrobacterales| f__Solirubrobacteraceae	2.24e-05	0	0	0	0	0	0	0	0	0	0.00118525	0	0	0	0	0	0	0	0.00138809	2.03e-05	0	0	0	0	0	0	0	0	0	0	0	0	0	0	0	0	0	0	0.000107029	0	0	2.18e-05	0	0	0	0	0	0	0
k__Bacteria| p__Actinobacteria	0.000134138	0.000138444	0	0	0	1.78e-05	0	0	0	1.93e-05	0	0	4.11e-05	0.00129992	0	0	0	0	0	0	0	0	0	0	0	0	0	0	0	1.86e-05	0	0	0	0	0	0	0	0	0	0	0.000242935	0	0	0	0	0	0	0	0
k__Bacteria| p__Bacteroidetes| c__Bacteroidia| o__Bacteroidales| f__Bacteroidaceae| g__Bacteroides| s__Bacteroides_acidifaciens	0.000961323	0.00160199	0.000794103	1.74e-05	0.000665845	5.34e-05	2.08e-05	3.41e-05	0	0.000579912	0.000613058	0	0.000514139	0.000899946	0.00136852	2.18e-05	4.05e-05	1.85e-05	0	0	4.77e-05	0.00155296	0.000969932	2.19e-05	0	0.000523511	1.98e-05	0.00272639	0	1.86e-05	1.73e-05	0.00601521	0.0011069	0.00326065	3.98e-05	1.77e-05	0	0	0.000240816	0.00247553	0	0	0	3.3e-05	0.00276363	0	1.71e-05	2.71e-05	2.2e-05
k__Bacteria| p__Bacteroidetes| c__Bacteroidia| o__Bacteroidales| f__Bacteroidaceae| g__Bacteroides| s__Bacteroides_caecicola	2.24e-05	0.000336221	0	0	0.00054254	0	0	1.7e-05	2.98e-05	1.93e-05	0	0	0.000267352	0	0.000101372	0	0	0	0	0	0	0	0	0	0	0	0	0	0	0	0	0	0	0	0	0	0	0.00111534	2.68e-05	0	0	0	0	0	0.000451573	0	0	0	0
k__Bacteria| p__Bacteroidetes| c__Bacteroidia| o__Bacteroidales| f__Bacteroidaceae| g__Bacteroides| s__Bacteroides_coprocola_DSM_17136	0	0	0	0	2.47e-05	0	0	0	2.98e-05	0	0	0	2.06e-05	0	6.76e-05	0	0	0	0.00122945	0	0	4.2e-05	0.00116392	0	0	0	0.000872618	0	0	0	0	0	0	0	0	0	1.83e-05	0.000219084	0	0	0.0003725	0	0	0	0	0	0	0	0
k__Bacteria| p__Bacteroidetes| c__Bacteroidia| o__Bacteroidales| f__Bacteroidaceae| g__Bacteroides| s__Bacteroides_fragilis	4.47e-05	0	4.07e-05	0	4.93e-05	0.00049799	2.08e-05	0	0.000238728	0.000753885	0.0010422	0	0.000267352	0.00223987	0	0	0	5.54e-05	0	2.03e-05	0	0	0.00121242	0	0.000191235	0	0	0	0	0	0	0	0	0	1.99e-05	0	0	0.000697086	0.000347845	1.9e-05	0	0	0	0	0.000523825	0.00261161	0	0.00179124	0
k__Bacteria| p__Bacteroidetes| c__Bacteroidia| o__Bacteroidales| f__Bacteroidaceae| g__Bacteroides| s__Bacteroides_massiliensis_B84634_=_Timone_84634_=_DSM_17679_=_JCM_13223	2.24e-05	0	0.000183255	0	0	0	0	0	0	1.93e-05	0	0	0.000411311	0	0	0	2.02e-05	0	0	0	0	0	0	0	0	0	0	0.000708153	0	0	0	0	3.88e-05	0	0	0	0	1.99e-05	0	1.9e-05	0	0	0	0	0.000758643	0	0	2.71e-05	0
k__Bacteria| p__Bacteroidetes| c__Bacteroidia| o__Bacteroidales| f__Bacteroidaceae| g__Bacteroides| s__Bacteroides_plebeius	0.000111782	0.000197777	6.11e-05	1.74e-05	9.86e-05	0	0	0	0	0.00255161	0	1.94e-05	4.11e-05	0.000899946	0	0	0	1.85e-05	1.98e-05	0	2.39e-05	0	0	0	0.00363346	0	0.00118993	0	0	0	1.73e-05	0	0.00091271	0	0	0	0	0.000418252	0.000107029	0	0.00011337	0	0	0.00177936	0	0	0	0	0
k__Bacteria| p__Bacteroidetes| c__Bacteroidia| o__Bacteroidales| f__Bacteroidaceae| g__Bacteroides| s__Bacteroides_sp	6.71e-05	0.000276888	0.00012217	0	0	0	2.08e-05	0.00238359	0	1.93e-05	0	1.94e-05	0	0.000859948	0	0	0	0	0	0	0	0	0	0	0	0	0	0	0	0	0	0	0	0	5.96e-05	0	0	0.000239001	0	0	0	0	0	0	0.000578014	0	0	0	0
k__Bacteria| p__Bacteroidetes| c__Bacteroidia| o__Bacteroidales| f__Bacteroidaceae| g__Bacteroides| s__Mediterranea_massiliensis	2.24e-05	9.89e-05	6.11e-05	3.47e-05	0	0	0	0	0.00265584	0.000657233	0	0	0	0	1.69e-05	0	0	1.85e-05	0.00162605	2.03e-05	0	2.1e-05	0	0	0	0	0	0	0	1.86e-05	1.73e-05	0	0	0	0	0	0	0	0.00029433	0	0	2.18e-05	0	0	0	0	0	0	0
k__Bacteria| p__Bacteroidetes| c__Bacteroidia| o__Bacteroidales| f__Bacteroidaceae| g__Bacteroides	0.0797898	0.0755113	0.0773742	0.0389631	0.0612084	0.0311066	0.0439721	0.0473483	0.0459252	0.0364765	0.0280781	0.0639706	0.0273111	0.0297582	0.00321011	0.0365907	0.0501325	0.0528806	0.0217534	0.0230941	0.00907203	0.0139346	0.0284433	0.00726498	0.0125172	0.00076657	0.0171152	0.0319908	0.00597561	0.0151484	0.0093335	0.00360445	0.0284688	0.0177977	0.0184648	0.0068946	0.00565768	0.0452309	0.0179274	0.0749134	0.000210543	0.0228681	0.00460597	0.0152893	0.0445793	0.00154243	0.0171127	0.00982468	0.00974912
k__Bacteria| p__Bacteroidetes| c__Bacteroidia| o__Bacteroidales| f__Bacteroidales_RF16_group	2.24e-05	0	0	0	0	0	0	0.000238359	0	0	0	0	0	0	3.38e-05	0	0	0	0	0	0	0	0	0	0	0	0	0	0	0	0	0.0106963	0	0	0	0	0	0	0	0	0	0	0	0	1.81e-05	0	1.71e-05	0	0.00158451
k__Bacteria| p__Bacteroidetes| c__Bacteroidia| o__Bacteroidales| f__Barnesiellaceae| g__Barnesiella	4.47e-05	0	2.04e-05	0	0	0	0	0	0	0.000927859	0	1.94e-05	0.000123393	0	0	0	0	0	0	0	2.39e-05	0	0	0	0	0	0.00124943	0	0	0	0	0	0	0	0	0	0	0	0	0	0	0	0	0	0	0	0	0	0
k__Bacteria| p__Bacteroidetes| c__Bacteroidia| o__Bacteroidales| f__Dysgonomonadaceae| g__Dysgonomonas	0	0	0.000285063	0	0.000123305	0	0	1.7e-05	2.98e-05	0	0	0.0012037	2.06e-05	2e-05	0	0	0	0	0	0.00340633	0	0	0	0	0	0.00170141	0	0	0	0	0	0	0	0	0	0	0	0	0	0	0	0	0	0	0	0	0	0	0
k__Bacteria| p__Bacteroidetes| c__Bacteroidia| o__Bacteroidales| f__Dysgonomonadaceae| g__Fermentimonas	0	0	0.000101808	5.21e-05	0.0104069	0	0	0	0.00122348	0	0	0	0.000431877	0.000439974	0	0	0	1.85e-05	0	0	0	0	0	0	1.74e-05	0	0	0	0	0	0	0	0	0	0	0	0	0	0.000347845	0	0	0	0	0	0	0	0	0	0
k__Bacteria| p__Bacteroidetes| c__Bacteroidia| o__Bacteroidales| f__Dysgonomonadaceae| g__Petrimonas	4.47e-05	0	2.04e-05	1.74e-05	4.93e-05	0	0	0	0	0	4.09e-05	0	6.17e-05	0	0	0	2.02e-05	3.7e-05	0	0	0	0	0.00269156	2.19e-05	3.48e-05	0	0	0	0	0.00241631	0	0	0	0	0	0	0	0.00073692	5.35e-05	0.00209468	0	0	0	0	0	0	0	2.71e-05	0
k__Bacteria| p__Bacteroidetes| c__Bacteroidia| o__Bacteroidales| f__F082	4.47e-05	0	0	1.74e-05	0	0	0	3.41e-05	0	0	0	1.94e-05	0	2e-05	0	0	0	0	0	0	0	4.2e-05	0	0	0	1.87e-05	0	0	0	0	0	0.0635693	0	0.00149446	0	0	0.00269152	0	0	0.000875957	0	0	0	0	0	0	0	0	0
k__Bacteria| p__Bacteroidetes| c__Bacteroidia| o__Bacteroidales| f__Marinifilaceae| g__Butyricimonas| s__Butyricimonas_synergistica	0.000625978	0.000336221	0.00087555	0	0.000665845	0	0	0	0	0	0	0	0	0	0	0	0	0	0	0	0	0	0	0	0	0	0	0	0	0	0	0	0	0	5.96e-05	1.77e-05	0	0	0	0	0	0	0	0	0.000596077	0	0	0	0
k__Bacteria| p__Bacteroidetes| c__Bacteroidia| o__Bacteroidales| f__Marinifilaceae| g__Butyricimonas	0.00856249	0.00743642	0.00761525	0.000138906	0.00631319	0	0	3.41e-05	5.97e-05	5.8e-05	8.17e-05	5.82e-05	0.0013162	4e-05	0	4.36e-05	8.09e-05	5.54e-05	0	0	0	0.000209859	0.00128516	0.00329229	0.00347699	0	1.98e-05	0.00442595	9.43e-05	7.43e-05	5.19e-05	0	0.000407807	0	0.00339879	0.00456104	0	0.00135434	0.00109705	0.00508436	0	4.36e-05	0	6.59e-05	0.000361259	0	0	5.43e-05	4.4e-05
k__Bacteria| p__Bacteroidetes| c__Bacteroidia| o__Bacteroidales| f__Marinifilaceae| g__Odoribacter	0.000693047	0.00158222	0.00142531	0.00553887	0.00130703	0.0029168	0.00231322	3.41e-05	0.0031333	0.0026096	0.000531317	0.00232973	0.000863753	0.00287983	0.0179428	0.0034869	0.0038439	0.00162653	0.00222094	0.00135848	4.77e-05	0.00228746	0.00113967	0	1.74e-05	1.87e-05	1.98e-05	0.000495707	0.00203585	0.00239772	0.000346326	0.00241077	0.00271871	0.00905736	0.000139132	0.00125517	0	0.000239001	0.00195328	0.00186617	9.72e-05	4.36e-05	0.00485804	9.89e-05	0.000126441	0	1.71e-05	2.71e-05	0.00308099
k__Bacteria| p__Bacteroidetes| c__Bacteroidia| o__Bacteroidales| f__Marinilabiliaceae| g__Ruminofilibacter	0	0	2.04e-05	6.95e-05	0.0277682	0.000782556	0	1.7e-05	0	0.00164308	2.04e-05	0	0.000123393	0.000579965	0	0.00211393	0	0	0	0	0	0	0	0	0	0	0.000912282	0	0	0	1.73e-05	0	0.000737936	0	0	0	0	0	0	0	0	0	0	0	0	0	0	0	0
k__Bacteria| p__Bacteroidetes| c__Bacteroidia| o__Bacteroidales| f__Marinilabiliaceae	0	0	0	0	0.00167694	0	0	1.7e-05	0	0.000367278	0	0	0	0	0	0	0	0	0	0	0	0.000881409	0	0	0	0	0	0	0	0	0	0	0	0	0	0	0	0	0	0	0	0	0	0	0	0	0	0	0
k__Bacteria| p__Bacteroidetes| c__Bacteroidia| o__Bacteroidales| f__Muribaculaceae| g__Muribaculum	0.000625978	0.000711997	0.000733018	0	0.000591862	0	0	1.7e-05	2.98e-05	0	0	0	0.000205656	2e-05	0.00772116	0	0	0	0.00107081	0	0.00293647	2.1e-05	0	2.19e-05	0	1.87e-05	0.00160641	0.00166416	1.89e-05	0	0	2.34e-05	1.94e-05	0.000792519	1.99e-05	3.54e-05	0.000988721	1.99e-05	2.68e-05	0.00196138	0	0	2.29e-05	0.00207592	0	0	0	0	0
k__Bacteria| p__Bacteroidetes| c__Bacteroidia| o__Bacteroidales| f__Muribaculaceae	0.0406439	0.0488114	0.0469132	0.0133176	0.0408138	0.0373315	0.0226112	0.023223	0.0220226	0.0396466	0.0703995	0.0207152	0.0383548	0.0301982	0.214486	0.0353049	0.0262801	0.0147127	0.0535605	0.0144363	0.0130112	0.016453	0.0244665	0.0202805	0.00933572	0.00996541	0.0515638	0.022537	0.0201512	0.00548317	0.00962787	0.0084962	0.0313428	0.0171863	0.00991811	0.0431355	0.00541966	0.0452309	0.066144	0.120996	0.000599239	0.0238719	0.00912028	0.0118624	0.0517322	0.0064852	0.0134237	0.0198665	0.000792254
k__Bacteria| p__Bacteroidetes| c__Bacteroidia| o__Bacteroidales| f__Porphyromonadaceae| g__Porphyromonas| s__Porphyromonas_endodontalis	0	0	0	1.74e-05	0	8.89e-05	0	0	0.001313	0	0	0	0	6e-05	0	0	0	0	0	0.000770479	2.39e-05	2.1e-05	0.000484966	0	0	0	0	0	0	0	1.73e-05	0	1.94e-05	0	0	0.00118446	0	0	2.68e-05	0	0	2.18e-05	0	0	0	0	0	0	0
k__Bacteria| p__Bacteroidetes| c__Bacteroidia| o__Bacteroidales| f__Porphyromonadaceae| g__Porphyromonas	4.47e-05	1.98e-05	0	0	0	0	0	0	0	0	0	0	4.11e-05	0.000919945	0	2.18e-05	0	0	0	0.000912409	0	0	0	0	0	0	0	0	0	1.86e-05	1.73e-05	0	0.00104864	0	1.99e-05	0	0	0.00209126	0.00192652	0	0	2.18e-05	0	0	0.000415447	0	0	0	4.4e-05
k__Bacteria| p__Bacteroidetes| c__Bacteroidia| o__Bacteroidales| f__Prevotellaceae| g__Alloprevotella| s__Alloprevotella_tannerae	0	0	8.14e-05	0	0	0	0	0	0	0	0	0	0	0	0	2.18e-05	0	1.85e-05	0	0	0	0	0	0	0	0	0	0	0	1.86e-05	0	0	1.94e-05	0	0	0	0	0	0.000535146	0	0	0	0	0	0	0	0	0	0
k__Bacteria| p__Bacteroidetes| c__Bacteroidia| o__Bacteroidales| f__Prevotellaceae| g__Alloprevotella	0.00212385	0.00355999	0.00303388	8.68e-05	0.00194821	0.00215203	2.08e-05	6.81e-05	0.00402853	0.0050259	0.000245223	0.000135901	0.00193316	0.00315981	0.00140231	0.00830319	0.00186126	0.000166349	0.000218128	0.00598135	0.000429728	0.00384042	0.00223084	0.00241435	0.00413762	0	0.00349047	1.77e-05	0.000150804	5.58e-05	0.00599145	0.00159157	0.017458	0.00210583	0.000178884	0.014514	3.66e-05	0.00268876	0.000722447	0.0615836	0.000210543	8.73e-05	0.00350604	9.89e-05	0.0217839	0.00201567	1.71e-05	0.00127558	4.4e-05
k__Bacteria| p__Bacteroidetes| c__Bacteroidia| o__Bacteroidales| f__Prevotellaceae| g__Paraprevotella	0.000335345	0.00108777	0.000285063	0.00196204	0.000690506	0	0	0	0	3.87e-05	0	1.94e-05	0.000164524	0.000539968	0.00388592	2.18e-05	4.05e-05	0.00168198	0.00170537	0	0	0.000650563	4.85e-05	0	0	0	0.00124943	0.00331061	0	0.00291816	1.73e-05	0	3.88e-05	2.26e-05	0	1.77e-05	0	0.000557669	0.000240816	0.00100925	0.000356304	0	0	3.3e-05	0	0	0	2.71e-05	2.2e-05
k__Bacteria| p__Bacteroidetes| c__Bacteroidia| o__Bacteroidales| f__Prevotellaceae| g__Prevotella| s__Prevotella_pallens	0	0	0	0	2.47e-05	0	2.08e-05	0	8.95e-05	0	0.00100133	0	0.000123393	0.000699958	0	0.00261518	0.000829473	0	0	0	0	0	0	0	0	0	0	0	0	0	0	0	0	0	0	0	0	0	0	0	0	0	0	0	0	0	0	0	0
k__Bacteria| p__Bacteroidetes| c__Bacteroidia| o__Bacteroidales| f__Prevotellaceae| g__Prevotella_1	0.000558909	0.000158222	0.000285063	1.74e-05	0.000221948	0	0	0.00156636	0	0	0	0	2.06e-05	4e-05	6.76e-05	4.36e-05	0	0	5.95e-05	0.000101379	2.39e-05	6.3e-05	0.000121242	4.39e-05	0.00283375	5.61e-05	0.00103127	0	0	0	1.73e-05	0.0995436	0	0.00373616	0	0	0	0.000557669	0.000615418	0	8.1e-05	0	0	0	1.81e-05	5.26e-05	6.83e-05	0	0.00453345
k__Bacteria| p__Bacteroidetes| c__Bacteroidia| o__Bacteroidales| f__Prevotellaceae| g__Prevotella_7| s__Prevotella_melaninogenica	4.47e-05	5.93e-05	0	0	0	0	2.08e-05	0	0	0	4.09e-05	1.94e-05	0.000267352	0.000139992	0	0	0	0	0	0	0	0	0	0	0	0	0.00128909	1.77e-05	1.89e-05	3.72e-05	3.46e-05	0	0.00186426	0	0.0031404	0	0	0.00163317	0.00321087	3.81e-05	0	2.18e-05	2.29e-05	0	0	0	0	0	4.4e-05
k__Bacteria| p__Bacteroidetes| c__Bacteroidia| o__Bacteroidales| f__Prevotellaceae| g__Prevotella_7	0	0	2.04e-05	0	0	0	0	0	0	0	0	0	0.000143959	0	0	0	0	0	0	0	0.0010027	0	0.00101843	0	1.74e-05	1.87e-05	0.000793289	0	1.89e-05	0	0	0	1.94e-05	0	0.000775163	1.77e-05	0	0.00143401	0.000508388	1.9e-05	0	0.00340403	0	6.59e-05	0	0	0	5.43e-05	0
k__Bacteria| p__Bacteroidetes| c__Bacteroidia| o__Bacteroidales| f__Prevotellaceae| g__Prevotella_9	0.00802593	0.00229421	0.00242303	0.00260448	0.000764488	0.00691851	2.08e-05	1.7e-05	5.97e-05	0.00160442	0	5.82e-05	0.00166581	0.00111993	0.00079408	0.00246262	4.05e-05	3.7e-05	0.00148724	0.000486618	0.000596844	0.000650563	0.00157614	0.000285332	0.00130387	0.000467421	7.93e-05	0.00283261	1.89e-05	7.43e-05	3.46e-05	0.000234055	0.00236916	0.00321536	0.000218636	0.000707139	0.00206899	0.00111534	0.000668932	0.000704574	0.000323913	6.55e-05	6.87e-05	0.00787531	0.000144503	0.000122693	0.00333032	0.00018998	6.6e-05
k__Bacteria| p__Bacteroidetes| c__Bacteroidia| o__Bacteroidales| f__Prevotellaceae| g__Prevotellaceae_Ga6A1_group	0	1.98e-05	2.04e-05	0.00267394	0	0	0	0	2.98e-05	0	0	0	0	0.000559966	0	2.18e-05	0	3.7e-05	0	0.00306164	0	0.00107028	0	0	0	1.87e-05	0.000594967	0	0	1.86e-05	1.73e-05	0.00491516	0.0029129	0	3.98e-05	1.77e-05	0	0.00129459	0	3.81e-05	0	4.36e-05	0	6.59e-05	0.000180629	0	0	5.43e-05	0.00303697
k__Bacteria| p__Bacteroidetes| c__Bacteroidia| o__Bacteroidales| f__Prevotellaceae| g__Prevotellaceae_NK3B31_group	0.00176615	0.00114711	0.00130314	1.74e-05	0.00125771	0	0	3.41e-05	0	0.00259027	2.04e-05	1.94e-05	0.000699229	0.00117993	0.00451105	0.00202676	0	1.85e-05	3.97e-05	4.06e-05	2.39e-05	0.000335775	4.85e-05	4.39e-05	0	0	0	0.00200053	0	0.00260218	8.66e-05	2.34e-05	0.00112632	0	0	1.77e-05	0	0.0001195	0.00141814	0.00100925	0	2.18e-05	0	0	0.00484087	7.01e-05	0	2.71e-05	0
k__Bacteria| p__Bacteroidetes| c__Bacteroidia| o__Bacteroidales| f__Prevotellaceae| g__Prevotellaceae_UCG-001	0.00386765	0.00379732	0.00464245	3.47e-05	0.00562269	0.000106712	6.25e-05	1.7e-05	0.000805706	0.00206835	0.000449576	0.000116487	0.00497686	0.00529968	0.0366797	2.18e-05	0	0.00369665	0.00311329	0.00206813	0.000262611	0.00211958	0.00560136	0.00206317	0	1.87e-05	0.00660413	0.0018766	3.77e-05	1.86e-05	3.46e-05	0	0.00895233	0.00183412	0.00131181	0.00132588	1.83e-05	0.00145392	0.00176598	0.00403702	0	0.000152745	0.00513302	3.3e-05	0.00980817	1.75e-05	1.71e-05	0.00010856	4.4e-05
k__Bacteria| p__Bacteroidetes| c__Bacteroidia| o__Bacteroidales| f__Prevotellaceae	6.71e-05	0	0	0	0	1.78e-05	0	0	0	0	2.04e-05	0	2.06e-05	0.00153991	0	0	0	1.85e-05	0	0	0	0	0.00169738	0	0	0	0	0	0	1.86e-05	0.00666678	0	7.77e-05	0	0	0	0	0.000478002	0	0	0	2.18e-05	0	0	1.81e-05	0	0	0.00010856	2.2e-05
k__Bacteria| p__Bacteroidetes| c__Bacteroidia| o__Bacteroidales| f__Rikenellaceae| g__Alistipes	0.0036888	0.00595309	0.00490715	0.00276075	0.0059926	0.00273895	0.00477233	0.00583979	0.00796753	0.00463929	0.00541535	0.00436825	0.00563496	0.00953943	0.036967	0.00272414	0.00683809	0.00358575	0.0135041	0.00379157	0	0.0032738	0.00509214	0.00676017	3.48e-05	0.00106572	0.00545386	0	0.00324229	0.00496273	0.000207796	4.68e-05	0.00328187	0.000203791	0.00019876	8.84e-05	0.00278307	0.010058	0.00564579	0.00803595	1.62e-05	0.0018984	4.58e-05	0.000197707	0.00231205	3.51e-05	0	0.0002714	0.00647007
k__Bacteria| p__Bacteroidetes| c__Bacteroidia| o__Bacteroidales| f__Rikenellaceae| g__DMER64	0	0	0	0	0.00389642	0	0	0	0	0	0	1.94e-05	0	0	0	0	0	0	0	0	0	0	0	0	0	0	0.000912282	0	0	0	0	0	0	0	0	0	0	0.000776753	0.000481631	1.9e-05	0	2.18e-05	0	0	0	0	0	0	0
k__Bacteria| p__Bacteroidetes| c__Bacteroidia| o__Bacteroidales| f__Rikenellaceae| g__Millionella| s__Millionella_massiliensis	0.00176615	0.00118666	0.00283027	5.21e-05	0.00217016	0	0	0	2.98e-05	0.00144978	0	0	8.23e-05	0	0.00631885	0	0	0	0.00216146	0	0	0	0	0	0	0	1.98e-05	0	0	0	0	0	0	0	0	0	0	0	0	0.000418936	0	0	0	0	0	1.75e-05	0	2.71e-05	2.2e-05
k__Bacteria| p__Bacteroidetes| c__Bacteroidia| o__Bacteroidales| f__Rikenellaceae| g__Rikenella	0.00905433	0.0103833	0.0120337	0.000121543	0.00872996	0.00670508	0.000125039	8.51e-05	0.000268569	0.00682363	0.00210483	0.00854236	0.00676607	0.0132592	0.0072143	0.000283311	0.000101155	9.24e-05	0	0.01103	4.77e-05	0.0017838	0.00099418	0.000658458	0.00333791	3.74e-05	0.00765524	0.00504559	0.00196045	0.000130109	8.66e-05	0.00435342	9.71e-05	0.000294364	0.00488949	5.3e-05	0.00175773	0.00647294	0.00270249	0.00561755	0	0.000152745	2.29e-05	0.00530513	0.00196886	0	0.00526019	0.00860338	0.0109595
k__Bacteria| p__Bacteroidetes| c__Bacteroidia| o__Bacteroidales| f__Rikenellaceae| g__Rikenellaceae_RC9_gut_group	0.000268276	0.000573553	0.000346148	0	0.00103576	0.000409063	2.08e-05	1.7e-05	0.00199934	0.000212634	2.04e-05	3.88e-05	0.00018509	0.00065996	0.00162195	0.00272414	2.02e-05	0	0.000376767	0	0	2.1e-05	0.000387973	0	0.00010431	0	0	0	0.00263907	3.72e-05	0	0	3.88e-05	0.000294364	0.00133169	0.000548032	0	7.97e-05	0.00224761	0.00163766	0	0	0	6.59e-05	9.03e-05	0	0.000273257	0	0.00889084
k__Bacteria| p__Bacteroidetes| c__Bacteroidia| o__Bacteroidales| f__Rikenellaceae| g__dgA-11_gut_group	0	0	0	0	0	0	2.08e-05	0	0	0	0	3.88e-05	6.17e-05	0	0	0	0	0	0	0	0	0.000545634	0	0	0	0	0	0	0	1.86e-05	0	0	0	0	0	0	0	0	0	0	0	0	0	0	1.81e-05	0	0	2.71e-05	0
k__Bacteria| p__Bacteroidetes| c__Bacteroidia| o__Bacteroidales| f__Rikenellaceae	4.47e-05	0.000177999	4.07e-05	3.47e-05	0.000172626	1.78e-05	2.08e-05	1.7e-05	2.98e-05	9.67e-05	0	1.94e-05	0.000411311	0.00127992	1.69e-05	2.18e-05	0.00370228	0.00216254	0	0	0	0	0.00130941	0	3.48e-05	0	0.000317316	1.77e-05	0.00241286	3.72e-05	1.73e-05	0	3.88e-05	0	5.96e-05	0	0	0.00105559	5.35e-05	1.9e-05	8.1e-05	2.18e-05	0	0	1.81e-05	0	0	2.71e-05	0
k__Bacteria| p__Bacteroidetes| c__Bacteroidia| o__Bacteroidales| f__Rs-E47_termite_group	6.71e-05	0	0	0	9.86e-05	0	0	0	0.00193966	0	0	0	2.06e-05	0.000959942	0.00658917	0	0	0	0	0	0	0	0	0	0	0	0.00132876	0	1.89e-05	1.86e-05	0	0	0	0	0	0	0.00100703	0	0.000775961	0	0	0	0	0	0	0	0	0	0
k__Bacteria| p__Bacteroidetes| c__Bacteroidia| o__Bacteroidales| f__Tannerellaceae| g__Parabacteroides| s__Parabacteroides_merdae	0.00098368	0.00128555	0.000936635	1.74e-05	0.00138101	3.56e-05	2.08e-05	3.41e-05	0	0.000444599	6.13e-05	1.94e-05	0.000802057	0.00265984	0.0105765	0.00034869	6.07e-05	3.7e-05	5.95e-05	0	7.16e-05	8.39e-05	0	0	0	0	0.000813121	1.77e-05	1.89e-05	1.86e-05	1.73e-05	0	0.00149529	0.00233227	1.99e-05	0.0025457	0	3.98e-05	2.68e-05	3.81e-05	0	2.18e-05	0	3.3e-05	0.00254687	0	0	0.00070564	0.00206866
k__Bacteria| p__Bacteroidetes| c__Bacteroidia| o__Bacteroidales| f__Tannerellaceae| g__Parabacteroides	0.00362173	0.00547842	0.00443883	0.00350737	0.00438964	0.00337922	0.00706471	0.00303056	0.0031333	0.00978118	0.00590579	0.00479537	0.00372237	0.00447973	0.00354802	0.0135335	0.0026705	0.00855775	0.00103115	0.00681265	4.77e-05	0.00209859	0.00121242	0.00243629	0.00184281	1.87e-05	0.00230054	0.00578915	0.000188505	0.000167283	0.00358448	0.0017086	0.0041169	0.00339651	0.00480999	0.00153803	0	0.00579577	0.00270249	0.0103211	0.000226739	0.00619708	0.00799743	0.00243838	0.00316101	5.26e-05	0.0101788	5.43e-05	0.000132042
k__Bacteria| p__Bacteroidetes| c__Bacteroidia| o__Bacteroidales| f__p-251-o5	6.71e-05	0	0.000264701	0	0.000320592	0	0	0	0	3.87e-05	0.000102176	5.82e-05	0.000267352	0	0	0	0	0	0	0	0	0	0	0	0	0	0	0	0	0	0	0	0	0	0	0	0	0	0	0	0	0	0	0	0	0	0	0	0
k__Bacteria| p__Bacteroidetes| c__Bacteroidia| o__Chitinophagales| f__Chitinophagaceae| g__Ferruginibacter	0	0	0	0	2.47e-05	0	0	0	0	0.000657233	2.04e-05	9.71e-05	0	0	0	0	0.00192195	0.00380755	0	0	0	0	0	0	0	0	0	0	0	0	0	0	0	0	0	0	0	0	0	0	0	0	0	0	0	0	0	0	0
k__Bacteria| p__Bacteroidetes| c__Bacteroidia| o__Chitinophagales| f__Chitinophagaceae| g__Flavihumibacter	0	0	0	0	0	1.78e-05	2.08e-05	0	0	1.93e-05	0	0	0	0	0	0	0	0	0	0	0	0	0	0	0	0	0	0	0	0	0	0	0	0.000452868	0	0	0	0	0	0	0	0	0	0	0	0	0	0.00390816	0
k__Bacteria| p__Bacteroidetes| c__Bacteroidia| o__Chitinophagales| f__Chitinophagaceae| g__Flavitalea	6.71e-05	1.98e-05	0.000162893	1.74e-05	0.000419236	1.78e-05	2.08e-05	1.7e-05	5.97e-05	0	0	0	4.11e-05	0	0	4.36e-05	0	1.85e-05	0	0	0	0	0	2.19e-05	0	1.87e-05	0	0	0	0	0	0	0	0	1.99e-05	0	0	0	0	0	0	0	0	0	1.81e-05	0	0	0	0
k__Bacteria| p__Bacteroidetes| c__Bacteroidia| o__Chitinophagales| f__Chitinophagaceae| g__Sediminibacterium| s__Sediminibacterium_sp	2.24e-05	0.000158222	0	0.00130224	0	0	0	1.7e-05	0	0	4.09e-05	0.00159199	2.06e-05	0	0	0	0	0	0.000654385	0.000567721	0.00367656	0.000146901	0.000436469	0	0.000782323	0.000803964	0	0.000655041	0	0.0020074	0	0.000187244	0	0	3.98e-05	0	0	0	0	0	0	0.00117832	0.00146658	0	0	0.000964016	0.00133213	0	0.00116637
k__Bacteria| p__Bacteroidetes| c__Bacteroidia| o__Chitinophagales| f__Chitinophagaceae| g__Sediminibacterium	2.24e-05	1.98e-05	2.04e-05	0.000833435	2.47e-05	0.00154733	0.00181307	0	2.98e-05	3.87e-05	2.04e-05	1.94e-05	0.000102828	2e-05	0	0.00209214	4.05e-05	1.85e-05	0	0	0	0.00140606	0.000727449	0	0.00172111	0.0011592	0	0	0	0.00133826	3.46e-05	0	0	0.00101895	0.00234536	0	0	0	5.35e-05	0	6.48e-05	0	0.00767662	3.3e-05	0.000198692	1.75e-05	0	0.00263258	0
k__Bacteria| p__Bacteroidetes| c__Bacteroidia| o__Chitinophagales| f__Chitinophagaceae| g__Terrimonas	0.00024592	0	0.000427594	0	0.000443896	0	0	0	2.98e-05	3.87e-05	0	3.88e-05	0.000164524	2e-05	0	0.00431504	0	0	1.98e-05	0	4.77e-05	0	0	0	0	0.00143966	0	0	1.89e-05	3.72e-05	0.00195674	0	0.000796194	0.00115481	0	0.00167945	0	0	0	5.71e-05	0	0	2.29e-05	0	0.000650266	0	0	0	0
k__Bacteria| p__Bacteroidetes| c__Bacteroidia| o__Chitinophagales| f__Chitinophagaceae	0.000178851	3.96e-05	0.000223978	0	0.000123305	0.00298794	0.00160467	3.41e-05	2.98e-05	3.87e-05	6.13e-05	0.00353343	0.000493573	0.00115993	1.69e-05	0.000283311	0.00269073	0.000147866	0.00118979	4.06e-05	4.77e-05	0.00128014	0.00123666	0.00219486	1.74e-05	5.61e-05	0.00140809	1.77e-05	0.00367585	1.86e-05	1.73e-05	0	0.0017089	0.0030795	0	1.77e-05	0	0.00079667	0.00147165	0.0019233	0	0.00290216	0.00256651	3.3e-05	0.000758643	0	0	0	2.2e-05
k__Bacteria| p__Bacteroidetes| c__Bacteroidia| o__Chitinophagales| f__Saprospiraceae	0.000178851	0	0.000142531	1.74e-05	0.000147965	5.34e-05	0	0	0	0	0	0	0.000123393	0	3.38e-05	0	2.02e-05	0	0	0	0.00315134	0.00220352	0.00240058	4.39e-05	0	0.0123399	7.93e-05	0.0108701	0.00237516	3.72e-05	0	0.00224693	0	0.00115481	0	1.77e-05	1.83e-05	0	0	0	0.0170378	0	0.00733289	0	0.000541888	0.00217342	0	8.14e-05	0
k__Bacteria| p__Bacteroidetes| c__Bacteroidia| o__Cytophagales| f__Cyclobacteriaceae| g__Algoriphagus_sp._AK58	0	1.98e-05	4.07e-05	0	0	0	0	0	0.00241712	0	0	0	2.06e-05	0.000639962	0	0.00169987	0.00173987	0.00127534	0	0	0	0.000251831	0	0.00243629	0	0	1.98e-05	0	0	0	0	0	0	0	1.99e-05	0	0	0	0	0	0	4.36e-05	0	0.00899565	0	0	0	0	0
k__Bacteria| p__Bacteroidetes| c__Bacteroidia| o__Cytophagales| f__Microscillaceae| g__Chryseolinea	8.94e-05	0	0	0	0	1.78e-05	2.08e-05	1.7e-05	0	0	2.04e-05	0	0.000102828	0.000899946	0	0	0	1.85e-05	0	0	7.16e-05	0	0	0	0	1.87e-05	0	0	0	0	0	0	0	0	1.99e-05	0	0	0.000199167	0	0	0	0	0	0	0.000325133	0	0	0	0.00292694
k__Bacteria| p__Bacteroidetes| c__Bacteroidia| o__Cytophagales| f__Microscillaceae	0.000357702	5.93e-05	0.000223978	1.74e-05	0.000320592	0	0	0	2.98e-05	0	0	0	6.17e-05	0.000519969	1.69e-05	2.18e-05	4.05e-05	1.85e-05	0.000337108	0	0	0.000293803	4.85e-05	2.19e-05	0	3.74e-05	1.98e-05	3.54e-05	0.00188505	0	0.00100435	0	1.94e-05	0.000656658	0.00200747	1.77e-05	0	0	5.35e-05	1.9e-05	0.000161956	0	0	0.00210887	0.000216755	0	0	0	0
k__Bacteria| p__Bacteroidetes| c__Bacteroidia| o__Flavobacteriales| f__Crocinitomicaceae| g__Crocinitomix	0	0	0	0	2.47e-05	0	0	0	0	0	0	0	0.000267352	0	0	2.18e-05	0	1.85e-05	0.00118979	0.0012571	0.000931076	0.00209859	0.00113967	0.00884528	0	0.00100963	0	0.00274409	0	0	0	0.0033938	0	4.53e-05	0	0	0.00338729	0	0	0	0.0214754	0	0.0114118	0	0.00030707	0.000841323	1.71e-05	2.71e-05	0
k__Bacteria| p__Bacteroidetes| c__Bacteroidia| o__Flavobacteriales| f__Crocinitomicaceae| g__Fluviicola	2.24e-05	0	0	1.74e-05	4.93e-05	0.000124498	0	0	0	0	0.000817411	0	2.06e-05	0	0	0.000784553	0	0	0	0.000567721	0	0	0	0.000329229	0	0	0	0	0.00130068	0	0	0	0	0	0	0	0	0	0	1.9e-05	0	0.000349132	0	0.00187821	0	0	0	0.00056994	0
k__Bacteria| p__Bacteroidetes| c__Bacteroidia| o__Flavobacteriales| f__Cryomorphaceae	2.24e-05	0	2.04e-05	1.74e-05	4.93e-05	0	0	0	0	0	2.04e-05	0	4.11e-05	0	1.69e-05	0	2.02e-05	0	0.00107081	0.00162206	0.0043689	2.1e-05	0.00417071	8.78e-05	3.48e-05	0.00286061	1.98e-05	0	3.77e-05	0	1.73e-05	0	0	0.0013586	0	1.77e-05	0.00468727	0	0	0	0.0133614	2.18e-05	0.0019478	0	0.000686391	7.01e-05	0	0	0
k__Bacteria| p__Bacteroidetes| c__Bacteroidia| o__Flavobacteriales| f__Flavobacteriaceae| g__Flavobacterium	8.94e-05	7.91e-05	2.04e-05	0	2.47e-05	0	2.08e-05	3.41e-05	0	0	4.09e-05	1.94e-05	0.000452442	0	1.69e-05	2.18e-05	4.05e-05	1.85e-05	0.000912174	2.03e-05	4.77e-05	4.2e-05	0	4.39e-05	1.74e-05	0	0.00190389	1.77e-05	0	5.58e-05	3.46e-05	0	0	0.000634015	1.99e-05	0	0	0.000438168	0	1.9e-05	0	0	0	0	0.00144503	0	0	0	2.2e-05
k__Bacteria| p__Bacteroidetes| c__Bacteroidia| o__Flavobacteriales| f__Flavobacteriaceae| g__NS2b_marine_group	0	0	4.07e-05	0	0	0	0	0	5.97e-05	0	0	0	2.06e-05	0	0	0	2.02e-05	0	0	0.00115572	0.00350944	0	0.00138215	2.19e-05	0	0.0106385	0	0.00239002	0	0	0	0	0	2.26e-05	0	1.77e-05	0.00774498	0	0	5.71e-05	0.00628391	0	0	0	0.00117409	1.75e-05	0.00116134	0	0
k__Bacteria| p__Bacteroidetes| c__Bacteroidia| o__Flavobacteriales| f__Flavobacteriaceae| g__NS4_marine_group	0	0	4.07e-05	0	0	1.78e-05	0	0	0	0	6.13e-05	1.94e-05	8.23e-05	0	1.69e-05	0	2.02e-05	1.85e-05	0.000793194	0.00212895	0.0130351	4.2e-05	0.00106693	0.00289721	0	0.0185099	0	0.00486855	1.89e-05	0	0	0.000491516	0	0.00461925	0	0	0.0268603	0	2.68e-05	0	0.0167787	0	4.58e-05	0	0.000885084	0.00327765	0.0194695	0	0
k__Bacteria| p__Bacteroidetes| c__Bacteroidia| o__Flavobacteriales| f__Flavobacteriaceae| g__NS5_marine_group	0	0	0	0	0	0	0	0	0	0	0	0	0	0	0	2.18e-05	0	0	0	0	0.00262611	0.000860423	0.000266731	0.0039727	0	0.0047116	0	0	0	0	1.73e-05	0.00189585	0	0.00341915	1.99e-05	0	0.00250842	0	0	0	0.00660782	2.18e-05	0	0	0	0.00627487	0	0	0
k__Bacteria| p__Bacteroidetes| c__Bacteroidia| o__Flavobacteriales| f__Flavobacteriaceae| g__Tenacibaculum	0	0	0	0.00234403	2.47e-05	0.000746985	8.34e-05	0	0	0.000753885	0	0	0.000143959	0.000519969	1.69e-05	0	0	0	0	0	0.00152792	0.000230845	0	0	1.74e-05	0	0.000396644	0	0.00184735	0	0	0	0	0	0	0	0	0.000239001	0	0	6.48e-05	0.00146199	0	0	0	7.01e-05	0	8.14e-05	0
k__Bacteria| p__Bacteroidetes| c__Bacteroidia| o__Flavobacteriales| f__Flavobacteriaceae	4.47e-05	0	2.04e-05	0	0.000197287	0	0	0.00117477	2.98e-05	3.87e-05	0.000367835	0.00355285	0.000575835	0.000419975	0.000270325	0.00102428	0	1.85e-05	0.00537389	0.00158151	0.00444052	0.000839437	0.00126091	4.39e-05	6.95e-05	0.00775919	0.00525554	0	0.000113103	1.86e-05	0	0.00131071	0	0.00326065	3.98e-05	1.77e-05	0.00860554	0.000478002	2.68e-05	0.000209468	0.0122601	0	0.00219987	0	0	0.00771213	0.00346694	0	0
k__Bacteria| p__Bacteroidetes| c__Bacteroidia| o__Flavobacteriales| f__NS9_marine_group	6.71e-05	0	2.04e-05	0	0.000197287	0	0	1.7e-05	0	0	0	1.94e-05	0.00018509	0	0	0	2.02e-05	3.7e-05	0	0	0	0.000503662	0.00400097	0.00333619	0	0	0	0	0	0	0	0	1.94e-05	0.00305686	3.98e-05	1.77e-05	0	0	0.000722447	0	0.00869706	0	0.00375811	0	1.81e-05	0	0	0	0
k__Bacteria| p__Bacteroidetes| c__Bacteroidia| o__Flavobacteriales| f__Weeksellaceae| g__Chryseobacterium	0.000178851	0.000355999	0.00120134	1.74e-05	0.000591862	0.00305908	0	0	0	0.00106317	0	0	0.000164524	6e-05	0.000270325	2.18e-05	2.02e-05	0	0	0	2.39e-05	2.1e-05	0.00147915	0	0	3.74e-05	0.00120977	0	0	0	0	2.34e-05	0.000116516	0	1.99e-05	0	0	0.000199167	0.00058866	0	0	0	0	0	0	0	0	0	0
k__Bacteria| p__Bacteroidetes| c__Bacteroidia| o__Flavobacteriales| f__Weeksellaceae| g__Cloacibacterium	4.47e-05	7.91e-05	4.07e-05	0.00987967	0.0010111	5.34e-05	0.000520996	0.000102154	0.00471487	0.0010825	0.00870543	0.00100955	0.00037018	2e-05	0.000388592	0	4.05e-05	0.00500896	0.000118979	4.06e-05	2.39e-05	0.00216155	4.85e-05	2.19e-05	0	0.0134617	0.00245919	0.000832079	0.000131953	1.86e-05	6.93e-05	4.68e-05	0.000679678	0.000815162	0.00492924	0.000494997	0.0275377	0.000338585	5.35e-05	0	0.0142684	6.55e-05	0.0041935	6.59e-05	0.000361259	0.121834	0.00189572	8.14e-05	0.00517165
k__Bacteria| p__Bacteroidetes| c__Bacteroidia| o__Flavobacteriales| f__Weeksellaceae| g__Moheibacter	0	0	0	0	0	1.78e-05	0.00470981	0	0	0	4.09e-05	5.82e-05	0.000143959	0.000319981	0	2.18e-05	0	0	0	0	0	0	0	0	0	0	0	0	0	0	0	0	0	0	0	0	0	0	0	0	0	0	0	0	0	0	0	0	0
k__Bacteria| p__Bacteroidetes| c__Bacteroidia| o__Sphingobacteriales| f__Lentimicrobiaceae| g__Lentimicrobium	4.47e-05	0	0	0	0	0	0	0	0	0	0	0	0	0	0	0	0	0	0	0	0	0	0	0	0	0	0	0	0	0.00369882	0	0	0	0	0	0	0	0	0	1.9e-05	0	0	0	0	0	0	0	0	0
k__Bacteria| p__Bacteroidetes| c__Bacteroidia| o__Sphingobacteriales| f__NS11-12_marine_group	0.00114017	0.000810886	0.00242303	0	0.00130703	1.78e-05	0	0	2.98e-05	0	8.17e-05	0.0014755	0.00018509	0	1.69e-05	0	0	0	1.98e-05	0.00348743	0.00558646	0.00167887	0	0	0	0.00633823	0	3.54e-05	0	0	0.00235502	0	0	0	1.99e-05	0	0.00505346	0	0	0	0.00660782	0	2.29e-05	0	3.61e-05	1.75e-05	1.71e-05	0	0
k__Bacteria| p__Bacteroidetes| c__Bacteroidia| o__Sphingobacteriales| f__Sphingobacteriaceae| g__Sphingobacterium	2.24e-05	0	0	0	0	0	0.000229238	0	0	0	0	0	6.17e-05	2e-05	0	0	0	0	0	0	0	2.1e-05	0	0	0	0	0	0	0	0	0	0	0	0.000679302	0	0	0	0	0	0	0	2.18e-05	0	0	0.000162566	0	0	0	2.2e-05
k__Bacteria| p__Bacteroidetes| c__Bacteroidia	0	0.000692219	0	0.00121543	0.000345253	0	0	1.7e-05	0	0	0.00175743	0	4.11e-05	0	0	0.00302925	2.02e-05	0	0	0	0	0	2.42e-05	0	0.00158203	0	9.92e-05	0	0.000622066	0	0	0	0	0	0	0	0.000347883	0.000159334	0	0	6.48e-05	0	0.00107702	0	0.000234818	0	0.00223729	0	0.00123239
k__Bacteria| p__Bacteroidetes| c__Ignavibacteria| o__Ignavibacteriales| f__PHOS-HE36	0	0.000177999	2.04e-05	3.47e-05	0	0.00295237	0	1.7e-05	0	0	2.04e-05	0	0.000431877	0.000439974	0	0	0.0020231	1.85e-05	0.000376767	0.0013382	0	0	0.00259457	2.19e-05	0	0	0	0	0	0.0172673	3.46e-05	0	0	0.00131332	1.99e-05	0	0	0	0.00101678	0	0	0	0	0	0	0	0.00548221	0	0
k__Bacteria| p__Bacteroidetes| c__Ignavibacteria| o__OPB56	8.94e-05	0	0	0.000503533	0	0	0.00100031	0	0	0	0.00106263	0.00215501	0	0.000759954	0	0	2.02e-05	0	5.95e-05	0	2.39e-05	0	0	0	1.74e-05	0	0	0	0.0019416	0	0	0	0.00252452	0	0.00286214	3.54e-05	0	0.000358501	5.35e-05	0	0	0	0.00501845	0	0	0	0.00124673	0	2.2e-05
k__Bacteria| p__Bacteroidetes| c__Rhodothermia| o__Balneolales| f__Balneolaceae| g__Balneola	0	0	0	0	0	0	0	3.41e-05	0	3.87e-05	0.000143047	0	0.000123393	0	5.07e-05	0	4.05e-05	0	0.0035892	0.00567721	0	0.000881409	0.00438894	0.00480674	0	0.00394503	0	0.00394795	1.89e-05	1.86e-05	0	0	0	0.000860449	0	0	0.0162224	1.99e-05	0	0	0.0213621	2.18e-05	2.29e-05	0	1.81e-05	0.0047675	0.00290335	0	0
k__Bacteria| p__Bacteroidetes| c__Rhodothermia| o__Balneolales| f__Balneolaceae	0	0	0	1.74e-05	0	0	0	0	0	0	0	0	0	0	1.69e-05	0	0	0	0.0015269	0.00117599	2.39e-05	4.2e-05	0.00322502	0.00188758	0	0.00957278	0	0.0018589	0	0	1.73e-05	0.00231715	1.94e-05	0.00230963	1.99e-05	0	0.00258166	0	0	0	0.0147704	0	0.00355187	0	0.000469636	0.00406639	1.71e-05	0	0
k__Bacteria| p__Chloroflexi| c__AD3	0.000357702	0.00116688	0.000285063	5.21e-05	9.86e-05	3.56e-05	2.08e-05	6.81e-05	5.97e-05	3.87e-05	4.09e-05	5.82e-05	0.00055527	0.00511969	0.00140231	2.18e-05	0	5.54e-05	1.98e-05	0	2.39e-05	0.00256028	4.85e-05	0.00263383	1.74e-05	7.48e-05	3.97e-05	0.00162875	0	5.58e-05	0.00540269	0	0.000776774	0.00260399	0.00508825	0.00150267	0	7.97e-05	0.00243491	0.00135202	0.000307717	2.18e-05	0	3.3e-05	0	0	0	2.71e-05	4.4e-05
k__Bacteria| p__Chloroflexi| c__Anaerolineae| o__Anaerolineales| f__Anaerolineaceae| g__Longilinea| s__Longilinea_arvoryzae	0	0	0	0	0	0	0	0	0	0	0	0	0	0.00119993	0	2.18e-05	0	0	0	0	0	0	0	0	0	0	0	0	0	0	0	0	0	0	0	0	0	0	2.68e-05	0	0	0	2.29e-05	0	0	0	0	0	0
k__Bacteria| p__Chloroflexi| c__Anaerolineae| o__Anaerolineales| f__Anaerolineaceae	8.94e-05	0	0.000142531	1.74e-05	0.00130703	0	2.08e-05	1.7e-05	0	0.000869868	2.04e-05	0	0.00055527	0.0015799	0	2.18e-05	0	5.54e-05	0	4.06e-05	0	2.1e-05	0	0	0.00152988	1.87e-05	0	0	1.89e-05	0	0	0	3.88e-05	0	1.99e-05	0	0	0.000876337	0	1.9e-05	0	0	2.29e-05	3.3e-05	0.000397384	1.75e-05	0	0	0
k__Bacteria| p__Chloroflexi| c__Anaerolineae| o__SBR1031| f__A4b	0.000156495	0	0	0	0	0.0020631	4.17e-05	0	0	0	4.09e-05	0	0.00018509	0.000439974	0	0	0	0	0	0	0	0.000692535	2.42e-05	2.19e-05	0	5.61e-05	0.00190389	1.77e-05	3.77e-05	0	0	0	1.94e-05	0	3.98e-05	1.77e-05	0	1.99e-05	0.00203355	0.000780744	0	2.18e-05	0	6.59e-05	0	0	0	0	0
k__Bacteria| p__Chloroflexi| c__Anaerolineae| o__SBR1031	0.000178851	0.000533998	0.000346148	0	0.000221948	1.78e-05	0	5.11e-05	0	9.67e-05	0.00118525	3.88e-05	0	2e-05	0	0	0	3.7e-05	0.00402546	0	0	0.000650563	0	2.19e-05	0.00396377	3.74e-05	0.00120977	1.77e-05	0	0.00795524	1.73e-05	0	0	0	0	0	0	0.000398335	0.000775961	0	0	0	0	3.3e-05	1.81e-05	0	0	0	0
k__Bacteria| p__Chloroflexi| c__Anaerolineae	0.000603622	0.000889996	0.0010588	0	0.000443896	0	0.00546004	1.7e-05	2.98e-05	0	0	1.94e-05	0.000822622	0.00213987	0	0	2.02e-05	0	0	0	2.39e-05	0.00130113	0	2.19e-05	0	1.87e-05	0.00216171	0	0	0	1.73e-05	0	1.94e-05	0.0012001	0	0	0	0	0.00230113	0	0	2.18e-05	0	0.00477791	0	0	0	0	0
k__Bacteria| p__Chloroflexi| c__Chloroflexia| o__Chloroflexales| f__Roseiflexaceae	2.24e-05	0	0	1.74e-05	0	0	0	0	0	0	0	0	0	2e-05	0	0	0	3.7e-05	0	0	0	0	0	0	0	0	0	0	0	0	0	0	0	0	1.99e-05	1.77e-05	0	0	0	0	0	0.00312036	0	0	0	0	0	0	0
k__Bacteria| p__Chloroflexi| c__Chloroflexia| o__Thermomicrobiales| f__AKYG1722	0.000380058	0.000276888	0.000692295	0	0.000320592	0	0	0	0	3.87e-05	0	7.77e-05	0.000205656	0.00033998	0.000101372	0	2.02e-05	1.85e-05	0	0	2.39e-05	0.00136408	2.42e-05	0.00338008	0.00488517	0	1.98e-05	0	1.89e-05	0	0	0	1.94e-05	0	1.99e-05	3.54e-05	0	0.000617419	0.000775961	0	4.86e-05	0.00314218	0	0	0	0	0	2.71e-05	0.00495158
k__Bacteria| p__Chloroflexi| c__Chloroflexia| o__Thermomicrobiales| f__JG30-KF-CM45	0.000290633	1.98e-05	0	0	0.000123305	0	2.08e-05	0	0	0	0	0	0.000246787	4e-05	0.000202744	0	0	1.85e-05	0	0	0	0	0	0	1.74e-05	0	0.00216171	0	1.89e-05	1.86e-05	0	0	0	0	0	1.77e-05	0	0.000657253	0	0.00129489	0	4.36e-05	0	3.3e-05	0	0	0	0	0
k__Bacteria| p__Chloroflexi| c__Chloroflexia| o__Thermomicrobiales| f__Thermomicrobiaceae| g__Nitrolancea	8.94e-05	0	0	0	0	0	0	0	0	0	2.04e-05	3.88e-05	0	0	1.69e-05	0	0	0	0	0	0	0	0	2.19e-05	0	0	0	0	0	0	0	0	0.00139819	0	0	0	0	1.99e-05	0.00222085	0	0	0	0	0	0	0	0.00300582	0	0
k__Bacteria| p__Chloroflexi| c__Dehalococcoidia| o__S085	0.00024592	0.000237332	0.000407232	0	4.93e-05	0	0	0	0	1.93e-05	4.09e-05	0	0.000164524	2e-05	0	0	0	1.85e-05	0	0	0	0.000797465	0	0	0	0	0	0.00141631	0	0	0	0	0	0	0	0	0	0	0	0	0	0	0	0	0	0	0.00457705	0	0
k__Bacteria| p__Chloroflexi| c__Gitt-GS-136	0.000715404	0.000889996	0.00103844	3.47e-05	0.00155364	1.78e-05	2.08e-05	1.7e-05	2.98e-05	5.8e-05	8.17e-05	0.00425177	0.00123393	0.00175989	1.69e-05	2.18e-05	0.00135548	7.39e-05	0.00485832	4.06e-05	4.77e-05	0.00407127	0.00579534	2.19e-05	0.00314668	1.87e-05	5.95e-05	0	9.43e-05	5.58e-05	0	0	0.00400039	0	0.000973923	0.00176785	1.83e-05	7.97e-05	0.0023814	0	0	0.00246574	0.004056	3.3e-05	0	0	0	8.14e-05	0.000814261
k__Bacteria| p__Chloroflexi| c__KD4-96	0.00127431	0.00152288	0.00130314	0.000121543	0.000961776	0.000106712	0.00141711	0.000136205	0.00220823	0.00224233	0.000102176	1.94e-05	0.00115167	0.00265984	0.000168953	4.36e-05	4.05e-05	3.7e-05	1.98e-05	6.08e-05	7.16e-05	0.000230845	9.7e-05	4.39e-05	0.00332053	3.74e-05	0.00408544	0.00994954	3.77e-05	5.58e-05	1.73e-05	2.34e-05	0.000407807	0.000634015	0.00222611	1.77e-05	0	0.00177259	0.00139138	0.00144723	0	2.18e-05	0	0	1.81e-05	0	1.71e-05	2.71e-05	0.00116637
k__Bacteria| p__Chloroflexi| c__Ktedonobacteria| o__C0119	0.000290633	0.000217555	0.000488679	3.47e-05	0.000221948	1.78e-05	2.08e-05	5.11e-05	0	0	4.09e-05	0	0.000308483	0	0	0	4.05e-05	1.85e-05	0	0	0	0.00056662	2.42e-05	0.00173394	1.74e-05	1.87e-05	0.00126926	0.00447906	0	0	0	0	0	0	1.99e-05	1.77e-05	0	0.00139417	0.00141814	3.81e-05	0	0.00772454	0	0	0	0	0.00298875	8.14e-05	2.2e-05
k__Bacteria| p__Chloroflexi| c__Ktedonobacteria| o__Ktedonobacterales| f__JG30-KF-AS9	8.94e-05	9.89e-05	4.07e-05	1.74e-05	0	0	2.08e-05	1.7e-05	0	0	0	0	0	2e-05	0	4.36e-05	4.05e-05	0	0.00176486	2.03e-05	0	0	0	0	0	3.74e-05	0	1.77e-05	1.89e-05	1.86e-05	0	0	3.88e-05	0	0	3.54e-05	0	1.99e-05	0.00189977	0	0	2.18e-05	0	0	0	0	0	0	0
k__Bacteria| p__Chloroflexi| c__OLB14	0.000111782	3.96e-05	0.000285063	0	2.47e-05	0.00135169	2.08e-05	0.00296246	0	0.000889198	0	0.0018832	0	2e-05	1.69e-05	0	0	0	1.98e-05	0	0	0	2.42e-05	0	0	0	0	0	1.89e-05	0	1.73e-05	0	1.94e-05	0	0	1.77e-05	0	0	0	0	0	0	0	0	0.000848958	0	0	0	0
k__Bacteria| p__Chloroflexi| c__TK10	0.000380058	1.98e-05	0.000427594	0.000156269	0.000986436	8.89e-05	0.000125039	0.00100451	0.00546089	0.000154643	0.000224788	5.82e-05	0.00160411	0.000939944	0.00054065	4.36e-05	2.02e-05	7.39e-05	1.98e-05	6.08e-05	0	0	7.27e-05	0.00305085	1.74e-05	5.61e-05	5.95e-05	7.08e-05	0	1.86e-05	1.73e-05	0.00475132	0.00122342	0	1.99e-05	0.00266945	0	0	0.00123084	1.9e-05	0	0	2.29e-05	0.00204297	0	1.75e-05	0	0.00010856	0
k__Bacteria| p__Cyanobacteria| c__Melainabacteria| o__Gastranaerophilales	0	7.91e-05	2.04e-05	0	2.47e-05	0.00122719	0.000958633	3.41e-05	0.00223807	0.00129514	6.13e-05	0.00102897	0	0.000419975	0.00346354	0.00281131	0.00327743	0.000628431	0	0	0	0	0	0	0	0	0	0	0	1.86e-05	0.00252818	0.00135752	3.88e-05	0	0	0	0	0.000258918	0.000722447	1.9e-05	0	0	0	0	0	0	0	0	0
k__Bacteria| p__Cyanobacteria| c__Melainabacteria| o__Obscuribacterales	2.24e-05	0	8.14e-05	0	0	0	0	1.7e-05	0	0.000309286	0	1.94e-05	0	0.00185989	0	0.00394456	0.00349997	0	0	0	0	0	0	0	3.48e-05	0	0.0017254	0	1.89e-05	0	0	0	0	2.26e-05	0	1.77e-05	0	0	0.000160544	0	0	2.18e-05	0	0	0.00144503	0	0	2.71e-05	0.000330106
k__Bacteria| p__Cyanobacteria| c__Oxyphotobacteria| o__Chloroplast| f__Coccophora_langsdorfii| g__Coccophora_langsdorfii| s__Coccophora_langsdorfii	0.000178851	0.000197777	2.04e-05	0	0	0	0	0	0	0	0.00196179	0	8.23e-05	2e-05	0	0.00139476	2.02e-05	0	0.00303397	0.00265612	0	0	0	0	5.22e-05	0	0	0	5.66e-05	1.86e-05	3.46e-05	0	3.88e-05	0.00142653	0.00514788	0.00240427	0	0	0	0	0	0	0	0.00369052	0	0	0	0	0
k__Bacteria| p__Cyanobacteria| c__Oxyphotobacteria| o__Chloroplast| f__Desmochloris_halophila| g__Desmochloris_halophila| s__Desmochloris_halophila	0	0	0	1.74e-05	0	0.00168961	0	0	0	5.8e-05	4.09e-05	0.00260154	0.00302314	0	0	0.000980691	0	0.012735	0	0	0	0	0	0	0	0	0	0	0	0	0	0	0	0	0	0	0	0	0	0	0	0	0	0	0	0	0	0	0
k__Bacteria| p__Cyanobacteria| c__Oxyphotobacteria| o__Chloroplast| f__Erythrotrichia_carnea| g__Erythrotrichia_carnea| s__Erythrotrichia_carnea	0	0	2.04e-05	0	0	1.78e-05	0	0.00440964	2.98e-05	0.000734555	2.04e-05	0	0.000267352	0	0	0.00167807	0.00416759	0.00184833	0	0.00235199	0	0	0	0	0	0	1.98e-05	0	0.0057871	0	0	0	0	0	0	0	0	0	0	0	0	0	0	0	0	0	0	0	0
k__Bacteria| p__Cyanobacteria| c__Oxyphotobacteria| o__Chloroplast| f__Gracilariopsis_sjoestedtii| g__Gracilariopsis_sjoestedtii| s__Gracilariopsis_sjoestedtii	0	0	0	0	0	1.78e-05	0	0	0	0	0	0	2.06e-05	0	0	0	0	0	0	0	0	0	0	0	0	0	0	0	0	1.86e-05	0	0	0	0	0	0	0	0	0	0	0	0	0	0	0	0	0	0	0
k__Bacteria| p__Cyanobacteria| c__Oxyphotobacteria| o__Chloroplast| f__Grateloupia_livida| g__Grateloupia_livida| s__Grateloupia_livida	0	1.98e-05	2.04e-05	0	0	0	0	0.00153231	0	1.93e-05	0	1.94e-05	6.17e-05	0	0	0.000828139	0	0	0	0	0	0.000272817	0	0	0	0	0	0	0	0	0	0	0	0.0018794	0	0	0	0	2.68e-05	0	0	0	0	0	0	0	0	0	0
k__Bacteria| p__Cyanobacteria| c__Oxyphotobacteria| o__Chloroplast| f__Monodopsis_sp._MarTras21| g__Monodopsis_sp._MarTras21| s__Monodopsis_sp	0	0	0	0	0	0	0	0	0	0	0	0	0.000123393	0	0	0	2.02e-05	3.7e-05	0	0	0	0	0	0	0	0	0	0	0	1.86e-05	0	0	0	0	0	0	0	0	0	0	0	0	0	0	0	1.75e-05	0	0	0
k__Bacteria| p__Cyanobacteria| c__Oxyphotobacteria| o__Chloroplast| f__Psammodictyon_panduriforme| g__Psammodictyon_panduriforme| s__Psammodictyon_panduriforme	0.000134138	1.98e-05	4.07e-05	0	0	0.00167182	0	1.7e-05	0	0	0	3.88e-05	0.000349614	0.000859948	1.69e-05	0.00237545	0	0	0.000713875	0	0	0	0	0	0	0	0	0	0	0	1.73e-05	0	0	0	3.98e-05	0	0	0	2.68e-05	0	8.1e-05	0	0	0	1.81e-05	0.000105165	0	0	0
k__Bacteria| p__Cyanobacteria| c__Oxyphotobacteria| o__Chloroplast| f__Tetrabaena_socialis| g__Tetrabaena_socialis| s__Tetrabaena_socialis	0	0	0	1.74e-05	0.000172626	0	0	1.7e-05	2.98e-05	3.87e-05	2.04e-05	0	0	0	0	2.18e-05	2.02e-05	1.85e-05	3.97e-05	0.000628548	0	0	0.00240058	0	1.74e-05	0	9.92e-05	0	1.89e-05	0	0	0	1.94e-05	0	0	0	0	0	0	0	0	0	0	0	0	0	0	0	0
k__Bacteria| p__Cyanobacteria| c__Oxyphotobacteria| o__Chloroplast	0.0112452	0.0122424	0.010527	0.0121543	0.0117139	0.0160068	0.0130874	0.00389887	0.0102951	0.00670765	0.00355574	0.00419352	0.0110437	0.0143791	0.00148679	0.00714815	0.000263003	0.00715302	0.00912174	0.01985	0.00837969	0.0115632	0.0142822	0.00305085	0.0102397	0.000224362	0.0058505	0.00665664	0.00665422	0.0101671	0.0162773	0.00421299	0.0177493	0.00742703	0.0110709	0.0120214	1.83e-05	0.00997829	0.00390656	0.0423316	0.000939347	0.0119578	0.00160407	0.00464611	0.011488	0.00170017	0.0102813	0.0170439	0.0607835
k__Bacteria| p__Cyanobacteria| c__Oxyphotobacteria| o__Chloroplast	0	0	0	0	0	0	0	0	0	0	0	0	0	0.000519969	0	0	0	0	0	0	0	0	0	0	0	0	0	0	0	0	3.46e-05	0	0	0	0	0	0	0	0	0	0	0	0	0	0	0	0	0	2.2e-05
k__Bacteria| p__Cyanobacteria| c__Oxyphotobacteria| o__Nostocales| f__Chroococcidiopsaceae	2.24e-05	0	0	0	0	0	0	0	0	0	0	0	0	0	0	0	0	0	0	0	0	0	0	0	0	0	0	0	0	3.72e-05	0	0	0	0	0	0	0	0	0	0	0	0	0	0	0	0	0	0	0
k__Bacteria| p__Cyanobacteria| c__Oxyphotobacteria| o__Nostocales| f__Microcystaceae| g__Microcystis_PCC-7914	0.000178851	0.000533998	0.00012217	0	0	1.78e-05	0	1.7e-05	0	0	0	0	0	0	0	0	0	1.85e-05	0	0	0.00174278	0.00203563	0	0	0	0	0	0	1.89e-05	0	0	0	0	0.00144918	0	0	0	0	0	0	0	0	0	0	1.81e-05	0	0	0	0
k__Bacteria| p__Cyanobacteria| c__Oxyphotobacteria| o__Nostocales| f__Oscillatoriaceae| g__Planktothricoides_SR001	0	0	0.00012217	0	0	0	0	0	0	1.93e-05	0	3.88e-05	0.000699229	0.00391977	0	0	0	0	0	0	0	0	0	0	0	0	0	0	0	0	0	0	3.88e-05	0	0	0	0	0	0	0	0	0	0	0	0	0	0	0	0
k__Bacteria| p__Cyanobacteria| c__Oxyphotobacteria| o__Nostocales| f__Phormidiaceae| g__Tychonema_CCAP_1459-11B	0	0	0	1.74e-05	0	0	0	0	0	0	0	0	0.000164524	0.0015799	0	0	0	0	0	0	0	2.1e-05	0	0	0	0	0	0	0	0	0	0	0.000854452	2.26e-05	0	0	0	0	0.00184625	1.9e-05	0	0	0	0	0	0.00271677	0	0	0
k__Bacteria| p__Cyanobacteria| c__Oxyphotobacteria| o__Nostocales| f__Xenococcaceae| g__Pleurocapsa_PCC-7319	2.24e-05	0	0	0	0	0	0	0	0.002626	0	0	0	4.11e-05	0	0	0	0	1.85e-05	0	0	0	0.000587606	0	0	0	0	1.98e-05	0	0	0	0	0	0	0	0	0	0	0.000398335	0	1.9e-05	0	0	0	0	0	0	0	0	0
k__Bacteria| p__Cyanobacteria| c__Oxyphotobacteria| o__Nostocales	0.000290633	0	0	0	0	5.34e-05	0	0	0	0	0	0	0.000205656	0	0	0	0	0	0	0	0	0	0	0	0	0	0	0	0	0.000167283	0	0	0	0	0	0	0	0	0	0	0	0.000109104	0	0	0	0	0	0	0
k__Bacteria| p__Cyanobacteria| c__Oxyphotobacteria| o__Synechococcales| f__Cyanobiaceae| g__Cyanobium_PCC-6307	0.00024592	0.000415332	0.000264701	0.00375046	4.93e-05	0.00302351	8.34e-05	3.41e-05	0.00361076	1.93e-05	6.13e-05	1.94e-05	0.000678663	0.00153991	1.69e-05	0.00688663	0.00228611	0.000462082	0.000257788	0.00123682	0.0081887	0.00585507	0.00126091	0.00678212	1.74e-05	0.00807703	0.00170557	0.00191201	0	1.86e-05	0.00114288	0.0177414	0.00256336	0.00883092	0.00636031	3.54e-05	0.00249011	0.00183234	5.35e-05	5.71e-05	0.015726	2.18e-05	0.0094411	0.00378938	0.00261912	0.00348798	0.00177617	0.00010856	0.00110035
k__Bacteria| p__Cyanobacteria| c__Oxyphotobacteria| o__Synechococcales| f__Cyanobiaceae| g__Synechococcus_CC9902	2.24e-05	0	0	3.47e-05	0	0	2.08e-05	0	0	0	0	0	0	0	3.38e-05	0	2.02e-05	1.85e-05	3.97e-05	0	0.0058252	0.000440704	0.00230359	0	0	0.00437506	3.97e-05	0	0	0	0	0.00524283	0	6.79e-05	0	0	0.000988721	0	0	0	0.00881043	0	0.00549967	0	0.00137278	0.00147232	0	0	0
k__Bacteria| p__Cyanobacteria| c__Oxyphotobacteria| o__Synechococcales| f__Cyanobiaceae	0.000447127	0.000177999	0.00075338	0.000277812	0.000419236	0.0114538	0.000125039	0.00396697	0.000238728	0.000135313	0.000163482	0.00194145	0.0042365	0.000219987	0.000219639	0.00268056	0.000141617	0.000147866	0.0367249	0.0629359	0.0924869	0.0353823	0.0348691	0.0655605	0.00010431	0.113901	0.00299467	0.0665309	0.00214896	0.00403338	0.000103898	0.0440726	0.000737936	0.041845	9.94e-05	0.000159106	0.123004	0.000438168	0.000642175	3.81e-05	0.244716	0.000174566	0.082495	0.000197707	0.0209349	0.0988905	0.0754018	0.00010856	6.6e-05
k__Bacteria| p__Cyanobacteria| c__Sericytochromatia	0	0	2.04e-05	0.00248294	2.47e-05	0.00200975	0.00281338	0	0.000477455	0.0015271	2.04e-05	0.00118428	0	0.000639962	0	0.000937105	0.00198264	0.000536015	0	0	0	0	0	0	0	0	0	0	0	0	0	0	0	0	1.99e-05	1.77e-05	0	1.99e-05	0	0	0	0	0	3.3e-05	0	0	0	0	0
k__Bacteria| p__Deferribacteres| c__Deferribacteres| o__Deferribacterales| f__Deferribacteraceae| g__Mucispirillum| s__Mucispirillum_schaedleri_ASF457	0.00163201	0.00261066	0.00118097	8.68e-05	0.0011344	3.56e-05	0.00673127	0.0069124	0.00125332	0.00119848	0.00120568	0.00578551	0.00115167	2e-05	0.000371697	2.18e-05	2.02e-05	0.00240282	0.00202265	0	0	0.00115423	0	0.00243629	0.00452009	0	0	0.0018589	1.89e-05	3.72e-05	0.00223381	0	0.000563161	0	0	3.54e-05	0	0.00338585	0.000508388	0.00394181	0	0	0	9.89e-05	0.000451573	3.51e-05	0.00274965	0.00010856	0
k__Bacteria| p__Deferribacteres| c__Deferribacteres| o__Deferribacterales| f__Deferribacteraceae| g__Mucispirillum	0.00236977	0.00342154	0.00177146	0.000138906	0.00152898	0.00126276	4.17e-05	6.81e-05	0.00405837	0.000328617	0.000572188	0.00145608	0.00127506	0.00033998	0	6.54e-05	4.05e-05	0.00218103	0.000971663	0.00182482	0	0.000902394	0.00167313	2.19e-05	1.74e-05	0	0.00204272	0.00299195	0.000131953	1.86e-05	0.000155847	0	0.000116516	0.000815162	0.00151057	3.54e-05	0	0.00143401	0.00155192	0.00232319	0.00011337	4.36e-05	0.000939527	0	0.000559951	1.75e-05	1.71e-05	0.0001357	2.2e-05
k__Bacteria| p__Deinococcus-Thermus| c__Deinococci| o__Deinococcales| f__Deinococcaceae| g__Deinococcus	0	1.98e-05	0	0	0	0	0	0	2.98e-05	0	0	0	0	0	0	0	0	0	0	0	0	2.1e-05	0	0	0	0	0	0	0	0	0	0	0	0	0	0	3.66e-05	0	0	0	0.000194348	0	0	0	0	0	0	0.0001357	0
k__Bacteria| p__Deinococcus-Thermus| c__Deinococci| o__Deinococcales| f__Trueperaceae| g__Truepera	8.94e-05	0	0	1.74e-05	0.00217016	0	0	0	0	0	0	0	0	0	0	0	0	0	0	0	0	0	0	0	3.48e-05	0	0	0	0	0	0	0	0	0	0	0	0	0	0	0	0	0	0	0	0.000126441	0	0	0	2.2e-05
k__Bacteria| p__Deinococcus-Thermus| c__Deinococci| o__Thermales| f__Thermaceae| g__Meiothermus| s__Meiothermus_chliarophilus	8.94e-05	0	2.04e-05	0	0.000320592	0	0	0	0	1.93e-05	0.00073567	0.00141726	0	0.000719957	3.38e-05	0	0	0	0	0	0	0	2.42e-05	0.00140471	0.00412023	1.87e-05	0	0	0	1.86e-05	0.00283988	0	0	0	0	0	0	0	0	0	0.000145761	0	0	0	0	0	0	0	0
k__Bacteria| p__Elusimicrobia| c__Endomicrobia| o__Endomicrobiales| f__Endomicrobiaceae| g__Candidatus_Endomicrobium	0	0	0	0	0	1.78e-05	0	0	0	0	0	0	0	0	0	2.18e-05	0	0	0	0	0	0	2.42e-05	0	0	0	0	0	0	0	0	0	0	0.00101895	0	0	0	0	0	1.9e-05	0	2.18e-05	0	0	0	0	0	0	0
k__Bacteria| p__Epsilonbacteraeota| c__Campylobacteria| o__Campylobacterales| f__Arcobacteraceae| g__Arcobacter	0.000178851	0	0.000223978	0	7.4e-05	0	0	0	0	0.000947189	2.04e-05	3.88e-05	0.0102005	0.000899946	0	2.18e-05	0	0	0	0	0	2.1e-05	0	0	0	0	1.98e-05	0	0	5.58e-05	5.19e-05	0	0	0	1.99e-05	3.54e-05	0	0.00874345	0.00342493	1.9e-05	0	4.36e-05	0	0	0	0	0	5.43e-05	0.000110035
k__Bacteria| p__Epsilonbacteraeota| c__Campylobacteria| o__Campylobacterales| f__Campylobacteraceae| g__Campylobacter| s__Campylobacter_canadensis	0.000178851	0.000177999	4.07e-05	0	0.000147965	0	0	0	0	0	0	0	0	0.000639962	0	0	0	0	0	0	0	2.1e-05	0	0	0	0	0	0	0	0	0	0	0	0.00117746	0	0	0	0	2.68e-05	0	0	0	0	0	0	0	0	0	0
k__Bacteria| p__Epsilonbacteraeota| c__Campylobacteria| o__Campylobacterales| f__Campylobacteraceae| g__Campylobacter| s__Campylobacter_jejuni	0	0	0	0	0.000172626	0	0	0	0	1.93e-05	0	0	0.000143959	2e-05	0	0	0	0	1.98e-05	0	0	2.1e-05	0	0	1.74e-05	0	1.98e-05	0	0	0	0	2.34e-05	0.000737936	2.26e-05	1.99e-05	1.77e-05	0	0	0	0	0	0	0	0	0	0	0	0	0
k__Bacteria| p__Epsilonbacteraeota| c__Campylobacteria| o__Campylobacterales| f__Helicobacteraceae| g__Helicobacter| s__Syphacia_muris	0.0249273	0.0319212	0.0278954	0.0353515	0.0260173	0.0222851	0.0402209	0.0500553	0.0189788	0.0244723	0.0191274	0.0312961	0.0213676	0.0149591	0.0115226	0.0250839	0.0394303	0.0272628	0.0130679	0.0278792	0.00238738	0.00637972	0.00312803	0.0121815	0.0116653	0.00869403	0.0018444	0.00725856	0.00152689	0.0108362	0.00574902	0.0163136	0.00646665	0.00441546	0.00123231	0.0108899	1.83e-05	0.0408094	0.01477	0.00725521	0.000712608	0.00665532	0.002704	0.00777646	0.00182436	0.00455717	3.42e-05	0.0124573	0.0115757
k__Bacteria| p__Epsilonbacteraeota| c__Campylobacteria| o__Campylobacterales| f__Helicobacteraceae| g__Helicobacter	0.0144646	0.0110162	0.0123391	0.00581668	0.0118619	0.00131612	0.000166719	0.00321784	0.002626	0.00098585	0.000960458	0.00279568	0.00217995	0.00213987	0.00903899	0.00289849	0.00315604	0.00484261	0.00271669	0.00316302	0.000143243	0.00115423	0.00453443	0.000109743	1.74e-05	0.00211274	0.00366896	0.000159334	0.000263907	9.29e-05	0.000173163	0	0.00584523	0.0112085	0.000278264	0.00137892	0.00289293	0.00091617	0.00117732	0.00426553	0.000421087	0.0067426	0.00309356	0.000197707	0.0128789	0	1.71e-05	0.0001357	0.00165053
k__Bacteria| p__Epsilonbacteraeota| c__Campylobacteria| o__Campylobacterales| f__Sulfurovaceae| g__Sulfurovum	0.000201207	0	0	0	2.47e-05	0	0.00164635	0	0	0	0	0	2.06e-05	0	0	0	2.02e-05	1.85e-05	3.97e-05	0	0	0	0.000824442	0	0	1.87e-05	0	1.77e-05	0	0	0	2.34e-05	0	0.00167561	0	0	0	0	0	0	6.48e-05	0	0	0	0	0	0	0	0
k__Bacteria| p__Firmicutes| c__Bacilli| o__Bacillales| f__Alicyclobacillaceae| g__Tumebacillus	4.47e-05	0	0	0	0	1.78e-05	2.08e-05	0	0	0.000850537	4.09e-05	0	0	0	0	0	2.02e-05	0	0.00337108	0	0	0	0	0	0	1.87e-05	0	0.0023192	0	1.86e-05	0	0	0	0	0	0	0	0	0	0	1.62e-05	0	0	0	0	0	0	0	0
k__Bacteria| p__Firmicutes| c__Bacilli| o__Bacillales| f__Bacillaceae| g__Anoxybacillus	2.24e-05	0	0	0	0.00611591	0	0	0	0	0	4.09e-05	0	4.11e-05	0	0	0	0	0	0	0	0	0	0	0	0	0	0	0	0	0	0	0	0	0	1.99e-05	3.54e-05	0	0.000199167	0	1.9e-05	0	0	0	0	0	0	0	0	0
k__Bacteria| p__Firmicutes| c__Bacilli| o__Bacillales| f__Bacillaceae| g__Bacillus| s__Bacillus_cohnii	0.000134138	0.000118666	0.000285063	0.000954977	9.86e-05	0.000871483	0.00529332	0.00607815	0.00125332	0.00299621	0.00396444	0.00621263	0.00018509	0.0016199	5.07e-05	0.00209214	0.00390459	0.000277249	0.00430308	0.00206813	0.00124143	0.000713521	0.00113967	0.00559689	0.00500687	0.00581471	0.000773457	0.00118616	0.00852042	1.86e-05	0.00325547	0.0046811	0.00349548	0.00237756	0.00129194	0.00160874	0.00747034	3.98e-05	0.000133786	0.00506532	0.000161956	0.00111286	0.00217695	0.0014828	0.000957335	0.00723888	0.00343279	0.00306682	0.000242077
k__Bacteria| p__Firmicutes| c__Bacilli| o__Bacillales| f__Bacillaceae| g__Bacillus| s__Bacillus_funiculus	2.24e-05	9.89e-05	0.00012217	1.74e-05	0	1.78e-05	2.08e-05	3.41e-05	5.97e-05	0.0026676	0	1.94e-05	0.000205656	2e-05	0	0	0	5.54e-05	3.97e-05	2.03e-05	0	0	0	2.19e-05	0	0	0	0	1.89e-05	3.72e-05	0	2.34e-05	1.94e-05	0	0	0	0	0.000896254	2.68e-05	1.9e-05	0	0	0	0	7.23e-05	0	0	2.71e-05	0
k__Bacteria| p__Firmicutes| c__Bacilli| o__Bacillales| f__Bacillaceae| g__Bacillus| s__Bacillus_kokeshiiformis	0	0	0	0	0	0	0	0	0	0	0	0	8.23e-05	0	0	0.00263697	2.02e-05	0	0.00230026	0	0	0	0	0	0	0	0	0	0	0	0	0	0	0.00301157	0	0	0	0	0.00128435	0	0	0	0	0	0	0.00297969	0	0	0
k__Bacteria| p__Firmicutes| c__Bacilli| o__Bacillales| f__Bacillaceae| g__Bacillus| s__Bacillus_sp	2.24e-05	0	0	0	0	0	0	0	2.98e-05	0	0	0	0.000473008	0	0	0	0	0	0	0	0	0	0	0	0	0	0	0	0	0	1.73e-05	0	1.94e-05	0	3.98e-05	0	0	7.97e-05	0	0	0	0	0	0	0	0.00168265	0	0.00092276	0
k__Bacteria| p__Firmicutes| c__Bacilli| o__Bacillales| f__Bacillaceae| g__Bacillus	0.00163201	0.00126577	0.00195472	0.00602504	0.00937115	0.00119162	0.00600188	0.0107091	0.00817642	0.00429135	0.00564014	0.00271802	0.00160411	0.00143991	0.00079408	0.0112017	0.00999413	0.00523076	0.00408495	0.00873885	0.00415403	0.0017838	0.00339476	0.00605781	0.00975296	0.00185099	0.00404577	0.00932991	0.00804916	0.00282523	0.0101993	9.36e-05	0.00464123	0.00362294	0.00514788	0.00433122	0.00487037	0.00201159	0.00283627	0.00397989	0.000388695	0.00377498	0.00591214	0.00237248	0.00157147	0.002226	0.00165662	0.00021712	0.000176056
k__Bacteria| p__Firmicutes| c__Bacilli| o__Bacillales| f__Bacillaceae| g__Pseudogracilibacillus	0	0	0	1.74e-05	2.47e-05	0	0	0	0	0	0	0	0.000102828	2e-05	0	0	0	1.85e-05	0	0	0	0	0	0	0	0	0	0	0	0	0	0	0	2.26e-05	0	0	0	0	0	0	0	0.00222571	0	3.3e-05	0	0	0	0	0
k__Bacteria| p__Firmicutes| c__Bacilli| o__Bacillales| f__Bacillaceae| g__Terribacillus| s__Terribacillus_sp	2.24e-05	5.93e-05	4.07e-05	0	7.4e-05	0	0	0.000306461	0	0	0	1.94e-05	0	0	0	0.00069738	0	0	0	0	0	0	0	0	0	0	0	0	0.00158344	0	0	0	0	0	0	0	0.00108027	0	0	9.52e-05	1.62e-05	0.000698263	0.0010541	0.000790826	0	0.000806268	0.000973477	2.71e-05	2.2e-05
k__Bacteria| p__Firmicutes| c__Bacilli| o__Bacillales| f__Bacillaceae| g__Ureibacillus	2.24e-05	1.98e-05	0	0	0.000172626	0	2.08e-05	0	0	1.93e-05	2.04e-05	0	0.000102828	0.000299982	0	0	0	0	0	0	0	0.00100732	0	0	0	1.87e-05	0	0	0	0	0	0	0	0	1.99e-05	0.00171481	0	0	0	0	0	0	0	0	0	0.00201567	0	0	0
k__Bacteria| p__Firmicutes| c__Bacilli| o__Bacillales| f__Bacillaceae	2.24e-05	0	0	0	0.000147965	0	0	0	0	0	0	3.88e-05	2.06e-05	0	0	0	0	0	1.98e-05	0	2.39e-05	0	0	0	0	0	0	0	0	3.72e-05	0	0	0	0.0024002	0	0	0	0.0001195	0	0	0	4.36e-05	0	0.00102148	0	1.75e-05	0	0	0
k__Bacteria| p__Firmicutes| c__Bacilli| o__Bacillales| f__Family_XI| g__Gemella	4.47e-05	1.98e-05	2.04e-05	1.74e-05	0	0	0.000812754	1.7e-05	2.98e-05	1.93e-05	0	0	2.06e-05	4e-05	3.38e-05	2.18e-05	2.02e-05	0	0	0	2.39e-05	0	0	0	1.74e-05	0	1.98e-05	0	1.89e-05	0.00226762	3.46e-05	0	7.77e-05	0	5.96e-05	3.54e-05	0	0.000637336	0.000936505	0.000323723	0	8.73e-05	0	0.000197707	0	0	0	2.71e-05	6.6e-05
k__Bacteria| p__Firmicutes| c__Bacilli| o__Bacillales| f__Family_XII| g__Exiguobacterium	0.000111782	0.000276888	0.000407232	1.74e-05	0	0	0	3.41e-05	5.97e-05	5.8e-05	0.000102176	3.88e-05	0.00074036	0	0	0.00220111	0	0	0.000297448	0	0	0.00056662	0.00198836	0	1.74e-05	0	1.98e-05	0	1.89e-05	1.86e-05	1.73e-05	0	1.94e-05	0.00013586	0	1.77e-05	0.00119013	0.000219084	0.000107029	1.9e-05	0	2.18e-05	0	0	0.0011199	0	0	0	0
k__Bacteria| p__Firmicutes| c__Bacilli| o__Bacillales| f__Listeriaceae| g__Brochothrix| s__Brochothrix_thermosphacta	0	0	4.07e-05	3.47e-05	7.4e-05	0.00896382	6.25e-05	3.41e-05	0.00140252	0.000463929	0.00298355	0.00388289	0.00018509	0.00015999	0	6.54e-05	0.00764733	0.00229193	0	0	0	0	0	0	0	0	0	0	0	0	1.73e-05	0	0	0.00221905	1.99e-05	0	0	0	0	0	0	0	0	0	0	0	0	0	0
k__Bacteria| p__Firmicutes| c__Bacilli| o__Bacillales| f__Paenibacillaceae| g__Ammoniibacillus	0	0	0	0	0	0	4.17e-05	0	2.98e-05	0.000850537	0	0	0.000267352	0.000379977	0	2.18e-05	0	3.7e-05	0.00218128	0	0	0	0	0	0	0	0	0	0	1.86e-05	0	0	0	0	0	1.77e-05	0	0	0	0	0	0	0	0	1.81e-05	0.00729147	0	0	0
k__Bacteria| p__Firmicutes| c__Bacilli| o__Bacillales| f__Paenibacillaceae| g__Thermobacillus	0	1.98e-05	0	0	0	0	0	0	0	0	2.04e-05	0	0.000205656	0.000579965	0	0	0	0	0	0	0	0	0	0	0	0	0	0	0.00442987	0	0	0	0	0	0.00226586	0	0	1.99e-05	0.00163219	0	0	0	0	0	1.81e-05	0.00467986	0	0	0
k__Bacteria| p__Firmicutes| c__Bacilli| o__Bacillales| f__Planococcaceae| g__Lysinibacillus	0.000178851	0.000395554	0.000549764	1.74e-05	0.000295931	0	6.25e-05	6.81e-05	0.000686342	0	0.00077654	0	4.11e-05	4e-05	1.69e-05	2.18e-05	0	0	1.98e-05	2.03e-05	0	0.000167887	0.00167313	0.0030728	0	0.000878751	0	0.0023192	0	0	5.19e-05	0	0.000970968	0.0013586	0	1.77e-05	0	0.00159334	0.000722447	1.9e-05	0.000178152	2.18e-05	0.00242902	0	0.00121022	1.75e-05	0.00450874	0	0
k__Bacteria| p__Firmicutes| c__Bacilli| o__Bacillales| f__Planococcaceae| g__Rummeliibacillus	0	0.000395554	2.04e-05	0	0	0	2.08e-05	0	0	0	0	0	2.06e-05	0	0	0	2.02e-05	0	0	0	0	0	0	0	0.00349438	0	1.98e-05	0	0.00199815	0	1.73e-05	0	0	0	1.99e-05	1.77e-05	0	0.000438168	0	0	0	0	0	0	0	0	0	0	0
k__Bacteria| p__Firmicutes| c__Bacilli| o__Bacillales| f__Planococcaceae| g__Solibacillus	6.71e-05	0	8.14e-05	0	0.000197287	0	0.000896113	5.11e-05	0.000775865	1.93e-05	0.000940022	0	0.000143959	0.000439974	0	0	0	0	0	0	0	0	0	0	0	0	0	0	0	3.72e-05	0	0	0	0	0	1.77e-05	0	0.00079667	0.00173922	5.71e-05	1.62e-05	0	0	0	0	0	0	2.71e-05	0
k__Bacteria| p__Firmicutes| c__Bacilli| o__Bacillales| f__Planococcaceae| g__Sporosarcina	6.71e-05	0.000177999	0.000183255	1.74e-05	0.000295931	1.78e-05	0.00385537	5.11e-05	0.000984751	0.000425269	2.04e-05	0.000446533	0.000102828	0	0	4.36e-05	0.00119363	1.85e-05	0	2.03e-05	0.000596844	0.00056662	0	0.00030728	0	0.000467421	0.00364913	0.00122156	1.89e-05	0.00362447	1.73e-05	0.000912815	0	0	1.99e-05	0.00199767	1.83e-05	0.000597502	0.000695689	0.000761702	0	2.18e-05	2.29e-05	3.3e-05	0.000957335	0	0.000614828	0.0039353	0.000418134
k__Bacteria| p__Firmicutes| c__Bacilli| o__Bacillales| f__Planococcaceae	0.000312989	1.98e-05	0.000183255	0	0.000172626	0.00229431	0	0	0	0	0	0	0.00018509	4e-05	0	0	6.07e-05	1.85e-05	9.91e-05	2.03e-05	0	0	0	0	0	0	0	0	0	0	0.000242428	0	0	0	0	0	0	0.000418252	0	0	0	0	0	0	0	0	0	0	0
k__Bacteria| p__Firmicutes| c__Bacilli| o__Bacillales| f__Staphylococcaceae| g__Jeotgalicoccus	2.24e-05	3.96e-05	0.000142531	0	2.47e-05	0	0	0	0	0	0	0	4.11e-05	0	0	0	0	1.85e-05	1.98e-05	0.00223033	0	0	0	0	0	0	0.00142792	1.77e-05	0	0	0	0	0	0	0	0	0	0	0	0	0	2.18e-05	0	0.00691973	0	0	0	0	0
k__Bacteria| p__Firmicutes| c__Bacilli| o__Bacillales| f__Staphylococcaceae| g__Staphylococcus	0.0010731	0.000533998	0.000529402	0.00362891	0.000369914	0.0253441	0.00275086	0.00359241	8.95e-05	0.0078868	0.00255441	0.00438767	0.00252956	0.0015999	0.000557545	0.00233187	0.00908374	0.000332699	0.0277221	0.0060219	2.39e-05	0.00270718	0.000218235	0.0145739	0.00152988	0.00114051	0.00442258	0.000867487	0.0056363	0.0051486	0.00425981	0.00046811	0.00448587	0.0387202	0.0174909	0.0175724	0.00988721	0.00436177	0.00128435	0.00401798	0.000210543	0.00480056	0	0.00639251	0.00270944	0.00695844	0.00476491	0.00021712	0.00400528
k__Bacteria| p__Firmicutes| c__Bacilli| o__Lactobacillales| f__Aerococcaceae| g__Abiotrophia	2.24e-05	0	4.07e-05	0	0	0	0	0	0	0	0	0	0	0	0	2.18e-05	0	0	0	0	0	0	0	0	0	0.000579602	0.000634631	0	0.00273332	3.72e-05	1.73e-05	0	0	0	1.99e-05	1.77e-05	0	0.000278834	0.000481631	0	0	2.18e-05	0	3.3e-05	0	0	0	0	0
k__Bacteria| p__Firmicutes| c__Bacilli| o__Lactobacillales| f__Aerococcaceae| g__Aerococcus	6.71e-05	0	0	0	2.47e-05	0	0	1.7e-05	2.98e-05	0.00048326	0	0	4.11e-05	0	0	0	0	0	0.00115013	0	0	0	2.42e-05	0	0	0	0	0	0	0	0	0	3.88e-05	0.000792519	0	0	0	0	0	1.9e-05	0	0	0	3.3e-05	0	0	0	0	0
k__Bacteria| p__Firmicutes| c__Bacilli| o__Lactobacillales| f__Carnobacteriaceae| g__Atopostipes	0	9.89e-05	0	0	0.00081381	0	0	0	0	0	0	0	0.000164524	0	0	0	0	0	0	0	0	0	0	0	0	0	0	0	0	1.86e-05	0	0	0	0	0	0	0	0	0	0	0	0.00351314	0	6.59e-05	0.000198692	0	0	0	0
k__Bacteria| p__Firmicutes| c__Bacilli| o__Lactobacillales| f__Carnobacteriaceae| g__Carnobacterium	4.47e-05	5.93e-05	6.11e-05	0	0	0	0	3.41e-05	0.00149205	0	0.00114437	0.00192203	0.000143959	0.000639962	0	0	0.00214449	1.85e-05	0	0.00105434	2.39e-05	0	0.00172163	0	0	0	0	0	3.77e-05	1.86e-05	0	0	1.94e-05	0	0.00381619	0	0	1.99e-05	0	1.9e-05	0	0.00462599	0	3.3e-05	0	0	0	2.71e-05	2.2e-05
k__Bacteria| p__Firmicutes| c__Bacilli| o__Lactobacillales| f__Carnobacteriaceae| g__Pisciglobus	0	0	2.04e-05	0	0	0	0	1.7e-05	0	0	0	0	8.23e-05	0	0	0	0	0	0	0	0	0	0	0	1.74e-05	0	0.00134859	0	0	1.86e-05	0	0	3.88e-05	0	0.00534664	0	0	0.000537752	2.68e-05	0	0	0.00205115	0	0	0	0	0	0	0
k__Bacteria| p__Firmicutes| c__Bacilli| o__Lactobacillales| f__Enterococcaceae| g__Catellicoccus| s__Catellicoccus_marimammalium_M35_04_3	0.000156495	0	0	1.74e-05	0.000172626	0	0	0	0	0	2.04e-05	0	8.23e-05	0.00183989	0	0	0	0	0	2.03e-05	0	0	0	0	0	0	0	0	0	0	0	2.34e-05	0	0	0	0	0	0	0	0	0	0	0	0	0	0	0	5.43e-05	0
k__Bacteria| p__Firmicutes| c__Bacilli| o__Lactobacillales| f__Enterococcaceae| g__Catellicoccus	0	0	0	0	0	0	0	0	0	0.000715225	0.00077654	1.94e-05	0.000102828	0	0	0	0	0	0	0.00324412	0	0	0	0	0	0	0	0	0	0	3.46e-05	0	0	0	0	0	0	0.000936087	0.000481631	0.00146628	0	0	0	0	0	0	0	0	0.00325704
k__Bacteria| p__Firmicutes| c__Bacilli| o__Lactobacillales| f__Enterococcaceae| g__Enterococcus	0.00292868	0.00276888	0.00219906	0.000364628	0.00313194	0.00496212	0.00191727	0.00755938	0.00898213	0.00742287	0.00649842	0.00978489	0.0137378	0.00815951	0.00184159	0.0111581	0.00182079	0.00487958	0.00678181	0.00697486	0.0422327	0.00310592	0.0302376	0.000109743	0.00297283	0.0248481	0.00353013	0.0145171	0.000697468	0.00763926	0.00779234	0.00388531	0.00739878	0.0104386	0.00628081	0.0113496	0.000274645	0.0148181	0.0127097	0.010759	0.000178152	0.000349132	0.00964733	0.0109398	0.00133666	0.00198061	1.71e-05	0.0165283	0.00882482
k__Bacteria| p__Firmicutes| c__Bacilli| o__Lactobacillales| f__Lactobacillaceae| g__Lactobacillus| s__Lactobacillus_acetotolerans	0.000134138	0.000197777	0.000142531	0	0	0	0	0	2.98e-05	0	0	0	0	8e-05	0	2.18e-05	2.02e-05	1.85e-05	0	0	2.39e-05	0	0	0	0	0	0	0	0	0	0	0	1.94e-05	0	0	0	0	0	0	0	0.000485869	0.00240028	0	0	0	0	0	0	0
k__Bacteria| p__Firmicutes| c__Bacilli| o__Lactobacillales| f__Lactobacillaceae| g__Lactobacillus| s__Lactobacillus_aviarius	0.00225799	0.00237332	0.00142531	0	0.0021455	0.000658059	2.08e-05	0.000255384	0	3.87e-05	2.04e-05	0	0.000205656	0.000759954	0	0.000849932	2.02e-05	0	0.000436257	2.03e-05	0	0.000125916	0.000848691	0	0	0	0.000495805	0.000424892	0	3.72e-05	0	0.000327677	0.000330129	0.000339651	1.99e-05	0.000388926	0	0.000378418	0.000133786	9.52e-05	0	0.00152745	0	0.000494267	0	1.75e-05	0	0.00046138	0
k__Bacteria| p__Firmicutes| c__Bacilli| o__Lactobacillales| f__Lactobacillaceae| g__Lactobacillus| s__Lactobacillus_fermentum	2.24e-05	3.96e-05	2.04e-05	1.74e-05	0.000394575	1.78e-05	2.08e-05	3.41e-05	2.98e-05	0.000850537	0	0	0.000267352	0.000559966	0	0.000283311	0.000121386	0.000406632	0	0	0	0	0	0.00237045	0	0	5.95e-05	0	5.66e-05	0	0	0	9.71e-05	0	3.98e-05	7.07e-05	0	0.00073692	0	0	0	4.36e-05	0	0	0	0	0	0	0
k__Bacteria| p__Firmicutes| c__Bacilli| o__Lactobacillales| f__Lactobacillaceae| g__Lactobacillus| s__Lactobacillus_iners_AB-1	0.000469484	0.000652664	0.000244339	0.000850798	0.00145499	0.113026	0.0130874	0.0421895	0.0463728	0.0245496	0.0288137	0.0592918	0.00357841	0.0178189	0	0.0356972	0.0326327	0.060736	0.00436257	0.00233171	0.00174278	0.000482676	0.000581959	0.000395075	0.00356392	0.000130878	0.00138825	0.0535894	0.0191521	0.000148696	0.0043464	2.34e-05	0.00343723	0	0.0066982	0.0153803	0.00448587	0.00328626	0.00984668	0.00175191	0.000323913	0.000218207	2.29e-05	0.000197707	1.81e-05	0.0017177	0	0.0046138	0.00385123
k__Bacteria| p__Firmicutes| c__Bacilli| o__Lactobacillales| f__Lactobacillaceae| g__Lactobacillus| s__Lactobacillus_mucosae	0.000916611	0.000435109	0.000468317	3.47e-05	0.000345253	0.00350372	2.08e-05	0.00291138	0.00396885	0.0026676	4.09e-05	1.94e-05	0.000575835	0.00227986	0.000236534	0.00176524	0.000121386	0.00316064	0.00190367	0.00480535	0.00501349	0.00430211	0.00310378	0.0112157	0.00975296	0.000186968	0.00283601	1.77e-05	0.00371355	3.72e-05	0.00412128	0.00454067	0.000194194	0.00262663	0.00282239	0.00537425	1.83e-05	0.000318668	2.68e-05	0.0010283	0	4.36e-05	0	0.00817187	1.81e-05	0	0	2.71e-05	4.4e-05
k__Bacteria| p__Firmicutes| c__Bacilli| o__Lactobacillales| f__Lactobacillaceae| g__Lactobacillus| s__Lactobacillus_salivarius	0	7.91e-05	0	0	2.47e-05	0	0	0	0	0	0	1.94e-05	0.000164524	0.000199988	1.69e-05	2.18e-05	0	0	0	2.03e-05	0	2.1e-05	0	0.00177784	0	1.87e-05	0	0	0	0	0	0	0	0	1.99e-05	0	0	0.000199167	2.68e-05	3.81e-05	0	0	0	0	3.61e-05	0	0	2.71e-05	2.2e-05
k__Bacteria| p__Firmicutes| c__Bacilli| o__Lactobacillales| f__Lactobacillaceae| g__Lactobacillus	0.006148	0.00715953	0.0047239	0.0134565	0.00774353	0.0492121	0.0495155	0.0286371	0.0525499	0.0229645	0.0187596	0.0189097	0.0281542	0.033918	0.00336217	0.0357407	0.0304073	0.0328263	0.0225664	0.01912	0.00826032	0.0340182	0.024515	0.0240337	0.028407	0.000841357	0.042203	0.020501	0.032272	0.0205758	0.0485203	0.0111176	0.120886	0.0704889	0.0346041	0.101527	0.0108759	0.0553486	0.0233056	0.0338196	0.00106891	0.0390591	0.00996815	0.0258666	0.165475	0.00832559	0.00186156	0.0189166	0.0204005
k__Bacteria| p__Firmicutes| c__Bacilli| o__Lactobacillales| f__Lactobacillaceae| g__Pediococcus	6.71e-05	0.000296665	0.000101808	3.47e-05	0.000715166	0.00288123	2.08e-05	1.7e-05	0	0.000173974	2.04e-05	3.88e-05	8.23e-05	0	3.38e-05	6.54e-05	6.07e-05	3.7e-05	0.00148724	0	0	0	0	0.00171199	0	0	0.00299467	1.77e-05	3.77e-05	0	0	0	1.94e-05	0.00115481	0.000119256	0	0	0.000398335	0.000561903	0.000399893	0	0	0	0	0.000361259	0	0	0.00170982	0
k__Bacteria| p__Firmicutes| c__Bacilli| o__Lactobacillales| f__Leuconostocaceae| g__Leuconostoc	8.94e-05	0	8.14e-05	0	0	0.00046242	0	0	2.98e-05	0.000889198	2.04e-05	0	0.000452442	0.000739956	0.000337906	0	0	3.7e-05	1.98e-05	2.03e-05	0	0.00186775	0	0	0	3.74e-05	0	0	0	1.86e-05	1.73e-05	0	9.71e-05	0.00570613	7.95e-05	0.00116678	0	0.000258918	0.000508388	0	0	2.18e-05	0	0	0	0	0	0	2.2e-05
k__Bacteria| p__Firmicutes| c__Bacilli| o__Lactobacillales| f__Leuconostocaceae| g__Weissella	0.000424771	0.00156244	0.000162893	1.74e-05	0.00194821	0.00119162	0.00295926	5.11e-05	0.000119364	0.000309286	6.13e-05	9.71e-05	0.000946015	0.0049797	0.000473069	4.36e-05	2.02e-05	5.54e-05	0.000158639	0	0	0.00100732	0	0	3.48e-05	0	0.000634631	8.85e-05	1.89e-05	0	0.000103898	0.0017086	0.00100981	0.00301157	9.94e-05	1.77e-05	0	1.99e-05	0.00099002	0.0019233	0.000129565	2.18e-05	0.000916611	0	0	0	0	2.71e-05	2.2e-05
k__Bacteria| p__Firmicutes| c__Bacilli| o__Lactobacillales| f__Streptococcaceae| g__Lactococcus	0.000111782	0.00051422	2.04e-05	1.74e-05	0.000123305	0.000284566	0.00147963	3.41e-05	2.98e-05	0.000463929	2.04e-05	0	0.000123393	0.00127992	1.69e-05	0	0	0	0.00138809	0	0	0.00151099	0.000775946	0	1.74e-05	0	0.000416477	0	0	3.72e-05	0	0	0.0013011	2.26e-05	0.000755287	0.00045964	0	0.000199167	2.68e-05	0.000590319	0	0.00124378	0	0	0.000650266	0	0	0	0
k__Bacteria| p__Firmicutes| c__Bacilli| o__Lactobacillales| f__Streptococcaceae| g__Streptococcus| s__Streptococcus_sp	0.000201207	0.000613109	0.000346148	0	0.000443896	1.78e-05	0	0	0	0.000386608	0.00038827	0	0.000452442	0	0	0	0.000728317	0	1.98e-05	0.000993512	2.39e-05	0.000188873	2.42e-05	0	0	0	0.000456141	0	0	1.86e-05	0	0	0.000951549	0.000724588	1.99e-05	0	0	0	0	0.000304681	4.86e-05	0	0	0	0.00187854	1.75e-05	0	0.0028497	2.2e-05
k__Bacteria| p__Firmicutes| c__Bacilli| o__Lactobacillales| f__Streptococcaceae| g__Streptococcus| s__Streptococcus_thermophilus_TH1435	0	0	4.07e-05	0	4.93e-05	0.00049799	0	0	5.97e-05	0.000676564	2.04e-05	0.00159199	4.11e-05	0.000599964	0	2.18e-05	2.02e-05	0	0	0.00107461	0	2.1e-05	0	0	0.00013908	0	0.000317316	0.00037178	0	1.86e-05	0	0	0.000155355	0.000634015	0	0.000176785	0	3.98e-05	0.000107029	0	0.00011337	0	0	6.59e-05	7.23e-05	0	0	2.71e-05	0.000308099
k__Bacteria| p__Firmicutes| c__Bacilli| o__Lactobacillales| f__Streptococcaceae| g__Streptococcus	0.0012296	0.00124599	0.00162893	0.00227458	0.00165228	0.00168961	8.34e-05	5.11e-05	0.000417773	0.00195237	0.00106263	0.000427118	0.00174807	0.00183989	8.45e-05	0.00122042	0.00238726	0.00162653	0.00130877	0.00119627	0.00322296	0.00247634	0.00109117	0.000987687	0.00156465	0.000486118	0.00208238	0.00571833	0.000961375	0.00353153	0.000138531	0.000912815	0.00184484	0.00287571	0.00139132	0.0041898	0	0.00633353	0.00246167	0.00199947	0	0.000872829	0.000618713	0.000428364	0.000668328	0.00564387	1.71e-05	0.00439668	0.000330106
k__Bacteria| p__Firmicutes| c__Bacilli| o__Lactobacillales	0.000156495	0	0	0	7.4e-05	0	0.00172971	1.7e-05	2.98e-05	0.000715225	0	0	0.000287918	4e-05	0	4.36e-05	2.02e-05	1.85e-05	0.000594896	0	0	0	0	0	0	0	0	0.00060193	1.89e-05	3.72e-05	8.66e-05	0	1.94e-05	0	3.98e-05	1.77e-05	0	0.00258918	0.000107029	0.000609361	0	8.73e-05	0	6.59e-05	0	0	0	0	2.2e-05
k__Bacteria| p__Firmicutes| c__Clostridia| o__Clostridiales| f__Caldicoprobacteraceae| g__Caldicoprobacter	0	1.98e-05	2.04e-05	0	2.47e-05	1.78e-05	0	3.41e-05	0	0	0	0	4.11e-05	0	0	6.54e-05	0.00655486	0	0	0	0	0	0	0	0	0	0.00222121	0	1.89e-05	0	0	0	0	0	0	1.77e-05	0	0	5.35e-05	1.9e-05	0	0	0	0.001351	0	0	0	5.43e-05	0
k__Bacteria| p__Firmicutes| c__Clostridia| o__Clostridiales| f__Christensenellaceae| g__Christensenellaceae_R-7_group| s__bacterium_enrichment_culture_clone_DPF35	4.47e-05	0	0	0	0	0.00332586	0	0	2.98e-05	0	0	1.94e-05	0.000164524	2e-05	0	0	0	0	1.98e-05	2.03e-05	0	0	0	0	0	0	0	0	0	0	0	0	0	0.000724588	0	1.77e-05	0	0	0	0	0	0	0	0	0	0	0	0	0
k__Bacteria| p__Firmicutes| c__Clostridia| o__Clostridiales| f__Christensenellaceae| g__Christensenellaceae_R-7_group| s__iron-reducing_bacterium_enrichment_culture_clone_HN70	0	0	2.04e-05	0	2.47e-05	0.00184968	0	1.7e-05	0	0	0	0.000465947	0	0.000599964	0	0	0.00242772	1.85e-05	1.98e-05	0	0	4.2e-05	0.00271581	0	0	0	0	0	0	0.00654263	1.73e-05	0	0	0	0	0	0	0	0	0	0	0	0	0	0	0	0	0	0
k__Bacteria| p__Firmicutes| c__Clostridia| o__Clostridiales| f__Christensenellaceae| g__Christensenellaceae_R-7_group	0.000871898	0.000375776	0.000570125	0.00263921	0.000641184	0	0	1.7e-05	8.95e-05	0.000773216	2.04e-05	5.82e-05	0.00092545	0.000399976	0.00025343	2.18e-05	2.02e-05	1.85e-05	3.97e-05	0	0	4.2e-05	0.00106693	2.19e-05	0.00017385	0.00205665	0.00206255	0.00237231	3.77e-05	3.72e-05	0.00978372	4.68e-05	0.00211671	0.000203791	1.99e-05	0.000300534	0	1.99e-05	0.00029433	1.9e-05	0.000145761	4.36e-05	0.00373519	0.000131804	0.0011199	0	0	0	4.4e-05
k__Bacteria| p__Firmicutes| c__Clostridia| o__Clostridiales| f__Christensenellaceae	0.000178851	1.98e-05	0.000285063	0	0.000221948	0	0	0	0	0.000637903	2.04e-05	0	0.000123393	0.000819951	0	4.36e-05	8.09e-05	0	0	2.03e-05	2.39e-05	0.000608592	0	0	1.74e-05	0	0.000872618	0	0	0	0	0	1.94e-05	0	1.99e-05	0.00261641	0	0	0	0	0.000242935	2.18e-05	0	0	0	0	0	0	0
k__Bacteria| p__Firmicutes| c__Clostridia| o__Clostridiales| f__Clostridiaceae_1| g__Candidatus_Arthromitus	0.00145316	0.00174044	0.00226014	0.000121543	0.00182491	0.00581582	0.00227154	0.000102154	2.98e-05	0.00115982	2.04e-05	0.00425177	0.00320823	0.0016599	0.000456174	0.00470732	4.05e-05	0.0001109	0.00150707	0	0	0.00109127	0.00130941	0.00278747	6.95e-05	1.87e-05	0.00491839	0.00178809	0.000169654	7.43e-05	5.19e-05	0.00273844	0.00374794	0.00201526	0.00339879	0.00464944	0	0.00079667	0.00363899	0	0	0.0217116	0	0.000197707	0.00135472	5.26e-05	1.71e-05	0.0001357	0.000110035
k__Bacteria| p__Firmicutes| c__Clostridia| o__Clostridiales| f__Clostridiaceae_1| g__Clostridium_sensu_stricto_1| s__Clostridium_butyricum	0.000178851	0.00051422	0.000101808	0	0	0	0	1.7e-05	0	0.00048326	8.17e-05	0	0.000143959	0	0	4.36e-05	4.05e-05	5.54e-05	0	0	0	0	0	0.0015364	0	0	0	0	0	1.86e-05	0	0.00198947	1.94e-05	0	0	0	0	0	0.000535146	1.9e-05	0	0	0	3.3e-05	0	0	0	0	2.2e-05
k__Bacteria| p__Firmicutes| c__Clostridia| o__Clostridiales| f__Clostridiaceae_1| g__Clostridium_sensu_stricto_1| s__Clostridium_sp	0	0.000138444	2.04e-05	3.47e-05	0.000369914	1.78e-05	0	0	0	0.000657233	2.04e-05	0	0.000164524	0.000139992	0	0.000130759	6.07e-05	0.000166349	0.00232009	0.000121655	0.000453601	0.000335775	0.000727449	0.000329229	0	1.87e-05	0	3.54e-05	0	5.58e-05	3.46e-05	0	0.0197689	0.00423431	0.000139132	5.3e-05	0	0.000318668	0.00088299	0.00258979	0	0.00213843	0.00313939	0.00102148	0.0465843	1.75e-05	0	2.71e-05	0.00272887
k__Bacteria| p__Firmicutes| c__Clostridia| o__Clostridiales| f__Clostridiaceae_1| g__Clostridium_sensu_stricto_1| s__swine_fecal_bacterium_SD-Pec10	0.000782473	0.00150311	0.000773742	0.00307329	0.00207152	8.89e-05	8.34e-05	5.11e-05	5.97e-05	0.0034988	8.17e-05	5.82e-05	0.00141902	0.000699958	0.000743394	0.000152552	8.09e-05	9.24e-05	0.00414444	0.00227088	0.00193377	0.00694634	0.0013579	0.000965738	0.00013908	5.61e-05	0.00559269	0.00407188	5.66e-05	0.00223044	0.000103898	2.34e-05	0.00359258	0	0.000119256	0.00542729	0	0.00171284	0.00163219	0.0033134	0.000323913	8.73e-05	2.29e-05	0.000197707	0.00346808	0.00122693	1.71e-05	0.00010856	2.2e-05
k__Bacteria| p__Firmicutes| c__Clostridia| o__Clostridiales| f__Clostridiaceae_1| g__Clostridium_sensu_stricto_1	0.00140845	0.00215577	0.00223978	0.000208359	0.00204686	8.89e-05	8.34e-05	0.000102154	8.95e-05	0.00141112	8.17e-05	9.71e-05	0.000946015	0.000119993	0.000135163	0.000152552	0.00400575	0.00329002	0.00156656	0	0.00207702	0.00260225	0.00295829	0	6.95e-05	0	0.00132876	0.00143401	5.66e-05	5.58e-05	1.73e-05	4.68e-05	0.000155355	0.00244549	0.000178884	0.00604603	0	0.00159334	0.00099002	0.0037133	0.000161956	0.000130924	2.29e-05	0.00415184	0.00061414	1.75e-05	0	0.00024426	0.000638204
k__Bacteria| p__Firmicutes| c__Clostridia| o__Clostridiales| f__Clostridiaceae_1| g__Clostridium_sensu_stricto_10	0	0	0	0	0	0	2.08e-05	0.00183877	0	0	0	0	2.06e-05	2e-05	0	0	0	0	0	0	0	0	0	0	0	0	0	0	0	3.72e-05	0	0	0	0	0	0	0	0	8.03e-05	0	0	0.00268395	0	0	0	0	0	0	0
k__Bacteria| p__Firmicutes| c__Clostridia| o__Clostridiales| f__Clostridiaceae_1| g__Clostridium_sensu_stricto_12	0	0	0	0	0	0	0	0	0	0	0.00136916	0	0	0	0	0	0	0	0	0	0	0	0	0	0	0	0	0	0	0	0	0	0	0	1.99e-05	1.77e-05	0	0	0	0	0	0	0	0	0	0	0	2.71e-05	0
k__Bacteria| p__Firmicutes| c__Clostridia| o__Clostridiales| f__Clostridiaceae_1| g__Clostridium_sensu_stricto_13	0	1.98e-05	0	0	0	0	0	0	0	0	0	0	0	0	0	0	0	0	0	0	0	0	0	0	0	0	0	0.00378862	0	0	1.73e-05	0	0.000718516	0.00124539	0	0	0	0	0	0	0	0	0	0	0	0	0	0	0
k__Bacteria| p__Firmicutes| c__Clostridia| o__Clostridiales| f__Clostridiaceae_1| g__Proteiniclasticum	0	3.96e-05	0	0	0	0	0	0	0	0	0	0	0	0.000239986	0	0	0	0	0	0	0	4.2e-05	0	0	0	0	0	0	0	0	0	0	1.94e-05	0	0.000218636	0	0	0	0	0	0	0	2.29e-05	0	0	0	0	0	0
k__Bacteria| p__Firmicutes| c__Clostridia| o__Clostridiales| f__Clostridiales_Incertae_Sedis| g__Proteiniborus	0	0	0	0	9.86e-05	0	0	0	0	0	0	0	4.11e-05	0	0	0	2.02e-05	0	0	0	0	0	0	0	3.48e-05	0	0	0	0	0	0	0	0	0	0	0	0	1.99e-05	0	0	0	0	0	0	0	0	0	0	0
k__Bacteria| p__Firmicutes| c__Clostridia| o__Clostridiales| f__Clostridiales_vadinBB60_group	0.000938967	0.000435109	0.000916273	3.47e-05	0.000641184	0.000622488	0.00241742	3.41e-05	5.97e-05	0.00226166	0.00269746	3.88e-05	0.00104884	0.00187989	0.00282152	0.000326897	8.09e-05	0.00271704	5.95e-05	0.000101379	2.39e-05	4.2e-05	0.000339476	0	0.00304237	0	3.97e-05	0	1.89e-05	1.86e-05	0.000103898	0	0.00102923	0.00144918	3.98e-05	0.00613443	0	0.00298751	0.00141814	0.000628404	1.62e-05	6.55e-05	0	0	0.00151729	0	0	0.00024426	0.0056338
k__Bacteria| p__Firmicutes| c__Clostridia| o__Clostridiales| f__Family_XI| g__Ezakiella	2.24e-05	0.000118666	0	0	0	0	2.08e-05	0	0	0.000695894	0	0	6.17e-05	0	1.69e-05	0	0	0	0	0	0	0	0	0	0	0	0	0	0	1.86e-05	0	0	0	0	0	0	0	0	0	0.000171383	0	0	0.00077912	0	0	0	1.71e-05	0	0
k__Bacteria| p__Firmicutes| c__Clostridia| o__Clostridiales| f__Family_XI| g__Finegoldia	2.24e-05	0	0	1.74e-05	0	0	0	0	2.98e-05	0	0	0.00118428	0.000329049	2e-05	1.69e-05	0	0	0.000480565	1.98e-05	6.08e-05	0.00231575	0	0	0	0	0	0	0	0	0.00152414	0	0	0	0	0	0	0	0	0	0	0	2.18e-05	0	0.00158165	0	0	0	0	4.4e-05
k__Bacteria| p__Firmicutes| c__Clostridia| o__Clostridiales| f__Family_XI| g__Parvimonas	0	0	8.14e-05	0	0	0	0	0	0	0	2.04e-05	0	0	0	0	0	0	1.85e-05	0.00116996	0	0	0	0	0	0	0	0	0	0	0	0	0	0	0	0	0	0	0	0	0	0	0	0	0	1.81e-05	0	0	2.71e-05	0
k__Bacteria| p__Firmicutes| c__Clostridia| o__Clostridiales| f__Family_XI| g__Peptoniphilus	0	1.98e-05	6.11e-05	0	0.000147965	0	0	0	0	1.93e-05	2.04e-05	0	0	0	0	2.18e-05	0.000950859	1.85e-05	0.000257788	0	0.000525223	0	0.000363725	0	0	0	0	0	0	0	0	0	0	0	0	0	0	0	2.68e-05	0.000190425	0	0.000567339	0.00139783	0	0	0	0.00112718	0	0.00132042
k__Bacteria| p__Firmicutes| c__Clostridia| o__Clostridiales| f__Family_XI| g__Tepidimicrobium	0	0	8.14e-05	0	0.000197287	0	2.08e-05	1.7e-05	0	0	0	0	0	0.000459972	0	0	0	0	0	0	0	0	0	0	0	0	1.98e-05	1.77e-05	0	0	0	0	0	0	0	0	0	0	0	0	0	0	0	0	0	0	0	0	0
k__Bacteria| p__Firmicutes| c__Clostridia| o__Clostridiales| f__Family_XIII| g__Family_XIII_AD3011_group	0.000827185	0.00112733	0.00111989	0	0.000246609	1.78e-05	2.08e-05	3.41e-05	8.95e-05	0.00338282	2.04e-05	3.88e-05	0.000164524	0.000879947	1.69e-05	0	2.02e-05	1.85e-05	0	0.00168289	0	0	0	0	3.48e-05	0	0	0	0	0	1.73e-05	0	0.000252452	0	3.98e-05	5.3e-05	0	0	0.000642175	0.000761702	0	0	0	3.3e-05	0	0.00141973	0	0	2.2e-05
k__Bacteria| p__Firmicutes| c__Clostridia| o__Clostridiales| f__Family_XIII| g__Family_XIII_UCG-001	0.000111782	0.000138444	0.000447956	0	0	0	0	0	0	0	0	0	0	2e-05	0.00131784	0	0	0	0	0	4.77e-05	0	2.42e-05	0	1.74e-05	1.87e-05	0	0	0	0	0	0	0	0	0	1.77e-05	0	0	0	0	0	0	0	0	0	0	0	0	0
k__Bacteria| p__Firmicutes| c__Clostridia| o__Clostridiales| f__Family_XIII| g__[Eubacterium]_nodatum_group	0.00402414	0.00332265	0.00299316	1.74e-05	0.00286067	1.78e-05	2.08e-05	3.41e-05	0	0.000927859	0.00106263	7.77e-05	0.000287918	0.000459972	0.000388592	2.18e-05	0	0	0.000793194	2.03e-05	2.39e-05	0	0	0	0.00636289	0	0.000674295	0	1.89e-05	0	3.46e-05	0	0.00062142	0	0.002564	0	0	0.000438168	0.00107029	0.00137106	0	2.18e-05	0	0	0.000234818	0	0	2.71e-05	0.00259683
k__Bacteria| p__Firmicutes| c__Clostridia| o__Clostridiales| f__Family_XIII	0.00176615	0.00170088	0.00126242	0.00468807	0.00103576	0.000124498	0.000166719	0.00234954	0.000238728	0.00102451	0.00136916	0.000155316	0.0131414	0.00377977	0.000168953	0.000152552	0.00301442	3.7e-05	0.00194333	0.00291971	9.55e-05	2.1e-05	0.000581959	0.00120717	0.00226004	0.00205665	0.00170557	3.54e-05	0.00787951	0.000334566	0.00548927	2.34e-05	0.000233032	0	0.00190809	5.3e-05	0	0.0121094	0.0053247	0.00356096	0.000340109	0.000152745	0.00286441	0.00576644	0.000794769	0	1.71e-05	0.00914618	0.0245819
k__Bacteria| p__Firmicutes| c__Clostridia| o__Clostridiales| f__Family_XVIII| g__Symbiobacterium	0.000156495	1.98e-05	0	0	0.000517879	0	0	0	0	0.00106317	2.04e-05	0	0.000164524	0	0	0	0	0	0	0	0	0	0	0	0	0	0.000277651	0	0	1.86e-05	0	0	0	0	0	0	0	0	0	0	0	0	0	0	0	0	0	0	0
k__Bacteria| p__Firmicutes| c__Clostridia| o__Clostridiales| f__Lachnospiraceae| g__ASF356	0.000670691	3.96e-05	0.00107917	1.74e-05	0.000665845	0	0	0	0	1.93e-05	0	1.94e-05	0.000760925	0	0.00206123	0	0	5.54e-05	0	0	0.00193377	2.1e-05	0	0	0	0	0	0	0	3.72e-05	6.93e-05	0	1.94e-05	0	0	1.77e-05	0	0.000358501	0.000642175	0	0	0	0	3.3e-05	0	0	0	0	0
k__Bacteria| p__Firmicutes| c__Clostridia| o__Clostridiales| f__Lachnospiraceae| g__Acetatifactor	0.000111782	0.000237332	0	1.74e-05	0	0	0	0	0	0.000521921	0.000919587	3.88e-05	0.000329049	0	1.69e-05	0	0	1.85e-05	0	4.06e-05	0	0	0	0	0	0	0	0	0	0	1.73e-05	0	0	0	0	0	0.00617035	0.0010755	0.00224761	0	0	0	0	0	0	0.000666047	0	0	0
k__Bacteria| p__Firmicutes| c__Clostridia| o__Clostridiales| f__Lachnospiraceae| g__Acetitomaculum	0	0	0	0	0	0	0	0	2.98e-05	0	0	0	0	0	0	0	0	0	0	0	0	0	0	0	0	0	0	0	0	0	0	0.03134	0	2.26e-05	0	0	0	0	0	0	0	0	0	0	0.000180629	0	0	0	0
k__Bacteria| p__Firmicutes| c__Clostridia| o__Clostridiales| f__Lachnospiraceae| g__Agathobacter	0.000536553	0.000276888	0.000468317	8.68e-05	0.000172626	0	0	5.11e-05	0.00232759	0.00293822	0.00136916	1.94e-05	0.000452442	0.00345979	0.000912347	2.18e-05	6.07e-05	0.00641369	0.000872514	6.08e-05	4.77e-05	4.2e-05	4.85e-05	0	0.0019645	5.61e-05	0.00154691	0.00173497	0.00885973	0.0018587	8.66e-05	2.34e-05	3.88e-05	0	3.98e-05	0.00130821	0	0.000418252	0.00112381	0.00169479	0.000307717	2.18e-05	0	0.00500857	3.61e-05	0	0	0.00024426	2.2e-05
k__Bacteria| p__Firmicutes| c__Clostridia| o__Clostridiales| f__Lachnospiraceae| g__Anaerostipes	0	0.000197777	4.07e-05	0	2.47e-05	0	0	0	0	1.93e-05	0	0	6.17e-05	0.00281983	0	0	2.02e-05	0	0	2.03e-05	0	0.000377747	2.42e-05	0	0.00516333	0	3.97e-05	0	1.89e-05	0	0	0	0.000854452	0	0	0	0	0.000179251	0.000615418	0	0	0	0	0	0.000686391	0	0	0	0
k__Bacteria| p__Firmicutes| c__Clostridia| o__Clostridiales| f__Lachnospiraceae| g__Blautia| s__Blautia_sp	0.000178851	0.000158222	0.000223978	1.74e-05	0	0	0.0031885	0	0	0.000599242	0	0	2.06e-05	0	8.45e-05	2.18e-05	4.05e-05	7.39e-05	0	0	0	2.1e-05	0	0	0	0	0	1.77e-05	0	0	1.73e-05	0	0	0	0	3.54e-05	0	0.000637336	0.00133786	0.000837872	0	0	0	0	0	1.75e-05	0	0	0
k__Bacteria| p__Firmicutes| c__Clostridia| o__Clostridiales| f__Lachnospiraceae| g__Blautia| s__Lachnospiraceae_bacterium_609	0.010664	0.0135675	0.0144568	1.74e-05	0.0123305	0.000924839	2.08e-05	0.000119179	5.97e-05	0.00050259	0.000694799	0.00141726	0.00154242	0.000939944	0.000692708	2.18e-05	8.09e-05	3.7e-05	0.0011303	0.000506894	2.39e-05	0.000986338	0.000315228	2.19e-05	5.22e-05	0	0.00118993	0.00155794	0.000961375	7.43e-05	8.66e-05	0.00102984	0.0017089	0.00271721	0.00212673	5.3e-05	0.000256335	0.00119501	0.000802719	0.00443691	0.000307717	0.000960112	2.29e-05	6.59e-05	0.0011199	0	0	0.0016284	4.4e-05
k__Bacteria| p__Firmicutes| c__Clostridia| o__Clostridiales| f__Lachnospiraceae| g__Blautia	0.00263805	0.00223488	0.00256556	5.21e-05	0.00234279	1.78e-05	0.000125039	0.000902358	8.95e-05	0.00736488	0.000102176	0.00248505	0.00242674	0.00533968	0.000608231	0.000108966	6.07e-05	0.0001109	0.00118979	0.0047648	0.00463151	0.00369352	9.7e-05	0.00285332	0	5.61e-05	3.97e-05	3.54e-05	9.43e-05	0	0.000103898	0.0055471	0.000854452	0.00129067	0.000178884	0.00274016	5.49e-05	0.00207134	0.00136462	0.00180904	0.000242935	2.18e-05	4.58e-05	0.00293265	0.000596077	3.51e-05	1.71e-05	0.00100418	4.4e-05
k__Bacteria| p__Firmicutes| c__Clostridia| o__Clostridiales| f__Lachnospiraceae| g__Coprococcus_2	2.24e-05	0	0.000142531	0	0	0	0	0	0	0	0	0	0	6e-05	5.07e-05	0	0.00125432	0	0	0	0	0	0	0	0	0	0.000872618	0	0	0	0	0.00273844	0.000679678	0	0	0	0	0	0	0	0	2.18e-05	0	0	0	0	0	0	0
k__Bacteria| p__Firmicutes| c__Clostridia| o__Clostridiales| f__Lachnospiraceae| g__Coprococcus_3	2.24e-05	0.000177999	0	0	0	0	0	0	0.00137268	0	0	0	0.000287918	0	0	0	2.02e-05	1.85e-05	0	0	0	2.1e-05	0	0	0	0	0	0	0	0	0	0	0	0	0	0	0	0.000836503	0.000561903	0	0	0	0	0	0	0	0	0	0
k__Bacteria| p__Firmicutes| c__Clostridia| o__Clostridiales| f__Lachnospiraceae| g__Dorea	0.000670691	0.000652664	0.000610849	5.21e-05	0.000591862	0.00396614	2.08e-05	1.7e-05	0.00143236	0.00315085	0.000102176	0.00199969	0.00137789	0.00261984	0.000168953	4.36e-05	0.00240749	5.54e-05	0	0.00399432	4.77e-05	0.00128014	0.00557711	0	5.22e-05	0	0	0.00260246	1.89e-05	5.58e-05	3.46e-05	0	0.000737936	2.26e-05	5.96e-05	0.000265177	0	0.00105559	0.00189977	0.000361808	6.48e-05	2.18e-05	0	0.00115329	0.00198692	0	0	0.0025783	2.2e-05
k__Bacteria| p__Firmicutes| c__Clostridia| o__Clostridiales| f__Lachnospiraceae| g__Epulopiscium	0	1.98e-05	0	0	0	0	0	0	2.98e-05	0	0	0	4.11e-05	0	0	2.18e-05	0	0	0	0	0	0.000146901	0	0	0	0	0	0	0	0	0	0	0.00168948	0	1.99e-05	0	0	0.000338585	0	0	0	0	0	0	0	1.75e-05	0	2.71e-05	2.2e-05
k__Bacteria| p__Firmicutes| c__Clostridia| o__Clostridiales| f__Lachnospiraceae| g__Fusicatenibacter	8.94e-05	9.89e-05	0.000101808	0	0	0	2.08e-05	0	0	0.00338282	2.04e-05	1.94e-05	0.00018509	2e-05	0.000202744	4.36e-05	0	3.7e-05	1.98e-05	2.03e-05	4.77e-05	4.2e-05	2.42e-05	0	1.74e-05	1.87e-05	3.97e-05	1.77e-05	0	0	0	0	0	0	0	0	0	0	0	0.000818829	0	2.18e-05	0	0	0	0	0	0	0
k__Bacteria| p__Firmicutes| c__Clostridia| o__Clostridiales| f__Lachnospiraceae| g__GCA-900066575	0.000402414	0.000415332	0.000590487	0.000920251	0.000345253	0.00151176	2.08e-05	0.00134502	2.98e-05	0	0.000715234	1.94e-05	0.000473008	0.00065996	0.00265256	0.000152552	0	7.39e-05	0	2.03e-05	0	4.2e-05	0	0	0	0	0.000654463	0	0	0.00288099	1.73e-05	0.00234055	0.00091271	0	7.95e-05	7.07e-05	0	0.00091617	0.00112381	0.000342766	0	0	0	0	0.0011199	0	0	0	0
k__Bacteria| p__Firmicutes| c__Clostridia| o__Clostridiales| f__Lachnospiraceae| g__Lachnoanaerobaculum	0	3.96e-05	2.04e-05	3.47e-05	0	0	0	0	0	0	0	0	2.06e-05	0	0	0	0	0	0	0	0	2.1e-05	0	0	0	0	0	0	1.89e-05	0	0	0	0	0	1.99e-05	0	0	0.000298751	0.00123084	0	0	0	0	0	0	0	0	0	0
k__Bacteria| p__Firmicutes| c__Clostridia| o__Clostridiales| f__Lachnospiraceae| g__Lachnoclostridium	0.000514196	0.000197777	0.000692295	1.74e-05	0.000123305	0.00186746	0	0	0	0.000811877	0.000899152	0	0.000452442	0.00101994	1.69e-05	4.36e-05	0.0020838	1.85e-05	0	0	2.39e-05	0	0	0	1.74e-05	0	0.0011106	0	1.89e-05	3.72e-05	3.46e-05	0	0	2.26e-05	3.98e-05	0	0	3.98e-05	0	0	6.48e-05	0	0	3.3e-05	0	1.75e-05	1.71e-05	2.71e-05	2.2e-05
k__Bacteria| p__Firmicutes| c__Clostridia| o__Clostridiales| f__Lachnospiraceae| g__Lachnospira	0	0	4.07e-05	0	0	0	0	0	0	0.000792546	0	0	0.000123393	0.00105994	5.07e-05	0	0	1.85e-05	0	0	0	0	0	0	1.74e-05	0	0	0	0	0	0	0	0	0	0	0	0	0	0	1.9e-05	0	0	0	3.3e-05	0	0	0	0	0
k__Bacteria| p__Firmicutes| c__Clostridia| o__Clostridiales| f__Lachnospiraceae| g__Lachnospiraceae_NK4A136_group| s__Lachnospiraceae_bacterium_10-1	0.000514196	0.000375776	0.000305424	0	0.000838471	0	2.08e-05	1.7e-05	0	0.000831207	0	3.88e-05	0.00055527	0.000599964	0.00353112	0	0	5.54e-05	0.00412461	0	0	4.2e-05	2.42e-05	0	0	0	0	1.77e-05	0.00471262	0	1.73e-05	0	9.71e-05	0.00235491	0	3.54e-05	0	0.000458085	0.000561903	1.9e-05	0	0	0	0	0.000686391	1.75e-05	0	0	0
k__Bacteria| p__Firmicutes| c__Clostridia| o__Clostridiales| f__Lachnospiraceae| g__Lachnospiraceae_NK4A136_group| s__Lachnospiraceae_bacterium_COE1	0.000201207	0	0	1.74e-05	0	1.78e-05	0	0	0	0	0	1.94e-05	0.000123393	0	0.000473069	0	0	0	0	2.03e-05	0	0	2.42e-05	0	0	1.87e-05	3.97e-05	0	0.00252597	0	0	2.34e-05	1.94e-05	2.26e-05	0	0	1.83e-05	0	0	0.000856914	0	0	0	0	1.81e-05	0	0	0	0
k__Bacteria| p__Firmicutes| c__Clostridia| o__Clostridiales| f__Lachnospiraceae| g__Lachnospiraceae_NK4A136_group| s__Trichinella_pseudospiralis	0.000961323	1.98e-05	0.000162893	0.0026913	0	0	0.000562676	0	2.98e-05	0	0	3.88e-05	0	0.00147991	0.000321011	2.18e-05	4.05e-05	0	0	0.000263585	0	0.00142704	0	8.78e-05	0	0	0.000932114	0	0	0	1.73e-05	0	0	0.00131332	1.99e-05	1.77e-05	0	0	0.000508388	0.00108543	0	0	0	0	1.81e-05	0	1.71e-05	0	0
k__Bacteria| p__Firmicutes| c__Clostridia| o__Clostridiales| f__Lachnospiraceae| g__Lachnospiraceae_NK4A136_group	0.0268723	0.030517	0.0329044	0.0146025	0.0266584	0.0111514	0.0211524	0.0153912	0.0144132	0.0247042	0.019577	0.00988196	0.0102622	0.00893946	0.17387	0.0168461	0.0154565	0.0157108	0.0139801	0.0135239	0.0145152	0.00585507	0.00632881	0.00904282	0.00500687	0.00229971	0.0101938	0.00738249	0.0172294	0.000223044	0.00353253	0.00250439	0.0062142	0.0126124	0.0036373	0.00708906	0.00411967	0.0197972	0.0205764	0.00780744	0.00179772	0.00144017	0.00231444	0.000395413	0.0162386	0.00413651	0.00553345	0.0044781	0.00990317
k__Bacteria| p__Firmicutes| c__Clostridia| o__Clostridiales| f__Lachnospiraceae| g__Lachnospiraceae_UCG-006	0.00100604	0.00225466	0.00111989	0.00411508	0.000665845	0.00528225	0.000208398	0.00590789	0.00399869	0.00344081	0.0136303	0.00423235	0.00612854	0.00261984	0.0032439	0.00272414	0.00279188	0.00661701	0.00608777	0.0033455	7.16e-05	4.2e-05	0.00295829	4.39e-05	1.74e-05	3.74e-05	0.000634631	0	3.77e-05	7.43e-05	0.000103898	0	0.00155355	0.000294364	0.000159008	0.00387158	0	0.0036846	0.0120408	0.00238032	0.000145761	6.55e-05	0	0.000131804	0.00310682	0.00219095	0	0.0001357	0.000110035
k__Bacteria| p__Firmicutes| c__Clostridia| o__Clostridiales| f__Lachnospiraceae| g__Lachnospiraceae_XPB1014_group	0.000223564	1.98e-05	0	0	0.000665845	1.78e-05	0.00260498	0.00430748	8.95e-05	9.67e-05	2.04e-05	0	0.000452442	4e-05	0.000118267	0.00342152	2.02e-05	7.39e-05	0	4.06e-05	0	0	0	0	0	0.000916145	0.000932114	0	0	3.72e-05	0	0	7.77e-05	0	0	0.00118446	0	0.000139417	0	0.000799787	9.72e-05	0	0	0	0	0	0	0.0036639	4.4e-05
k__Bacteria| p__Firmicutes| c__Clostridia| o__Clostridiales| f__Lachnospiraceae| g__Oribacterium	2.24e-05	1.98e-05	0	1.74e-05	4.93e-05	0	0	0	2.98e-05	0	0	0	4.11e-05	0.00125992	0	0	0	1.85e-05	0	0	0	0	0	0	1.74e-05	1.87e-05	0	0	0	0	0	0	1.94e-05	0.0013586	0	0	0	0	0	1.9e-05	0	0	0	0	0	0	0	0	0
k__Bacteria| p__Firmicutes| c__Clostridia| o__Clostridiales| f__Lachnospiraceae| g__Robinsoniella	0	1.98e-05	0	0	2.47e-05	0	0	0	0	0	2.04e-05	0	0	0	1.69e-05	0	0	0	0.000575066	0	0	0	0	0	0	0	0	0	0	0	0	0	0	0	1.99e-05	0	0	0	2.68e-05	0	0	0	0	0	1.81e-05	0	0	0	0
k__Bacteria| p__Firmicutes| c__Clostridia| o__Clostridiales| f__Lachnospiraceae| g__Roseburia	0.00118489	0.000118666	0.00075338	3.47e-05	0.000320592	1.78e-05	2.08e-05	1.7e-05	2.98e-05	0.00127581	0	3.88e-05	0.000658098	0.00215987	0.00126715	0.00209214	0	0.0001109	0	6.08e-05	7.16e-05	0.000818451	2.42e-05	4.39e-05	1.74e-05	0	0.00245919	0.00145171	0.00158344	0	1.73e-05	0	0.000194194	9.06e-05	1.99e-05	7.07e-05	0.000604219	0.00101575	0.00029433	0.00148532	0.000712608	4.36e-05	0	0.00342691	0.000451573	3.51e-05	0	2.71e-05	6.6e-05
k__Bacteria| p__Firmicutes| c__Clostridia| o__Clostridiales| f__Lachnospiraceae| g__Tyzzerella	0.000178851	0	8.14e-05	0	0	0	0	0.003984	5.97e-05	0.000541251	0	1.94e-05	6.17e-05	2e-05	0.000878556	0	0	0	0	2.03e-05	2.39e-05	0	0	2.19e-05	0	0	0	0	0	1.86e-05	0	0	0.000796194	0	1.99e-05	0	0	0	0	0	0	0	0	0	0.00117409	0	0	2.71e-05	2.2e-05
k__Bacteria| p__Firmicutes| c__Clostridia| o__Clostridiales| f__Lachnospiraceae| g__Tyzzerella_4	0	0	0	0.00225722	0	0	0	0	0	0.000618573	0	0	0.000123393	0	1.69e-05	0	0	0	0	0	0	0	0	0	0	0	0	0	0	0	0	0	0	0	1.99e-05	0	0	0.000298751	0.00211383	0.000761702	0	0	0	0	0.000650266	0	0	0	0
k__Bacteria| p__Firmicutes| c__Clostridia| o__Clostridiales| f__Lachnospiraceae| g__[Eubacterium]_eligens_group	6.71e-05	0	0.000223978	0	0	0	0	0	0	0	0	0	0.000143959	0.000399976	0	0	0	1.85e-05	0	0	0	0	0	0	0	0	0	0	0	0	0	0	0.00116516	0	1.99e-05	0	0	0.000836503	0	0	4.86e-05	0	0	0	0	0	0	0	0
k__Bacteria| p__Firmicutes| c__Clostridia| o__Clostridiales| f__Lachnospiraceae| g__[Eubacterium]_ruminantium_group	0.000469484	0	0	0	2.47e-05	0	0	0	0	0	0	0	0	0	0	0	0	1.85e-05	0	0	0	4.2e-05	0	0	0	0	0.0011106	3.54e-05	0	0	0	2.34e-05	0	2.26e-05	0	0	0	0	0	0	0.000242935	0	0	0	1.81e-05	0	0	0	2.2e-05
k__Bacteria| p__Firmicutes| c__Clostridia| o__Clostridiales| f__Lachnospiraceae| g__[Eubacterium]_xylanophilum_group	0.00203443	0.00152288	0.00193435	1.74e-05	0.0021455	0	2.08e-05	6.81e-05	0	0	6.13e-05	3.88e-05	0.000493573	0.00151991	0.00804217	0	8.09e-05	5.54e-05	0.000178469	4.06e-05	2.39e-05	0.000608592	4.85e-05	0.00272163	0.000399854	0.00248668	0.00307399	0	0	0	1.73e-05	0	0.00308768	0	3.98e-05	5.3e-05	0	0	0	0.000856914	0	0	0	0	0.00158954	0	1.71e-05	0	0.00169454
k__Bacteria| p__Firmicutes| c__Clostridia| o__Clostridiales| f__Lachnospiraceae| g__[Ruminococcus]_gnavus_group	2.24e-05	0.000177999	0.000264701	0	0	0	0	0	0.00110411	0	0	0	0.000226221	0.000899946	0.000152058	2.18e-05	6.07e-05	0.00297581	0.00144758	0	4.77e-05	0.000419718	0	0	1.74e-05	0.00401982	0	1.77e-05	0.000113103	0	0	0	0.000835033	0	1.99e-05	0.00187392	0	0.000179251	0.00107029	0.000666489	0	0	0	0	0.000487699	0	0	0	2.2e-05
k__Bacteria| p__Firmicutes| c__Clostridia| o__Clostridiales| f__Lachnospiraceae| g__[Ruminococcus]_torques_group	0.000424771	5.93e-05	0.000142531	0	0.000394575	3.56e-05	6.25e-05	3.41e-05	0	0.00191371	6.13e-05	3.88e-05	0.00102828	0.00459972	1.69e-05	2.18e-05	0	9.24e-05	0.00146741	0	4.77e-05	0.000944366	0.000945684	0	0.00493733	0	0.00136842	0	0.000697468	3.72e-05	3.46e-05	0	0.00108748	2.26e-05	5.96e-05	3.54e-05	0	0.000179251	0.00198004	0.000457021	0	2.18e-05	0	6.59e-05	5.42e-05	0	0	0	0.00198063
k__Bacteria| p__Firmicutes| c__Clostridia| o__Clostridiales| f__Lachnospiraceae	0.0393472	0.040307	0.0455489	0.0173111	0.0353391	0.0301818	0.0519537	0.0190346	0.0271254	0.0502204	0.182467	0.0281316	0.0648432	0.0391577	0.110918	0.0374406	0.0311356	0.0442304	0.0300621	0.0277372	0.00802158	0.0270508	0.0237148	0.0106012	0.0342136	0.0216322	0.0352022	0.0384881	0.030896	0.015799	0.0154635	0.0139263	0.0315565	0.0154654	0.0233344	0.0187038	0.00166618	0.0697883	0.169347	0.0427695	0.00388695	0.00508423	0.0109535	0.0281073	0.0355659	0.00340035	0.012177	0.0176681	0.00633803
k__Bacteria| p__Firmicutes| c__Clostridia| o__Clostridiales| f__Peptococcaceae| g__Desulfitobacterium	0	0	0	5.21e-05	4.93e-05	0	0	0	2.98e-05	0	0	0	0	0	0	0	0	0	1.98e-05	0	0	0	2.42e-05	0	0	1.87e-05	0	0	0	0	0	0	0	0	0	0	0	0	0	0	0	0	0	0	0	0	0	0	0
k__Bacteria| p__Firmicutes| c__Clostridia| o__Clostridiales| f__Peptococcaceae| g__Desulfotomaculum| s__Desulfotomaculum_alkaliphilum_DSM_12257	0	0	0	3.47e-05	2.47e-05	0	0	1.7e-05	0	7.73e-05	0	0	2.06e-05	0	0	0	0	1.85e-05	0	0	0	0	2.42e-05	0	3.48e-05	3.74e-05	0	0	0	0	0	0	0	0	3.98e-05	0	0	0	0	0	0	0	0	0	0	0	0	0	0
k__Bacteria| p__Firmicutes| c__Clostridia| o__Clostridiales| f__Peptococcaceae	0.00152023	0.001068	0.00158821	0.00234403	0.00145499	0.000106712	0.0161509	0.00381374	0.00522217	0.00114049	0.00537448	9.71e-05	0.00146015	6e-05	0.00429141	0.00403173	0.00578608	9.24e-05	0.000535406	0.00289943	4.77e-05	0.00304296	0.00470417	0.00324839	1.74e-05	3.74e-05	0.00354997	0.00155794	0	5.58e-05	6.93e-05	0.00124049	0.00114574	0.000860449	5.96e-05	0.00120214	0	0.00256926	0.000401359	1.9e-05	0	4.36e-05	0	0	0.00204111	0	0	0	2.2e-05
k__Bacteria| p__Firmicutes| c__Clostridia| o__Clostridiales| f__Peptostreptococcaceae| g__Acetoanaerobium	0	0	0	0	0	0	0	0	0	1.93e-05	0	0	0	0.00049997	0	0	0	0	0	0	0	0	0	0	0	0	0	0	0	0	0	0	0	0	0	0	0	0	0.00058866	0	0	2.18e-05	2.29e-05	0	0	0	0	0	0
k__Bacteria| p__Firmicutes| c__Clostridia| o__Clostridiales| f__Peptostreptococcaceae| g__Clostridioides	6.71e-05	1.98e-05	0.000101808	1.74e-05	2.47e-05	0	0	1.7e-05	2.98e-05	0.000270626	0	0	0.000658098	0	1.69e-05	2.18e-05	0	0.00221799	0	0	0.00272161	0	0	0	0	0	1.98e-05	0	1.89e-05	1.86e-05	0	0	0.00124284	0	1.99e-05	1.77e-05	3.66e-05	1.99e-05	0	0.000628404	0	0	2.29e-05	0	0.000993461	0	0	2.71e-05	0
k__Bacteria| p__Firmicutes| c__Clostridia| o__Clostridiales| f__Peptostreptococcaceae| g__Paeniclostridium	0.00409121	0.00676397	0.00356328	0.000208359	0.00816276	0.00190303	4.17e-05	5.11e-05	0.00277521	0.00313152	6.13e-05	7.77e-05	0.00106941	6e-05	0.000236534	4.36e-05	8.09e-05	0.00125686	0.00150707	0	4.77e-05	0.00323183	0.00121242	0	1.74e-05	0.00160793	3.97e-05	0	0	0.00193305	0.00360179	0	0.00203903	0	0.00019876	0.00143196	1.83e-05	0.00185226	0.00404035	0.00378947	0	4.36e-05	0.0022457	6.59e-05	0.000704454	0	3.42e-05	2.71e-05	0
k__Bacteria| p__Firmicutes| c__Clostridia| o__Clostridiales| f__Peptostreptococcaceae| g__Paraclostridium	2.24e-05	0	2.04e-05	0	0.000443896	0	0	0	2.98e-05	0	2.04e-05	0	2.06e-05	0	0	0	0	9.24e-05	0	0	0	0	0	0	1.74e-05	0	0.00164607	0	0	1.86e-05	0	0	0.000718516	0	1.99e-05	0.000954637	0	0	0	0	0	0	0	3.3e-05	0	0	0	0	0.00275088
k__Bacteria| p__Firmicutes| c__Clostridia| o__Clostridiales| f__Peptostreptococcaceae| g__Peptoclostridium	2.24e-05	0	4.07e-05	1.74e-05	0	0.00277452	0.00316766	0	0	0	0	0	0.000473008	2e-05	0	0	0	0	0.00279601	0	0	0	0	0	0	1.87e-05	0.000495805	0	0	0	0	0	0	0	1.99e-05	0	0	1.99e-05	0	0	0	0	0	0.00207592	0	0.00145479	0	0	0
k__Bacteria| p__Firmicutes| c__Clostridia| o__Clostridiales| f__Peptostreptococcaceae| g__Peptostreptococcus	2.24e-05	1.98e-05	0	0	4.93e-05	0	0	0	0	0	2.04e-05	0	2.06e-05	0.000779953	0	0	2.02e-05	3.7e-05	0	0	0	0	0	0	0	0	0.00138825	0	1.89e-05	1.86e-05	0	0	0	0	0	0	0	0.000179251	0	0	0	0	0	0	0	0	0	0	0
k__Bacteria| p__Firmicutes| c__Clostridia| o__Clostridiales| f__Peptostreptococcaceae| g__Proteocatella	0	0	4.07e-05	0	0	0	0	0	0	0	0	1.94e-05	0.00074036	0	1.69e-05	0	0	0	0.000674215	2.03e-05	0	0	0	0	0	0	0	0	0	0	3.46e-05	0	0	0	0	0	0	0.000219084	0.000749204	0	0	0	0	0	0	0	0	0	0
k__Bacteria| p__Firmicutes| c__Clostridia| o__Clostridiales| f__Peptostreptococcaceae| g__Romboutsia	0.00382294	0.00555753	0.00431666	0.00642439	0.00789149	0.0013339	8.34e-05	3.41e-05	0.000179046	0.00388541	0.000204353	0.00244622	0.002982	0.00321981	0.00211191	0.0136643	0.000121386	0.000314215	0.00450138	0.00156123	7.16e-05	0.00138507	0.00147915	2.19e-05	1.74e-05	0.000336543	0.00210222	0.00182349	3.77e-05	0.00628241	0.0104591	0.0021299	0.00147587	0.00199262	0.000139132	8.84e-05	9.15e-05	0.00304726	0.000187301	5.71e-05	3.24e-05	0.00237846	0	0.000131804	0.00247462	1.75e-05	0.00242515	5.43e-05	0.0022007
k__Bacteria| p__Firmicutes| c__Clostridia| o__Clostridiales| f__Peptostreptococcaceae| g__Terrisporobacter	0.000447127	9.89e-05	0.000305424	5.21e-05	0.000715166	0.0019386	0.00129207	5.11e-05	0.00256632	0.00398206	0.000122612	1.94e-05	0.00127506	0.0001	0.000337906	0	4.05e-05	3.7e-05	0	0	0	0.00184676	0.00116392	0.00243629	0	0	0.000416477	1.77e-05	0.00254482	3.72e-05	1.73e-05	2.34e-05	0.00157297	0.00115481	5.96e-05	0.00146731	0	0.00105559	0.00173922	0.000761702	0	6.55e-05	0	0.000164756	0	0	0	2.71e-05	0
k__Bacteria| p__Firmicutes| c__Clostridia| o__Clostridiales| f__Ruminococcaceae| g__Anaerotruncus	0.000469484	0.000830663	0.000325786	3.47e-05	0.000369914	0.00208089	2.08e-05	0	2.98e-05	0	2.04e-05	0	0.000411311	0.000379977	0.00165574	0	0	1.85e-05	0.000337108	0	0	0	0	0.00188758	1.74e-05	0	0.000951947	0	3.77e-05	3.72e-05	5.19e-05	0.0051258	0.00205845	0	1.99e-05	0	0	0.000298751	0	0	0	0.00240028	0	0	0.00128247	0	0	0	0
k__Bacteria| p__Firmicutes| c__Clostridia| o__Clostridiales| f__Ruminococcaceae| g__Butyricicoccus	0.000357702	0.000494442	0.000183255	1.74e-05	0	0.000302351	2.08e-05	0	0.000537137	0.00201036	0.00147134	3.88e-05	0.000143959	2e-05	0.000118267	0.00117683	0	1.85e-05	0	0	0	0	2.42e-05	0	0	0	0.000575134	0	0	1.86e-05	0	0	0.000466065	0	0	0	0	0.000418252	0.00441495	0.000761702	0	0	0	0	0.000126441	0	0	0	2.2e-05
k__Bacteria| p__Firmicutes| c__Clostridia| o__Clostridiales| f__Ruminococcaceae| g__Caproiciproducens	0	0	0	0	0	0	0	0	0	0	0	0	0	2e-05	0	0	2.02e-05	0	0	0	0	0	0.00240058	0	0	0	0	0	0	0	0	0	0	0	0	0	0	3.98e-05	0	0	0	0	0	0	0	0	0	0	0
k__Bacteria| p__Firmicutes| c__Clostridia| o__Clostridiales| f__Ruminococcaceae| g__Faecalibacterium| s__bacterium_ic1379	6.71e-05	1.98e-05	0	0	0.000221948	1.78e-05	0	0	0	0	2.04e-05	0	0.000699229	2e-05	0	0	0	1.85e-05	0	0	0	0	0	0	0	0	0	0	0	0	0	0	1.94e-05	0	0	0	0	0	2.68e-05	0.000818829	0	0	0	0	0	0	1.71e-05	5.43e-05	0
k__Bacteria| p__Firmicutes| c__Clostridia| o__Clostridiales| f__Ruminococcaceae| g__Faecalibacterium	0.00248156	0.00156244	0.00136423	0.000190995	0.00231813	0.00391278	4.17e-05	0.000102154	0.000208887	0.019891	0.0020844	0.000194145	0.00279692	0.0135792	0.00054065	0.00470732	0.000101155	0.000499048	0.00874497	4.06e-05	9.55e-05	0.00277014	0.00235208	0.0124668	0.0119435	0.000130878	0.0115622	0.00159334	0.0185866	0.00171	0.000155847	0	0.00860278	0.00523062	0.00518763	0.00196231	0.00347883	0.0068912	0.00856233	0.00590319	0.00191109	0.00696081	0.00295607	0.00210887	0.00471443	3.51e-05	0.00990556	0.00355534	0.000264085
k__Bacteria| p__Firmicutes| c__Clostridia| o__Clostridiales| f__Ruminococcaceae| g__Flavonifractor	2.24e-05	1.98e-05	0.000264701	0	2.47e-05	0	0	1.7e-05	2.98e-05	0.000386608	0	1.94e-05	8.23e-05	0.00049997	1.69e-05	0	8.09e-05	0	0	2.03e-05	0	0	0.00201261	2.19e-05	3.48e-05	0	5.95e-05	0	1.89e-05	0	0	2.34e-05	1.94e-05	0	0	1.77e-05	0	0.000239001	0	0	0	0.00135289	0	0	0	1.75e-05	0	0	2.2e-05
k__Bacteria| p__Firmicutes| c__Clostridia| o__Clostridiales| f__Ruminococcaceae| g__Fournierella	0.00118489	0.000692219	0.00063121	1.74e-05	0.000517879	0	0	0	0	3.87e-05	2.04e-05	0	0.00018509	2e-05	0.0054234	0	0	1.85e-05	1.98e-05	2.03e-05	0	2.1e-05	0	0	0	0	0.00232037	0	3.77e-05	0	1.73e-05	0	0	0	0	0	0	0.000338585	0	0	0	0	0	0	0.000487699	0	0	2.71e-05	0
k__Bacteria| p__Firmicutes| c__Clostridia| o__Clostridiales| f__Ruminococcaceae| g__GCA-900066225	0	0	4.07e-05	0	2.47e-05	0	0	0	2.98e-05	1.93e-05	0	0	0.000493573	0	0	0	0	0	0	0	0	0	0	0	0	0	1.98e-05	0	3.77e-05	1.86e-05	0.00292646	0	0	0	0	0.00134356	0	0	0	0	0	0	0	0	0	1.75e-05	0	0	0
k__Bacteria| p__Firmicutes| c__Clostridia| o__Clostridiales| f__Ruminococcaceae| g__Intestinimonas	0.011357	0.00969107	0.0110564	0.00413245	0.0098397	0.00650944	0.000291758	0.00211118	0.00656501	0.00106317	0.00958414	0.00434884	0.00277635	0.00357978	0.00305805	0.000130759	0.00950859	0.004972	0.00360903	4.06e-05	2.39e-05	0.00155296	0.00169738	4.39e-05	1.74e-05	1.87e-05	0.00206255	0.00217757	0.00148919	0.000223044	0.000190479	0	0.00693271	0.00151711	0.000258388	0.00146731	0	0.00300743	0.00652878	0.00929276	0	0.0060007	0.00284149	0.000362462	0.00511181	1.75e-05	0.00322785	0.00521088	4.4e-05
k__Bacteria| p__Firmicutes| c__Clostridia| o__Clostridiales| f__Ruminococcaceae| g__Negativibacillus	0	1.98e-05	0	0	0	0	0	0	0	0.000599242	2.04e-05	0	0	0.000539968	0	0	0	1.85e-05	0	2.03e-05	0	0	0	0	0	0	0	0	0	0	0	0	1.94e-05	0	1.99e-05	0	0	0.000219084	0	0	0	0	0	0	0	0	0	0	0
k__Bacteria| p__Firmicutes| c__Clostridia| o__Clostridiales| f__Ruminococcaceae| g__Oscillibacter	0.00274983	0.00326332	0.00368545	0.00748355	0.00387176	5.34e-05	0.0084193	0.0161233	0.00635612	0.00568314	0.00715235	0.0161528	0.00359897	0.000719957	0.00321011	0.00322538	0.00329766	0.00632128	0.00168554	0.00415653	0.00413016	0.000965352	0.000169738	0.00320449	0	1.87e-05	0.00317315	0.00309817	1.89e-05	7.43e-05	0.000103898	2.34e-05	0.00168948	0.00516269	0.0035578	8.84e-05	3.66e-05	0.00372443	0.00398684	0.00199947	0	6.55e-05	0.00197071	0.00326216	0.00252881	0.00390865	0.00368897	0.00010856	0.000110035
k__Bacteria| p__Firmicutes| c__Clostridia| o__Clostridiales| f__Ruminococcaceae| g__Ruminiclostridium	0.00380058	0.00727819	0.00356328	0.000104179	0.00288533	0.000391278	0.000125039	0.00420533	0.00107427	0.00106317	0.00200266	0.000194145	0.000863753	0.000119993	0.00476448	6.54e-05	0	0.000147866	0.0021218	2.03e-05	0	2.1e-05	0.000800194	6.58e-05	3.48e-05	1.87e-05	0.00230054	0.00210675	0.000131953	1.86e-05	0.000103898	2.34e-05	0.002408	0.000883092	9.94e-05	0.00150267	0	0.00103567	0.00642175	0.00325627	0.000404891	6.55e-05	0	0.000131804	0.00596077	1.75e-05	0	8.14e-05	6.6e-05
k__Bacteria| p__Firmicutes| c__Clostridia| o__Clostridiales| f__Ruminococcaceae| g__Ruminiclostridium_5| s__Clostridiaceae_bacterium_SL-2013-8	0.000178851	0.000316443	0.000162893	0	0.00027127	3.56e-05	0.00310514	0	2.98e-05	0.00560582	6.13e-05	1.94e-05	0.012874	0.000519969	1.69e-05	6.54e-05	4.05e-05	0	0.00148724	0.00143958	2.39e-05	0	2.42e-05	0	0.000486779	0	0.00190389	0	0	3.72e-05	5.19e-05	0	3.88e-05	0	1.99e-05	0.0020507	1.83e-05	0.0082057	0.00165895	0.00133298	0	0.00187658	0	0	1.81e-05	0	0	0.0001357	0.00222271
k__Bacteria| p__Firmicutes| c__Clostridia| o__Clostridiales| f__Ruminococcaceae| g__Ruminiclostridium_5| s__Clostridium_sp	0.000201207	0.000177999	8.14e-05	0.0116507	0.000665845	0	2.08e-05	0	2.98e-05	0	0.000980893	1.94e-05	0.000390746	2e-05	0.000270325	4.36e-05	2.02e-05	1.85e-05	0	4.06e-05	0	0	0	0	0	0	0	0.0032398	0	0	6.93e-05	0	0	6.79e-05	0	1.77e-05	0	0.000298751	0.00211383	0	0	0	0	0	0.000794769	0	0	0	0
k__Bacteria| p__Firmicutes| c__Clostridia| o__Clostridiales| f__Ruminococcaceae| g__Ruminiclostridium_5	0.00125196	0.00148333	0.00109953	0.017641	0.00125771	0.00661616	0.0136918	0.015272	0.00373012	0.0115982	0.020844	0.00879475	0.0062108	0.00551967	0.000760289	0.00780194	0.0112485	0.0131046	0.00388665	0.0132603	0.00339007	0.00444901	0.00584384	0.00406049	0.00262513	0.000130878	0.00101144	0.000141631	0.000113103	0.00394045	0.00173163	0.00175541	0.000135936	0.00310214	0.000238512	0.00256338	0.00468727	0.0121094	0.0124154	0.0015234	0.000356304	0.00135289	0.00623296	0.00171346	0.00140891	0	0.00385975	0.00561798	0.0107835
k__Bacteria| p__Firmicutes| c__Clostridia| o__Clostridiales| f__Ruminococcaceae| g__Ruminiclostridium_6	0.00140845	0.000593331	0.00111989	1.74e-05	0.000986436	0	2.08e-05	1.7e-05	5.97e-05	0.000328617	0	5.82e-05	0.000534704	0.00181989	0.00515307	6.54e-05	4.05e-05	0	0.00604811	0.000243309	0.000119369	0.000545634	0.00133366	0.000131692	1.74e-05	7.48e-05	0.00345081	0.000778968	1.89e-05	3.72e-05	0	0.00121709	0.00394213	0.00106424	1.99e-05	0.00335891	1.83e-05	0.000677169	0.00029433	1.9e-05	0	0	0	0	0.000325133	1.75e-05	0	0	2.2e-05
k__Bacteria| p__Firmicutes| c__Clostridia| o__Clostridiales| f__Ruminococcaceae| g__Ruminiclostridium_9	0.00811536	0.00945374	0.00834827	0.00883788	0.00581997	0.00136947	0.000104199	0.00313271	0.000179046	0.00249362	0.0117912	0.00328104	0.00324936	0.00435974	0.00354802	0.0025498	0.00159825	0.00711606	0.00259771	0.00612328	0.000143243	0.00287507	0.00160039	0.00204122	1.74e-05	5.61e-05	0.00220138	0.00483314	7.54e-05	0.000130109	0.000173163	4.68e-05	0.00201961	0.000724588	0.00234536	0.000141428	0.00335067	0.00366468	0.00396008	0.00849297	0.000437282	0.0025312	2.29e-05	0.000263609	0.00178823	1.75e-05	0.00476491	0.00018998	0.0111576
k__Bacteria| p__Firmicutes| c__Clostridia| o__Clostridiales| f__Ruminococcaceae| g__Ruminococcaceae_NK4A214_group	0.00145316	0.00136466	0.00118097	3.47e-05	0.00103576	3.56e-05	2.08e-05	0.00171959	5.97e-05	1.93e-05	0	0	0.000329049	0.00049997	0.00241603	6.54e-05	0	5.54e-05	0.00188384	8.11e-05	0.000119369	0.00138507	0.00014549	8.78e-05	0	0.000243059	0	3.54e-05	0	3.72e-05	8.66e-05	0.00578116	0.00118458	0	0.00232549	0	0	0.000139417	0.000508388	0.000875957	1.62e-05	4.36e-05	0	0.00263609	5.42e-05	0	0	0	0.00037412
k__Bacteria| p__Firmicutes| c__Clostridia| o__Clostridiales| f__Ruminococcaceae| g__Ruminococcaceae_UCG-002	4.47e-05	0	2.04e-05	0	2.47e-05	3.56e-05	2.08e-05	1.7e-05	0	0.00166241	6.13e-05	0.00293158	0.000473008	0.000979941	0.000152058	4.36e-05	2.02e-05	0	1.98e-05	2.03e-05	0	0.00207761	0	2.19e-05	0.00297283	0	0.00307399	0	0	0.000130109	3.46e-05	0.00641311	1.94e-05	0.0010416	3.98e-05	0	0	0	0.00139138	0	0.000534456	2.18e-05	0	0	0.000397384	1.75e-05	0	0	0
k__Bacteria| p__Firmicutes| c__Clostridia| o__Clostridiales| f__Ruminococcaceae| g__Ruminococcaceae_UCG-004	0.000693047	0.000969107	0.000814465	3.47e-05	0.000986436	1.78e-05	0	1.7e-05	0	0.000193304	2.04e-05	5.82e-05	0.000431877	0.000439974	0.00777185	6.54e-05	0.000141617	0.000129383	0.000753535	0	7.16e-05	0.000125916	4.85e-05	2.19e-05	1.74e-05	0.0017388	0.00404577	0	1.89e-05	0	5.19e-05	0.000702165	0.00124284	0.00147182	5.96e-05	3.54e-05	0	3.98e-05	2.68e-05	0.000190425	0	0	0	0	0.000939272	0	0	0	0
k__Bacteria| p__Firmicutes| c__Clostridia| o__Clostridiales| f__Ruminococcaceae| g__Ruminococcaceae_UCG-005	0.00438185	0.00181955	0.00226014	0.000711892	0.00184957	0.00161847	4.17e-05	8.51e-05	5.97e-05	0.00378876	6.13e-05	0.00446533	0.00108997	0.000279983	0.000827871	6.54e-05	6.07e-05	0.00170046	0.000277618	0.0035077	0.000358106	0.00117521	0.00147915	0.000329229	0.00332053	0.00041133	0.000614799	0.00221298	3.77e-05	3.72e-05	0.000138531	0.0145348	0.00534032	0.000928379	0.00250437	0.00457872	9.15e-05	0.000458085	2.68e-05	0.00264691	0.000793587	0.000109104	4.58e-05	3.3e-05	0.0053105	3.51e-05	3.42e-05	8.14e-05	0.000330106
k__Bacteria| p__Firmicutes| c__Clostridia| o__Clostridiales| f__Ruminococcaceae| g__Ruminococcaceae_UCG-009	4.47e-05	0.000217555	0	0	2.47e-05	0	0	0	2.98e-05	0	2.04e-05	0	0	0	1.69e-05	0	0	0	0	2.03e-05	0	0	0	0	0	0	0	0	1.89e-05	0	0	0	0	0	0	0	0	0	2.68e-05	0	0	0	0	0	0	0	0	0	0
k__Bacteria| p__Firmicutes| c__Clostridia| o__Clostridiales| f__Ruminococcaceae| g__Ruminococcaceae_UCG-010	2.24e-05	0	0	0	2.47e-05	0	0	0	0	1.93e-05	0	0	0.000102828	0.000239986	0	0	0	1.85e-05	0	0	2.39e-05	0	0	0	0	0	0.00113044	0	0	0	0	0	0	0	0	0	1.83e-05	0.000258918	0	1.9e-05	0	0	0	0	0.00074058	0	0	2.71e-05	2.2e-05
k__Bacteria| p__Firmicutes| c__Clostridia| o__Clostridiales| f__Ruminococcaceae| g__Ruminococcaceae_UCG-013	0.000581265	0.00100866	0.00103844	6.95e-05	0.00138101	0	2.08e-05	0	2.98e-05	0.0017784	4.09e-05	1.94e-05	0.000781491	6e-05	0.000321011	2.18e-05	6.07e-05	1.85e-05	1.98e-05	0	2.39e-05	0.000230845	0	0	0	1.87e-05	0.00202289	0	0.00363815	0	0	0	0.00198078	0.00176618	1.99e-05	1.77e-05	0	0.00137426	0.000856233	0.000133298	0	0	0	3.3e-05	0.000903147	0	0	5.43e-05	2.2e-05
k__Bacteria| p__Firmicutes| c__Clostridia| o__Clostridiales| f__Ruminococcaceae| g__Ruminococcaceae_UCG-014	0.00413593	0.00498398	0.00395016	0.0115292	0.00266338	0.00908832	0.0145671	0.0160211	0.00972815	0.0113469	0.027322	0.0111051	0.0113316	0.0110193	0.0224201	0.014645	0.0177831	0.00487958	0.0129687	0.0104826	0.00508511	0.0174183	0.0128274	0.0046092	0.00495471	0.00138357	0.00983678	0.00748871	0.00810571	0.000408914	0.00398275	0.00503218	0.0114574	0.00167561	0.00252425	0.0115087	0.00153801	0.00908204	0.0176866	0.00769319	0.000923152	0.00466963	0.00708082	0.00125214	0.0136194	0.00136715	1.71e-05	0.00249688	0.00669014
k__Bacteria| p__Firmicutes| c__Clostridia| o__Clostridiales| f__Ruminococcaceae| g__Ruminococcus_1| s__Ruminococcus_flavefaciens	0.000223564	1.98e-05	0.000142531	0	2.47e-05	0	0	0	0	0	2.04e-05	1.94e-05	0.000143959	2e-05	1.69e-05	0	0	1.85e-05	0	2.03e-05	0	0.00123817	0	0	0	0	0	0	7.54e-05	0	1.73e-05	0	0	0	0	0	0	0	5.35e-05	0.000133298	6.48e-05	2.18e-05	0	0	1.81e-05	0	0	0	0
k__Bacteria| p__Firmicutes| c__Clostridia| o__Clostridiales| f__Ruminococcaceae| g__Ruminococcus_1	0.000536553	0.000197777	0.000366509	1.74e-05	7.4e-05	0	0	0	2.98e-05	3.87e-05	0	0	2.06e-05	0.000299982	0.000405488	0	2.02e-05	0	1.98e-05	0	2.39e-05	0	0	2.19e-05	0	0	0	0	0	0	0	0	0.000582581	0.00133596	0	0	0	0.000517835	0	0	0	2.18e-05	0	0	0.000180629	0	0	0	0
k__Bacteria| p__Firmicutes| c__Clostridia| o__Clostridiales| f__Ruminococcaceae| g__Ruminococcus_2	0.000156495	0.000375776	2.04e-05	0	0.000197287	0	2.08e-05	1.7e-05	0.00304378	0.00098585	2.04e-05	1.94e-05	0.00331105	0.00227986	0.000236534	0.000108966	2.02e-05	5.54e-05	0.000832854	0.000101379	0	0	2.42e-05	0	0	1.87e-05	1.98e-05	0	1.89e-05	1.86e-05	5.19e-05	0	0.00246626	0	1.99e-05	0	0	0.00254934	0.000374602	3.81e-05	0	2.18e-05	2.29e-05	0	0	0	0	5.43e-05	4.4e-05
k__Bacteria| p__Firmicutes| c__Clostridia| o__Clostridiales| f__Ruminococcaceae| g__Saccharofermentans| s__Clostridiales_bacterium_Firm_14	0.000312989	0.000158222	0.000305424	1.74e-05	0.000369914	0	0	0	0	1.93e-05	0	0	0	0.00109993	1.69e-05	0	0	0	0	0	0	0	0	0	0	0	0	0	0	1.86e-05	0	0	0	0	1.99e-05	0	0	1.99e-05	0	0	0	0	0	0.001351	0	0	0	0	0
k__Bacteria| p__Firmicutes| c__Clostridia| o__Clostridiales| f__Ruminococcaceae| g__Subdoligranulum	0.000648334	0.000810886	0.000814465	0.00220513	0.000591862	0	2.08e-05	3.41e-05	0.00170093	0.00782881	2.04e-05	0.000116487	0.00129563	0.00199988	0.00170643	0.00161269	0.000101155	0.00207013	7.93e-05	0	2.39e-05	0.00102831	0.00242483	4.39e-05	0.0046244	5.61e-05	0.00208238	0	0.00486343	1.86e-05	5.19e-05	0.00220012	0.00132052	0.00287571	0.0034783	0.000106071	0	0.00207134	0.000695689	0.00129489	0.000129565	0.00220389	2.29e-05	6.59e-05	0.000379322	3.51e-05	0	0.0018998	4.4e-05
k__Bacteria| p__Firmicutes| c__Clostridia| o__Clostridiales| f__Ruminococcaceae| g__UBA1819	0.00163201	0.00189866	0.0012217	0.00272603	0.00155364	7.11e-05	0.00362613	0.00427343	0.00674405	0.000753885	0.0024318	0.00017473	0.00540874	0.000979941	0.00192607	0.00196138	0.00236703	0.00208861	1.98e-05	0.000973236	0.00744861	0.000902394	0.00453443	0	0	0.00435636	0.000852785	3.54e-05	0	0.00351295	0.000865816	0.00100644	0.000135936	0.00108688	5.96e-05	3.54e-05	0	0.0033261	0.00203355	5.71e-05	0	4.36e-05	0	6.59e-05	0.00283588	1.75e-05	0	0.00010856	0.00253081
k__Bacteria| p__Firmicutes| c__Clostridia| o__Clostridiales| f__Ruminococcaceae| g__[Eubacterium]_coprostanoligenes_group	0.000670691	0.000969107	0.000305424	0.000677166	0.00135635	8.89e-05	0	0.00313271	0.00292441	0.00239697	0.00226831	7.77e-05	0.00174807	0.0016399	0.00135162	8.72e-05	0.0020231	7.39e-05	0.00275635	0.00150041	0.000262611	0.00421817	0.00029098	0.0015364	0.00321622	0.000392633	0.00118993	0.00106223	3.77e-05	9.29e-05	0.00322084	0.00461088	0.0055151	2.26e-05	9.94e-05	0.00210374	1.83e-05	0.00237009	0.00149841	0.0015234	0	0.00185476	0.00279566	6.59e-05	0.00686391	1.75e-05	5.12e-05	2.71e-05	8.8e-05
k__Bacteria| p__Firmicutes| c__Clostridia| o__Clostridiales| f__Ruminococcaceae	0.0159401	0.0134291	0.0140902	0.000295175	0.0119112	0.00677623	0.0107742	0.00967055	0.00459551	0.00728756	0.0179422	0.0109109	0.0171311	0.016419	0.0167433	0.012749	0.00882073	0.0087241	0.0100339	0.00452149	0.00558646	0.00801662	0.0151552	0.00515792	0.00396377	5.61e-05	0.00961863	0.0078782	0.00565515	0.0175833	0.0091257	0.00243417	0.00664142	0.00221905	0.00693672	0.0076371	0.00580416	0.012209	0.0159206	0.0105115	0.000858369	0.00971022	6.87e-05	0.0164426	0.00769481	0.00155995	0.00968354	0.0119959	0.018662
k__Bacteria| p__Firmicutes| c__Clostridia| o__Clostridiales| f__Syntrophomonadaceae| g__Syntrophomonas	2.24e-05	0	0	3.47e-05	0	0	0	1.7e-05	2.98e-05	7.73e-05	2.04e-05	0	2.06e-05	0	0	0	0	0	3.97e-05	0.00478508	0	0	2.42e-05	0	1.74e-05	0	0	0	0	0	0	0	1.94e-05	2.26e-05	3.98e-05	0	0	1.99e-05	2.68e-05	0	0	2.18e-05	0	0	0	1.75e-05	0	0	0
k__Bacteria| p__Firmicutes| c__Clostridia| o__Clostridiales	0	0	0	0	9.86e-05	0	0	3.41e-05	2.98e-05	0	0	0	0	0	0	2.18e-05	0	0	0	0	0	0	2.42e-05	0	1.74e-05	0	0	0	3.77e-05	1.86e-05	0	0	0	0	0	1.77e-05	0	0.000398335	0	0	0	0	0	3.3e-05	0	0	0	5.43e-05	0.00354313
k__Bacteria| p__Firmicutes| c__Clostridia| o__MBA03	0	0	0	3.47e-05	0.000591862	0	0	5.11e-05	8.95e-05	3.87e-05	2.04e-05	0	0.000205656	0	0	0	0	0	0	0.000385239	0	0	4.85e-05	0	0	0	0	0	1.89e-05	0	0	2.34e-05	0	0	1.99e-05	0	0	0	2.68e-05	0	0	4.36e-05	2.29e-05	0	0	0	0	0	0
k__Bacteria| p__Firmicutes| c__Clostridia| o__Thermoanaerobacterales| f__Family_III| g__Tepidanaerobacter	0	0	0	0	0	0	0	0	0	1.93e-05	0.00333095	0	6.17e-05	0	1.69e-05	0	0	1.85e-05	0	0	0	0.00092338	0	0	0	0	0	0	0	1.86e-05	5.19e-05	0	0	0	0	0	0.00615204	0	0	0	0	0	0	0	0	0	0	0	0
k__Bacteria| p__Firmicutes| c__Clostridia| o__Thermoanaerobacterales| f__SRB2	0	0	0	0	0	0	0	0	2.98e-05	3.87e-05	0	0	0	0	0	0	0	0	0	0	0	0	0	0	0	0	1.98e-05	0	0	0	0	0	1.94e-05	0	0	0	0	0	0	0	0	0	0	0	0	0	0	0	0
k__Bacteria| p__Firmicutes| c__Erysipelotrichia| o__Erysipelotrichales| f__Erysipelotrichaceae| g__Allobaculum	0.000871898	0.000731775	0.00164929	0.000468807	0.000295931	0.00393057	4.17e-05	3.41e-05	0.00149205	0.00442666	0.000122612	0.00232973	0.00156298	0.0016599	3.38e-05	2.18e-05	4.05e-05	0.000720847	0.000495746	0.00263585	0	0.0010493	9.7e-05	2.19e-05	3.48e-05	1.87e-05	0.00212205	1.77e-05	0	1.86e-05	5.19e-05	0	5.83e-05	0.00378145	0.00141119	3.54e-05	1.83e-05	0	0.000160544	0.000704574	0.000194348	0	2.29e-05	3.3e-05	0.000975398	0	0.00597749	0	0.000682218
k__Bacteria| p__Firmicutes| c__Erysipelotrichia| o__Erysipelotrichales| f__Erysipelotrichaceae| g__Breznakia	0.000715404	0.00104822	0.00103844	5.21e-05	0.000197287	1.78e-05	0.00666875	1.7e-05	0.00199934	0.00243563	0.00102176	0	0.00804113	0.0016599	1.69e-05	6.54e-05	0	3.7e-05	0	0	0.000167116	2.1e-05	0	6.58e-05	0.00585873	1.87e-05	7.93e-05	0	1.89e-05	7.43e-05	3.46e-05	0	0.000174774	2.26e-05	0.00270313	5.3e-05	0	0.00665219	0.00133786	0.000742659	0	0.000130924	0.00272692	0	0.000505762	0	0	0.00016284	4.4e-05
k__Bacteria| p__Firmicutes| c__Erysipelotrichia| o__Erysipelotrichales| f__Erysipelotrichaceae| g__Dubosiella	0.0301811	0.0269966	0.025676	0.00177105	0.019926	0.00167182	0.000166719	0.000510769	0.00232759	0.00359545	0.0013896	0.00034946	0.00425707	0.00295982	0.000321011	0.00682125	0.00145663	0.00245827	0.00890361	0.00135848	0.00257837	0.00209859	0.00511639	0.00390685	0.00010431	1.87e-05	0.00107094	0.00784279	0.000263907	0.000501849	0.0026494	0.0038151	0.00897174	0.00283042	0.00433296	0.0041014	0	0.00470035	0.00462901	0.0136345	0.000242935	0.00344767	4.58e-05	0.00477791	0.00424479	0	0.00602873	0.00645932	0.00510563
k__Bacteria| p__Firmicutes| c__Erysipelotrichia| o__Erysipelotrichales| f__Erysipelotrichaceae| g__Erysipelatoclostridium| s__[Clostridium]_spiroforme_DSM_1552	0	1.98e-05	0	0	0	0	0	0	0	0	6.13e-05	0	0.000246787	0	0	0	0	0.00351182	0	0	0	0	0	0	0	0	0	0	1.89e-05	0	1.73e-05	0	0	0	0	0	0	0	0	1.9e-05	0	0	0	0	0	0	0	0	0
k__Bacteria| p__Firmicutes| c__Erysipelotrichia| o__Erysipelotrichales| f__Erysipelotrichaceae| g__Erysipelatoclostridium	0.00489604	0.00421265	0.00515149	0.00255239	0.00438964	7.11e-05	0.000104199	0.00255384	0.00543105	0.019427	0.000306529	0.00017473	0.0596812	0.0082595	0.000270325	0.0019178	0.000182079	0.0054156	0.0017252	0.00176399	0.0019099	0.000818451	0.00138215	0.00296306	8.69e-05	3.74e-05	0.00452175	0.00315128	0.00576825	0.00513002	0.000294377	2.34e-05	0.00384503	0.000113217	0.00252425	0.00337659	0	0.0386385	0.0146362	0.00203755	8.1e-05	0.00506241	0.00423933	0.00425069	0.0100791	0.00443447	0.00187864	0.00222548	0.000660211
k__Bacteria| p__Firmicutes| c__Erysipelotrichia| o__Erysipelotrichales| f__Erysipelotrichaceae| g__Erysipelothrix	0	0	0	0	0	0	0	0	0	0	0	0	6.17e-05	0	0	0	0	0	0	0	0	0	0	0	0	0	0.00124943	0	0	0.000130109	6.93e-05	0	0	0	3.98e-05	0	0	9.96e-05	0	0	0	0	0	0	0	0	0	0	0
k__Bacteria| p__Firmicutes| c__Erysipelotrichia| o__Erysipelotrichales| f__Erysipelotrichaceae| g__Erysipelotrichaceae_UCG-003	2.24e-05	0	0.000142531	0	7.4e-05	0	4.17e-05	0	2.98e-05	0.000715225	0	0	0	0	0	0	0	0	0.000515576	0	0	4.2e-05	0.000484966	2.19e-05	0	0	0	0.00336373	0	0	0	0	0	0.000792519	0	1.77e-05	0	0	0	3.81e-05	0	0	0	0	0	0	0.00259594	0	0
k__Bacteria| p__Firmicutes| c__Erysipelotrichia| o__Erysipelotrichales| f__Erysipelotrichaceae| g__Faecalibaculum	0.0186676	0.0176615	0.0185291	0.00498324	0.0148212	0.000124498	0.00429301	0.0021963	0.00375996	0.00894997	0.0090937	0.00467888	0.00384576	0.00301982	0.000101372	0.0132502	0.00740456	0.00367817	0.00232009	0.00624493	0.00257837	0.00302197	0.00298254	0.0039727	0.000121695	0.000542208	0.000991611	3.54e-05	0.000301608	0.000167283	0.00633777	0.00524283	0.00297116	0.0010416	0.00407458	0.0100237	0	0.0104563	0.00778637	0.00437978	0	0.000545518	0.00421641	0.00253724	0.0045338	0	0	0.00010856	0.000176056
k__Bacteria| p__Firmicutes| c__Erysipelotrichia| o__Erysipelotrichales| f__Erysipelotrichaceae| g__Holdemanella	4.47e-05	0	0	1.74e-05	0	0.00398392	4.17e-05	0	0	0	4.09e-05	1.94e-05	0.000452442	6e-05	0	0	0	1.85e-05	1.98e-05	0	0	0	0	0	0	0	0	0	0	0	0	0	0.00306826	0.00122274	0	5.3e-05	0	0	0.000321087	0.00100925	0	0	0	0	0.000397384	0	0	0	2.2e-05
k__Bacteria| p__Firmicutes| c__Erysipelotrichia| o__Erysipelotrichales| f__Erysipelotrichaceae| g__Holdemania	4.47e-05	0	2.04e-05	0	2.47e-05	0	4.17e-05	0	0	1.93e-05	0	0	0.000164524	0	1.69e-05	0	0	0	0	0	0	0	2.42e-05	0	0	0	1.98e-05	0	0	1.86e-05	3.46e-05	0	0.00112632	0	0	5.3e-05	0	0	0	0	0	2.18e-05	0	3.3e-05	0	0	0	0	0
k__Bacteria| p__Firmicutes| c__Erysipelotrichia| o__Erysipelotrichales| f__Erysipelotrichaceae| g__Ileibacterium	2.24e-05	0	6.11e-05	0	0	0	0	0	0	0	0	1.94e-05	6.17e-05	2e-05	0	0	0.00184102	0	0.000892344	0	0	4.2e-05	0	0	0	0	0	1.77e-05	0	0	0	0	0.00106806	0.000837805	1.99e-05	0	0	0.000239001	0	7.62e-05	0	0	0	0	0.00213143	0	0	0	2.2e-05
k__Bacteria| p__Firmicutes| c__Erysipelotrichia| o__Erysipelotrichales| f__Erysipelotrichaceae| g__Solobacterium	0	1.98e-05	0	1.74e-05	0	0	0.0024591	0	0	0	0	0	0	0	0	0.00309463	0	0	0	0.00123682	0	0	0	0.00243629	0	0	0	0	0	0	0	0	0.00326245	0	1.99e-05	0	0	1.99e-05	0	0	0	0	0	0	0	0	0	0	0
k__Bacteria| p__Firmicutes| c__Erysipelotrichia| o__Erysipelotrichales| f__Erysipelotrichaceae| g__Turicibacter	0.000402414	0.00025711	0.000386871	5.21e-05	0.000443896	0.0165404	2.08e-05	3.41e-05	0.00110411	0.00409804	0.00210483	3.88e-05	0.00074036	0.0032998	0.00219639	0.00237545	2.02e-05	5.54e-05	3.97e-05	6.08e-05	4.77e-05	0.00102831	2.42e-05	0	1.74e-05	0.000261756	0	1.77e-05	1.89e-05	1.86e-05	1.73e-05	2.34e-05	0.00262161	0.00242284	3.98e-05	0.0063996	3.66e-05	0.000278834	2.68e-05	0	1.62e-05	2.18e-05	4.58e-05	0.00467906	0.00030707	0	0	0	4.4e-05
k__Bacteria| p__Firmicutes| c__Erysipelotrichia| o__Erysipelotrichales| f__Erysipelotrichaceae| g__[Anaerorhabdus]_furcosa_group	0.000670691	0.00229421	0.000305424	3.47e-05	0.000739827	3.56e-05	0.00593936	0.000136205	5.97e-05	0.000173974	6.13e-05	9.71e-05	0.0187352	0.0082795	5.07e-05	8.72e-05	6.07e-05	9.24e-05	1.98e-05	0.00977291	2.39e-05	4.2e-05	2.42e-05	0	3.48e-05	0	0.00162624	0	9.43e-05	0.000223044	8.66e-05	0	0.00145645	2.26e-05	0.000159008	8.84e-05	0	0.0124081	0.00240816	0.000856914	0	6.55e-05	0.00481221	0	3.61e-05	0	0	0.00032568	0.000154049
k__Bacteria| p__Firmicutes| c__Erysipelotrichia| o__Erysipelotrichales| f__Erysipelotrichaceae	0.00214621	0.00365887	0.0020158	1.74e-05	0.00118372	8.89e-05	4.17e-05	5.11e-05	0.00316314	3.87e-05	0	5.82e-05	0.00296144	0.00307982	0.0025343	8.72e-05	2.02e-05	1.85e-05	1.98e-05	0.00127737	0.0020054	0.000377747	0	0.000614561	0.00455486	0	0.00202289	1.77e-05	3.77e-05	0.00219327	3.46e-05	2.34e-05	0.000174774	0	5.96e-05	0.00190927	0	0.00376427	5.35e-05	0.00335149	0.000161956	0.00418958	0	0.00108739	0.000559951	0	0	0.0001357	0.00365317
k__Bacteria| p__Firmicutes| c__Limnochordia| o__Limnochordales| f__Limnochordaceae	0	0	0	0	0	0	0	0	0	0	0	0	0.00018509	2e-05	0	0	0	0	0	0	0	2.1e-05	0	0	0	0	0	0	1.89e-05	0	1.73e-05	0	0	0	0	0	0	0	0	0	0	0	0	0	0	0	0	0	0
k__Bacteria| p__Firmicutes| c__Negativicutes| o__Selenomonadales| f__Acidaminococcaceae| g__Acidaminococcus	4.47e-05	0	0	0	2.47e-05	0	0	0.00527794	2.98e-05	0	2.04e-05	0	0	0	0	0	0	0	0	0	0	0	0	0	0	0	0.00281618	0	0	0	0	0	0	0	3.98e-05	0	1.83e-05	0	0	0	0	4.36e-05	0	0	0	0	0	0	0
k__Bacteria| p__Firmicutes| c__Negativicutes| o__Selenomonadales| f__Acidaminococcaceae| g__Phascolarctobacterium| s__Ruminococcus_sp	0.000111782	0	0	0	2.47e-05	1.78e-05	0	0	8.95e-05	3.87e-05	0.00177787	1.94e-05	0.000987147	0.00113993	0.00028722	2.18e-05	4.05e-05	7.39e-05	1.98e-05	0	0	0	0.00014549	0	1.74e-05	0	0	0	0.00590021	3.72e-05	1.73e-05	0.00472791	0.00301	0	1.99e-05	1.77e-05	0	0	0.00131111	1.9e-05	0	0.00434232	0	3.3e-05	0.000234818	0	0	0	2.2e-05
k__Bacteria| p__Firmicutes| c__Negativicutes| o__Selenomonadales| f__Acidaminococcaceae| g__Phascolarctobacterium	0.00234742	0.000909774	0.00101808	3.47e-05	0.00108508	3.56e-05	0	0	2.98e-05	0.00144978	8.17e-05	3.88e-05	0.000596401	6e-05	0.000473069	4.36e-05	8.09e-05	1.85e-05	0.000257788	0.000121655	0.000358106	0.00165789	4.85e-05	0.000197537	3.48e-05	0.000130878	0.00136842	0.000106223	7.54e-05	3.72e-05	5.19e-05	2.34e-05	0.00287406	0	0	0.00162642	3.66e-05	9.96e-05	0.000668932	0.00163766	0.000242935	2.18e-05	2.29e-05	6.59e-05	0.000559951	5.26e-05	0.00011955	0	2.2e-05
k__Bacteria| p__Firmicutes| c__Negativicutes| o__Selenomonadales| f__Acidaminococcaceae| g__Succiniclasticum	4.47e-05	1.98e-05	2.04e-05	1.74e-05	0.00027127	0	0	0	0	0	0	0	0	0	0.000337906	0	2.02e-05	1.85e-05	1.98e-05	0	0	0	0	0	0	0	0.00168574	0	0	0	0	0.0164541	1.94e-05	0	0	0	0	0.000199167	0	0	0	0	0	0	0.000487699	1.75e-05	0	2.71e-05	0
k__Bacteria| p__Firmicutes| c__Negativicutes| o__Selenomonadales| f__Veillonellaceae| g__Dialister	2.24e-05	0	4.07e-05	0	2.47e-05	0	0	0	0	0.000463929	0.00159395	0	0.000431877	0	0.000219639	6.54e-05	6.07e-05	3.7e-05	0	0	0	2.1e-05	0	0.00226071	0.00260774	0	0	0.00127468	0	0	1.73e-05	0	0	0	1.99e-05	1.77e-05	0	1.99e-05	0.00058866	0	0.000161956	0	0	0	0	0	0	0	2.2e-05
k__Bacteria| p__Firmicutes| c__Negativicutes| o__Selenomonadales| f__Veillonellaceae| g__Megamonas	0.000134138	0.000494442	6.11e-05	0.00579932	0.000517879	0	2.08e-05	3.41e-05	5.97e-05	0.00220367	0.000980893	0	0.000843188	0.00621963	0.0010813	0.00150373	0.00784964	0.000369665	0.00420393	2.03e-05	0	0.00010493	0.0028613	0	0.00512856	1.87e-05	7.93e-05	0.00182349	7.54e-05	5.58e-05	0.00567975	4.68e-05	0.00196136	0.00160768	7.95e-05	1.77e-05	1.83e-05	0.00370451	8.03e-05	0.00380851	3.24e-05	4.36e-05	0	0.00523923	0	0	0	8.14e-05	6.6e-05
k__Bacteria| p__Firmicutes| c__Negativicutes| o__Selenomonadales| f__Veillonellaceae| g__Megasphaera| s__Megasphaera_elsdenii	0.000290633	0	0	3.47e-05	0.000369914	1.78e-05	2.08e-05	1.7e-05	5.97e-05	1.93e-05	0	0.0044265	0.000493573	6e-05	3.38e-05	0.00843394	4.05e-05	5.54e-05	1.98e-05	0.00145985	0	0	0	0.00173394	1.74e-05	1.87e-05	5.95e-05	0	0	9.29e-05	0	0	0	0	0.00349817	5.3e-05	0	0.000577586	2.68e-05	0	0	0.00397137	0	3.3e-05	1.81e-05	1.75e-05	1.71e-05	2.71e-05	0.00268486
k__Bacteria| p__Firmicutes| c__Negativicutes| o__Selenomonadales| f__Veillonellaceae| g__Veillonella	0.000134138	0.000632886	4.07e-05	0.00305593	2.47e-05	0	2.08e-05	0.00255384	0.00301394	0.002165	2.04e-05	1.94e-05	0.000349614	0.00543967	0	0.00346511	8.09e-05	0.000258766	0.00122945	2.03e-05	0	0.00195169	0.000509214	4.39e-05	3.48e-05	3.74e-05	0.000951947	3.54e-05	0.00797376	1.86e-05	1.73e-05	0	0.0044082	0	1.99e-05	0.00220981	0	0.00545719	0.00264897	0.002685	0.00011337	0.000392773	0	0.00217477	0.00254687	1.75e-05	0	8.14e-05	2.2e-05
[truncated: 299 more rows]
[truncated: 295 more columns]

## Sheet: Table S2
Table S2. The intensity of 16s rRNA (FISH).
Notes:
[truncated: 32 more rows]

## Sheet: Table S3A
Table S3A. The intensity of LPS (mIF).
[truncated: 21 more rows]

## Sheet: Table S3B
Table S3B. The intensity of LTA (mIF).
[truncated: 21 more rows]

[truncated: 4 more sheets: Table S4, Table S5, Table S6, Table S7]
